# Supplementary material for: High quality protein sequence alignment by combining structural profile prediction and profile alignment using SABERTOOTH
Source: BMC Bioinformatics. 2010 May 14;11:251. doi: 10.1186/1471-2105-11-251 (PMC2885375; doi:10.1186/1471-2105-11-251)
Supplement: Additional file 1 — Alignment Quality Test Set. The zip archive includes the three test sets used for alignment quality assessment in this work: 5238 alignments at SCOP family level, 5180 alignments at SCOP superfamily level and 5097 alignments at SCOP fold level. Each line identifies an alignment through two domain identifiers relative to SCOP version 1.73. PDB-formatted files for these domains can be found in the ASTRAL40 domain database version 1.73 at http://astral.berkeley.edu/. A more detailed description of the composition of the test sets is given in the Methods section. [file 1471-2105-11-251-S1.ZIP]

Archive with 3 entries (3 files):
- alignment_accuracy_testSet_SCOP_v1_73_familyLevel.dat
- alignment_accuracy_testSet_SCOP_v1_73_foldLevel.dat
- alignment_accuracy_testSet_SCOP_v1_73_superfamilyLevel.dat
