# Supplementary material for: High quality protein sequence alignment by combining structural profile prediction and profile alignment using SABERTOOTH
Source: BMC Bioinformatics. 2010 May 14;11:251. doi: 10.1186/1471-2105-11-251 (PMC2885375; doi:10.1186/1471-2105-11-251)
Supplement: Additional file 1 — Alignment Quality Test Set. The zip archive includes the three test sets used for alignment quality assessment in this work: 5238 alignments at SCOP family level, 5180 alignments at SCOP superfamily level and 5097 alignments at SCOP fold level. Each line identifies an alignment through two domain identifiers relative to SCOP version 1.73. PDB-formatted files for these domains can be found in the ASTRAL40 domain database version 1.73 at http://astral.berkeley.edu/. A more detailed description of the composition of the test sets is given in the Methods section. [file 1471-2105-11-251-S1.ZIP › alignment_accuracy_testSet_SCOP_v1_73_familyLevel.dat]

# 11% of all all-vs-all combinations on same *family* level
d1idra_ d1dlwa_
d1h97a_ d1x9fa_
d1h97a_ d1jl7a_
d1h97a_ d1itha_
d1q1fa_ d1x9fa_
d1q1fa_ d1ew6a_
d1x9fa_ d1x9fb_
d1x9fa_ d2gdma_
d1x9fa_ d1itha_
d1x9fa_ d1asha_
d1x9fa_ d1ecaa_
d1x9fa_ d3sdha_
d1irda_ d1ew6a_
d1irda_ d1gcwb_
d1irda_ d1urva_
d1jl7a_ d1a6ma_
d1it2a_ d2h8fb1
d1ew6a_ d1ecaa_
d1mbaa_ d1ecaa_
d1x9fb_ d1hlba_
d1x9fb_ d1x9fc_
d1tu9a_ d2gdma_
d2gdma_ d2h8fb1
d2gdma_ d1b0ba_
d1hlba_ d1or4a_
d1hlba_ d2h8fb1
d1itha_ d1b0ba_
d1asha_ d1x9fc_
d1asha_ d1cg5b_
d1asha_ d2h8fb1
d1or4a_ d2h8fb1
d1gcva_ d2h8fb1
d1a6ma_ d1ecaa_
d1a6ma_ d3sdha_
d1gcwb_ d1ecaa_
d1gcwb_ d3sdha_
d1ecaa_ d3sdha_
d1alla_ d1xg0c_
d1alla_ d1jboa_
d1alla_ d1b8da_
d1kf6b1 d1nekb1
d1nz6a_ d1wjza_
d1nz6a_ d1iura_
d1nz6a_ d1gh6a_
d1iura_ d1gh6a_
d1coja1 d1my6a1
d1dw0a_ d1ctja_
d1dw0a_ d1cc5a_
d1dw0a_ d1gu2a_
d1e29a_ d1wvec1
d451ca_ d1gksa_
d451ca_ d1h32b_
d1ctja_ d1cc5a_
d1ql3a_ d1c75a_
d1h32b_ d1cc5a_
d1cc5a_ d2c8sa1
d1cc5a_ d1ycca_
d1cc5a_ d1c52a_
d2c8sa1 d1c75a_
d1gu2a_ d1i8oa_
d1wvec1 d1cota_
d1h1oa2 d1fcdc2
d2e1oa1 d1bw5a_
d1k61a_ d1lfba_
d1k61a_ d1fjla_
d1k61a_ d1akha_
d1lfba_ d1fjla_
d1lfba_ d1qrya_
d1lfba_ d1bw5a_
d2ecca1 d1p7ia_
d1x41a1 d1fjla_
d1x41a1 d2cufa1
d1x41a1 d1pufb_
d1mija_ d1x58a1
d1mija_ d1pufa_
d1x58a1 d1p7ia_
d1x58a1 d1pufb_
d1pufa_ d1pufb_
d1fjla_ d1e3oc1
d1e3oc1 d1uhsa_
d1e3oc1 d1x2na1
d1p7ia_ d1akha_
d1wh7a_ d2cufa1
d1wh7a_ d1x2ma1
d1akha_ d1pufb_
d1u78a2 d1hcra_
d2cqqa1 d2iw5b1
d2cqqa1 d2cqra1
d1xc5a1 d2crga1
d1xc5a1 d1ug2a_
d2crga1 d1gv2a2
d1gv2a2 d1ug2a_
d1igna2 d1igna1
d1hlva2 d1iufa2
d2np3a1 d1t56a1
d2np3a1 d1z0xa1
d2np3a1 d2o7oa1
d1t33a1 d2id3a1
d1t33a1 d2g7sa1
d1t33a1 d1sgma1
d1t56a1 d1vi0a1
d1t56a1 d2fx0a1
d1t56a1 d1z77a1
d1t56a1 d1zk8a1
d1t56a1 d1pb6a1
d2id3a1 d2g7sa1
d2id3a1 d2fd5a1
d2g3ba1 d2gena1
d2g3ba1 d1jt6a1
d2g3ba1 d1pb6a1
d1v7ba1 d2g7la1
d1v7ba1 d1jt6a1
d2g7la1 d1vi0a1
d2g7la1 d2d6ya1
d2g7la1 d1rkta1
d2g7la1 d2gfna1
d2g7la1 d2fq4a1
d2g7ga1 d2gena1
d2g7ga1 d2o7oa1
d2g7ga1 d1pb6a1
d1vi0a1 d2np5a1
d2g7sa1 d1ui5a1
d2gena1 d2d6ya1
d1jt6a1 d2fx0a1
d2fx0a1 d2fbqa1
d2fx0a1 d1sgma1
d2i10a1 d2np5a1
d2d6ya1 d1z77a1
d1z77a1 d2fbqa1
d1z77a1 d1rkta1
d1ui5a1 d1sgma1
d1zk8a1 d1rkta1
d2np5a1 d1sgma1
d2np5a1 d2gfna1
d2fbqa1 d2gfna1
d1rkta1 d1z0xa1
d1z0xa1 d1pb6a1
d2fq4a1 d2o7oa1
d1sfea1 d1mgta1
d1ft9a1 d2gaua1
d2gaua1 d1i5za1
d1fnna1 d1in4a1
d1fnna1 d2fnaa1
d1in4a1 d1w5sa1
d1hksa_ d2htsa_
d1p4wa_ d1l3la1
d1yioa1 d1l3la1
d2cpwa1 d1oqya1
d2bwba1 d2daha1
d2bwba1 d1veka_
d2bwba1 d1vega_
d1oqya1 d2crna1
d1oqya1 d2cp8a1
d1oqya1 d1vdla_
d1wgna_ d2dkla1
d1wgna_ d1pgya_
d1q02a_ d2cp8a1
d1vg5a_ d2crna1
d1vg5a_ d1wj7a1
d1veka_ d2crna1
d2dkla1 d1vdla_
d1ylaa1 d1wj7a1
d1pgya_ d1ttea1
d1wiva_ d2cp8a1
d1wiva_ d1vdla_
d1vega_ d2cp8a1
d1ttea1 d2cp8a1
d1q06a_ d1r8da_
d1u5pa1 d2spca_
d1u5pa1 d1hcia4
d1s35a2 d2spca_
d1s35a2 d1owaa_
d1cuna2 d2spca_
d1cuna2 d1quua1
d2spca_ d1quua1
d1u5pa2 d1quua2
d2bs2a1 d1jnra1
d1ckta_ d2lefa_
d1j3da_ d1l8ya_
d1wgfa_ d1v64a_
d1wgfa_ d1k99a_
d1tzyc_ d1tzyb_
d2huec1 d1tzya_
d1bh9b_ d1q9ca_
d1tafa_ d1jfib_
d1tafa_ d2bykb1
d1h3ob_ d1h3oa_
d1n1jb_ d1n1ja_
d1q9ca_ d1bh9a_
d1n1ja_ d2byka1
d1bbha_ d1s05a_
d1cpqa_ d1s05a_
d2d29a1 d1ivha1
d1ivha1 d2c12a1
d1r2ja1 d1siqa1
d1st6a6 d1st6a3
d1st6a6 d1dova_
d1st6a3 d1st6a4
d1st6a4 d1st6a5
d1h6ga2 d1t01a2
d1z6om1 d1umna_
d1z6om1 d2fzfa1
d1j30a_ d1euma_
d1j30a_ d1vjxa_
d1j30a_ d1vlga_
d1j30a_ d1zs3a1
d1yuza1 d1vjxa_
d1yuza1 d1tjoa_
d1o9ra_ d1nnqa1
d1o9ra_ d1vlga_
d1o9ra_ d1lb3a_
d1nnqa1 d2fzfa1
d1nnqa1 d1zs3a1
d1nnqa1 d1jiga_
d1euma_ d1z6oa1
d1euma_ d2fkza1
d1euma_ d1zs3a1
d1nf4a_ d1lb3a_
d2fzfa1 d1vela_
d2fkza1 d1lkoa1
d1vela_ d1ji4a_
d1ji4a_ d1vlga_
d1ji4a_ d1jiga_
d1lkoa1 d1zs3a1
d1mtyb_ d2inca1
d1mtyb_ d1mxra_
d1syya_ d1h0oa_
d1syya_ d1za0a1
d1syya_ d1mtyd_
d1mtyd_ d1mxra_
d1mxra_ d1otka_
d1mxra_ d1kgna_
d1otka_ d1kgna_
d1huwa_ d1i1rb_
d1alua_ d1i1rb_
d1evsa_ d1i1rb_
d1m48a_ d1jlia_
d1etea_ d1eera_
d1scfa_ d1hula_
d1scfa_ d2b8ua1
d1scfa_ d1v7mv_
d1jlia_ d2b8ua1
d1hula_ d1ijza_
d2b8ua1 d1v7mv_
d1n1fa_ d1m4ra_
d1wu3i_ d1b5la_
d1rqga1 d1ilea1
d1rqga1 d2d5ba1
d1rqga1 d1ivsa2
d1u0bb1 d1ffya1
d1nq4a_ d1klpa_
d1eqfa2 d1e6ia_
d1f68a_ d1jspb_
d2hwna1 d2ezwa1
d1e3oc2 d1ic8a2
d1adra_ d1d1la_
d1nkpb_ d1nlwa_
d1a0aa_ d1nkpa_
d1k8ua_ d1qlsa_
d1j55a_ d1xk4c1
d1omra_ d1exra_
d1omra_ d1j7qa_
d1omra_ d1wdcb_
d2sasa_ d1exra_
d2sasa_ d1xo5a_
d2sasa_ d1tiza_
d2sasa_ d1wdcb_
d1s6ia_ d1tiza_
d1s6ia_ d1oqpa_
d1s6ca_ d1nyaa_
d1s6ca_ d1qv0a_
d1s6ca_ d1j7qa_
d1exra_ d1xo5a_
d1exra_ d1wdcb_
d1xo5a_ d1auib_
d1xo5a_ d2scpa_
d1xo5a_ d1qv0a_
d1auib_ d1tiza_
d1auib_ d1nyaa_
d1auib_ d1c7va_
d1auib_ d1qv0a_
d1m45a_ d1jbaa_
d1tiza_ d2scpa_
d1tiza_ d1uhna_
d1c7va_ d1wdcb_
d1uhna_ d1j7qa_
d1qv0a_ d1jbaa_
d1jbaa_ d1jfja_
d1fi6a_ d1qjta_
d1h8ba_ d1wlza1
d1h8ba_ d1eg3a1
d1h8ba_ d1yvha1
d1wlza1 d1eg3a1
d1wlza1 d1tuza_
d1wlza1 d1eg3a2
d1tuza_ d1djxa1
d1ooha_ d1c3ya_
d1rt8a_ d1p2xa_
d1sh5a1 d1aoaa2
d1p2xa_ d1bkra_
d1aoaa2 d1pa7a_
d1bkra_ d1pa7a_
d1gwca1 d1jlva1
d1gwca1 d1gnwa1
d1r5aa1 d1oe8a1
d1g7oa1 d1oyja1
d1ljra1 d1f2ea1
d1ljra1 d1aw9a1
d1ljra1 d2gsqa1
d1ljra1 d1k3ya1
d1oyja1 d2cvda1
d1k0da1 d1v2aa1
d1k0da1 d1tu7a1
d1jlva1 d2cvda1
d1v2aa1 d1k0ma1
d1v2aa1 d1m0ua1
d1v2aa1 d1nhya1
d1e6ba1 d1z9ha1
d1e6ba1 d1oe8a1
d1n2aa1 d1k0ma1
d1gnwa1 d1k0ma1
d1gnwa1 d1k3ya1
d1k0ma1 d2cvda1
d1k0ma1 d1aw9a1
d1k0ma1 d1m0ua1
d1tw9a1 d2cvda1
d1tw9a1 d1duga1
d1tw9a1 d1m0ua1
d2fnoa1 d1f2ea1
d2fnoa1 d1k3ya1
d2fnoa1 d1tu7a1
d1f2ea1 d1okta1
d1f2ea1 d2c4ja1
d1okta1 d2cvda1
d1aw9a1 d1k3ya1
d1duga1 d2gsqa1
d1duga1 d1tu7a1
d1m0ua1 d1k3ya1
d1oe8a1 d2c4ja1
d1v8ga1 d1uoua1
d1uura1 d1bg1a1
d1vcsa1 d1fioa_
d1tuka1 d1hypa_
d1owfb_ d1b8za_
d1sv0c_ d1bqva_
d1sxea_ d1sxda_
d2d8ca1 d1dxsa_
d2f3na1 d1wwva1
d1dxsa_ d1oxja1
d2eiaa2 d1u7ka_
d2cchb1 d1jkwa1
d2cchb1 d2cchb2
d1g3nc1 d2cchb2
d1jkwa1 d1g3nc2
d1jkwa1 d2f2ca2
d1jkwa2 d2f2ca1
d1jkwa2 d1unld_
d1sxjd1 d1sxja1
d2gnoa1 d1a5ta1
d1a5ta1 d1sxja1
d1qh4a1 d1m15a1
d1ki1b1 d1f5xa_
d1agre_ d1omwa1
d1agre_ d1dk8a_
d1omwa1 d1iapa_
d1iapa_ d1htjf_
d1oafa_ d1gwua_
d1ngna_ d1muna_
d1ks8a_ d1h12a_
d1wu4a1 d1ut9a1
d1wu4a1 d1kwfa_
d1ut9a1 d1g9ga_
d1wzza1 d1h12a_
d1kwfa_ d1clca1
d1clca1 d1ia6a_
d1x9da1 d1dl2a_
d1n7oa1 d1cb8a1
d1n4qb_ d1dceb_
d2h6fb1 d1dceb_
d1x8va_ d1odoa_
d1x8va_ d1re9a_
d1x8va_ d1po5a_
d2ij2a1 d1lfka_
d1odoa_ d1lfka_
d1cpta_ d1lfka_
d1cpta_ d1jfba_
d1s1fa_ d1lfka_
d1n40a_ d1izoa_
d1lfka_ d1tqna_
d1n97a_ d1izoa_
d1n97a_ d1jfba_
d1n97a_ d1io7a_
d1n97a_ d1po5a_
d1z8oa1 d1po5a_
d1tx4a_ d1xa6a1
d1jdha_ d1wa5c_
d1wa5c_ d1wa5b_
d1uoha_ d1k1aa_
d1awcb_ d1ot8a_
d1awcb_ d1ixva_
d1s70b_ d1ixva_
d1ot8a_ d1iknd_
d1iknd_ d1k1aa_
d1dcqa1 d1bd8a_
d1myoa_ d1ixva_
d1myoa_ d1k1aa_
d1wdya_ d1ixva_
d1ixva_ d1bd8a_
d1ku1a_ d1r8se_
d2h6fa1 d1dcea1
d1elwa_ d1qqea_
d1y8ma1 d1a17a_
d2c2la1 d1qqea_
d1hxia_ d1nzna_
d1fcha_ d2fbna1
d1fcha_ d1ihga1
d1fcha_ d1a17a_
d1xnfa_ d1p5qa1
d1p5qa1 d1w3ba_
d1ujka_ d1elka_
d2np5a2 d1vi0a2
d2np5a2 d2id3a2
d2np5a2 d1sgma2
d2np5a2 d1v7ba2
d1z0xa2 d2id3a2
d1z0xa2 d1pb6a2
d1z0xa2 d1ui5a2
d2fq4a2 d1pb6a2
d2fq4a2 d1ui5a2
d1vi0a2 d1zk8a2
d1vi0a2 d2gfna2
d1vi0a2 d1v7ba2
d2np3a2 d1t56a2
d2np3a2 d2g7ga2
d2g3ba2 d1ui5a2
d2g7sa2 d1sgma2
d2g7sa2 d2fbqa2
d2g7sa2 d2g7ga2
d1t56a2 d2fd5a2
d1t56a2 d2gfna2
d1t56a2 d2g7ga2
d1t56a2 d1rkta2
d1t56a2 d1ui5a2
d2id3a2 d2fx0a2
d2id3a2 d2g7ga2
d2id3a2 d1v7ba2
d2id3a2 d1rkta2
d2id3a2 d1z77a2
d2id3a2 d1jt6a2
d2o7oa2 d1sgma2
d1zk8a2 d2i10a2
d2fx0a2 d2i10a2
d2fx0a2 d1sgma2
d2fx0a2 d2g7la2
d2fx0a2 d1t33a2
d2fx0a2 d2gena2
d2fx0a2 d2g7ga2
d2fx0a2 d1jt6a2
d2fx0a2 d1pb6a2
d2fx0a2 d1ui5a2
d2i10a2 d2gena2
d1sgma2 d1ui5a2
d2gfna2 d1z77a2
d2gfna2 d2d6ya2
d2g7ga2 d2d6ya2
d1v7ba2 d1jt6a2
d1rkta2 d2d6ya2
d1pb6a2 d2d6ya2
d1nq7a_ d1n46a_
d1nq7a_ d1ie9a_
d1pdua_ d1n46a_
d1nrla_ d2gpua1
d1nrla_ d1xpca_
d2gpua1 d1fcya_
d1pk5a_ d1fcya_
d1n46a_ d1xvpb_
d1osha_ d1fcya_
d1fcya_ d1pq9a_
d1fcya_ d1r1kd_
d1pq9a_ d1xpca_
d1r1kd_ d1xpca_
d1taza_ d1tbfa_
d1taza_ d1y2ka1
d1tbfa_ d2hd1a1
d1kxpd1 d1n5ua1
d1n5ua1 d1n5ua2
d1tjva_ d1vdka_
d1t6ja_ d1gkma_
d1ubya_ d1v4ea_
d1ecma_ d2h9da1
d1ecma_ d2d8da1
d1i77a_ d3caoa_
d1i77a_ d1os6a_
d1i77a_ d1rwja_
d2cvca1 d1j0pa_
d2cvca1 d2cy3a_
d2cvca1 d1os6a_
d1j0pa_ d3caoa_
d1j0pa_ d1ofwa_
d1gyoa_ d1ofwa_
d1gyoa_ d1os6a_
d1gyoa_ d1aqea_
d1qo8a1 d1jnia_
d1ogyb_ d1sp3a_
d1m1qa_ d1ft5a_
d1h21a_ d1sp3a_
d1ft5a_ d1sp3a_
d1kxvc_ d1oaql_
d1kxvc_ d1tvda_
d1kxvc_ d1ymme1
d1neua_ d1jmaa_
d1neua_ d1hnfa1
d1neua_ d1fo0b_
d1dr9a1 d1ogad1
d1dr9a1 d1nezg_
d1dr9a1 d1sq2n_
d1dr9a1 d1kgcd1
d1dr9a1 d1fo0b_
d1l6za1 d1cida1
d1l6za1 d1fo0a_
d1l6za1 d1ncna_
d1l6za1 d1mjul1
d1h5ba_ d1pkoa_
d1h5ba_ d1hnfa1
d1h5ba_ d1ncna_
d1h5ba_ d2g5ra1
d1h5ba_ d1qfoa_
d1h5ba_ d1smoa_
d1h5ba_ d2gj6d1
d1hxmb1 d1ogad1
d1hxmb1 d1jmaa_
d1hxmb1 d1kgcd1
d1hxmb1 d1hxma1
d1hxmb1 d1fn4b1
d1ogad1 d1pkoa_
d1ogad1 d2nxyb1
d1ogad1 d1jmaa_
d1ogad1 d1dqta_
d1ogad1 d1ogae1
d1ogad1 d1nfdb1
d1ogad1 d1f97a1
d1ogad1 d2gj6d1
d1ogad1 d1mjul1
d1npua_ d1tjgh1
d1npua_ d1nezg_
d1npua_ d1oaql_
d1npua_ d1sq2n_
d1npua_ d1ccza1
d1pkoa_ d1lp9e1
d1pkoa_ d1rhfa1
d1pkoa_ d1ogae1
d1pkoa_ d1nfdb1
d1pkoa_ d1hnfa1
d1pkoa_ d1hkfa_
d1pkoa_ d1f97a1
d1mjuh1 d1nezg_
d1mjuh1 d1smoa_
d1tjgh1 d2g5ra1
d2nxyb1 d1dqta_
d2nxyb1 d1cida1
d2nxyb1 d1hxma1
d1nezg_ d1qfoa_
d1oaql_ d1sq2n_
d2giya1 d1sq2n_
d2giya1 d1rhfa1
d2giya1 d1xeda_
d2giya1 d1ymme1
d1lp9e1 d1cida1
d1lp9e1 d1f97a1
d1sq2n_ d1ogae1
d1sq2n_ d1hxma1
d1sq2n_ d1fn4b1
d1sq2n_ d1f97a1
d1jmaa_ d1fn4b1
d1jmaa_ d1qfoa_
d1dqta_ d1rhfa1
d1dqta_ d1ccza1
d1cida1 d1hnfa1
d1cida1 d1kgcd1
d1cida1 d1fo0a_
d1cida1 d1smoa_
d1rhfa1 d1hkfa_
d1rhfa1 d1fn4b1
d1rhfa1 d1qfoa_
d1ogae1 d1eaja_
d1nfdb1 d1hnfa1
d1nfdb1 d1qfoa_
d1nfdb1 d1tvda_
d1hnfa1 d1fo0a_
d1hnfa1 d1qfoa_
d1ccza1 d1fo0a_
d1hkfa_ d1kgcd1
d1hkfa_ d1ymme1
d1xeda_ d1smoa_
d1xeda_ d1fo0b_
d1kgcd1 d1fo0a_
d1kgcd1 d2g5ra1
d1hxma1 d1fo0a_
d1hxma1 d1fo0b_
d1fn4b1 d1tvda_
d1fo0a_ d1ymme1
d1ncna_ d1eaja_
d1eaja_ d1f97a1
d1tvda_ d1smoa_
d1tvda_ d1fo0b_
d1f97a1 d1fo0b_
d1f97a1 d1ymme1
d2gj6d1 d1mjul1
d3frua1 d1k5na1
d3frua1 d1hxmb2
d3frua1 d1rzfl2
d3frua1 d1l6xa2
d1l6xa1 d1hdma1
d1l6xa1 d1mjuh2
d1l6xa1 d1mjul2
d1l6xa1 d1uvqb1
d1ogad2 d1dn0b2
d1ogad2 d1hxma2
d1fp5a2 d1rzfl2
d1fp5a2 d1hxma2
d1fp5a2 d1ogae2
d1hdma1 d1k5nb_
d1hdma1 d1hxmb2
d1fp5a1 d1dn0b2
d1fp5a1 d1rzfl2
d1o0va1 d1k5na1
d1o0va1 d1hxma2
d1o0va1 d1hyrc1
d1uvqa1 d2h26a1
d1uvqa1 d2fbjh2
d1k5na1 d1rzfl2
d1k5na1 d1pqza1
d2h26a1 d1hdmb1
d2h26a1 d1uvqb1
d1k5nb_ d1rzfl2
d1hxmb2 d1rzfl2
d1hxmb2 d1uvqb1
d1ow0a1 d1l6xa2
d1ow0a1 d1hxma2
d1ow0a1 d1mjul2
d1ow0a1 d1hyrc1
d2fbjh2 d1hyrc1
d2fbjh2 d1uvqb1
d1mjuh2 d1ogae2
d1rzfl2 d1l6xa2
d1rzfl2 d1uvqb1
d1l6xa2 d1mjul2
d1mjul2 d1pqza1
d1hyrc1 d1uvqb1
d1iama1 d1cida2
d1iama1 d1zxqa1
d1z7zi2 d2d9qb1
d1z7zi2 d1vcaa1
d1vcaa1 d1zxqa1
d1wiua_ d1fhga_
d1wiua_ d1z7zi4
d1wiua_ d1he7a_
d1wiua_ d1nkra1
d1cs6a4 d1olza1
d1cs6a4 d1l6za2
d1cs6a4 d2fcba1
d1cs6a4 d1tiua_
d1cs6a4 d1gl4b_
d1cs6a4 d2avga1
d2fcba2 d1gsma1
d2fcba2 d2c9aa1
d2fcba2 d1cs6a2
d2fcba2 d1ugna1
d2fcba2 d1ncua_
d2fcba2 d1qz1a3
d2fcba2 d1x44a1
d1pd6a_ d1f2qa1
d1pd6a_ d1gxea_
d1pd6a_ d1epfa1
d1pd6a_ d1tiua_
d1pd6a_ d1biha4
d1pd6a_ d2ifga1
d1pd6a_ d1jbja1
d1pd6a_ d1g1ca_
d1pd6a_ d1n26a1
d1iray2 d1gsma1
d1iray2 d1zxqa2
d1gsma1 d1wwca_
d1cs6a1 d1f97a2
d1cs6a1 d1zxqa2
d1cs6a1 d2fcba1
d1cs6a1 d1ev2e1
d1cs6a1 d1cs6a2
d1cs6a1 d1gl4b_
d1cs6a1 d1xiwa_
d2c9aa1 d1f97a2
d2c9aa1 d1f2qa1
d2c9aa1 d1zxqa2
d2c9aa1 d1iama2
d2c9aa1 d1epfa1
d2c9aa1 d2ifga1
d2c9aa1 d1cs6a3
d2c9aa1 d1olla1
d1f97a2 d1gxea_
d1f97a2 d1zxqa2
d1f97a2 d1iama2
d1f97a2 d2cqva1
d1rhfa2 d1f2qa1
d1rhfa2 d1z7zi5
d1rhfa2 d1biha4
d1rhfa2 d1iray3
d1olza1 d1zxqa2
d1olza1 d1f42a1
d1olza1 d1ugna1
d1olza1 d1g1ca_
d1f2qa1 d1fhga_
d1f2qa1 d1l6za2
d1f2qa1 d1iray1
d1f2qa1 d1nkra1
d1f2qa2 d1fhga_
d1f2qa2 d1cs6a3
d1f2qa2 d1ncua_
d1f2qa2 d2avga1
d1f2qa2 d1xiwa_
d1gxea_ d1zxqa2
d1gxea_ d1fhga_
d1gxea_ d1xaua_
d1gxea_ d1cs6a2
d1gxea_ d1jbja1
d1gxea_ d1epfa2
d1gxea_ d1biha2
d1zxqa2 d1nkra2
d1zxqa2 d1fhga_
d1zxqa2 d2cqva1
d1zxqa2 d1biha4
d1zxqa2 d1cs6a2
d1zxqa2 d1ugna1
d1zxqa2 d2avga1
d1f42a1 d1ev2e1
d1f42a1 d2avga1
d1f42a1 d1iray3
d1f42a1 d1x44a1
d1xiwb_ d2fcba1
d1xiwb_ d1ev2e1
d1xiwb_ d1fltx_
d1xiwb_ d1gl4b_
d1xiwb_ d1g1ca_
d1nkra2 d1iama2
d1nkra2 d1z7zi5
d1fhga_ d1l6za2
d1fhga_ d1iama2
d1fhga_ d1z7zi5
d1fhga_ d2ifga1
d1fhga_ d1ev2e2
d1fhga_ d1g1ca_
d1fhga_ d1wwca_
d1fhga_ d1biha3
d1l6za2 d1ugna1
d1l6za2 d1xiwa_
d1l6za2 d1he7a_
d1z7zi4 d2fcba1
d1z7zi4 d1ncua_
d1z7zi4 d1biha1
d1z7zi4 d1gsma2
d1z7zi4 d1biha2
d1z7zi4 d1nkra1
d1iama2 d1z7zi5
d1iama2 d2ifga1
d1iama2 d1g1ca_
d1iama2 d1n26a1
d2fcba1 d1ev2e2
d2fcba1 d1vcaa2
d2fcba1 d1biha2
d2fcba1 d1he7a_
d1epfa1 d1ugna1
d1epfa1 d1g1ca_
d1epfa1 d1wwca_
d1z7zi5 d1xaua_
d1z7zi5 d1gl4b_
d1z7zi5 d1ncua_
d1z7zi5 d1epfa2
d1z7zi5 d1n26a1
d1tiua_ d2ifga1
d1tiua_ d1cs6a3
d1tiua_ d1iray3
d2cqva1 d1xaua_
d2cqva1 d1xiwa_
d2cqva1 d1x44a1
d1xaua_ d1biha4
d1xaua_ d1biha1
d1biha4 d1epfa2
d1biha4 d1g1ca_
d1ev2e1 d1ncua_
d1ev2e1 d1vcaa2
d1ev2e1 d1wwca_
d1ev2e1 d1he7a_
d1koaa1 d2ifga1
d1koaa1 d1ucta1
d1koaa1 d1ncua_
d1koaa1 d1ev2e2
d1koaa1 d1xiwa_
d1koaa1 d1olla1
d1cs6a2 d1biha1
d1cs6a2 d1biha3
d1cs6a2 d1n26a1
d1iray1 d1ucta1
d1iray1 d1ncua_
d1iray1 d1biha3
d2ifga1 d1xiwa_
d2ifga1 d1g1ca_
d2ifga1 d1nkra1
d1fltx_ d1epfa2
d1ugna1 d1jbja1
d1ugna1 d1gsma2
d1ugna1 d1biha3
d1gl4b_ d1jbja1
d1gl4b_ d1ncua_
d1gl4b_ d1ev2e2
d1gl4b_ d1olla1
d1gl4b_ d1biha3
d1gl4b_ d1nkra1
d1cs6a3 d1qz1a3
d1jbja1 d1qz1a3
d1ucta1 d1biha2
d1ucta1 d1biha3
d1ncua_ d1biha2
d1ncua_ d1g1ca_
d1ncua_ d1qz1a3
d1epfa2 d1he7a_
d1epfa2 d1x44a1
d1ev2e2 d1olla1
d1biha1 d1xiwa_
d1biha1 d1olla1
d1biha1 d1g1ca_
d1biha1 d1qz1a3
d1gsma2 d1olla1
d1vcaa2 d1wwca_
d1vcaa2 d1n26a1
d1olla1 d1wwca_
d1biha2 d1he7a_
d1g1ca_ d1he7a_
d1qz1a3 d1iray3
d1biha3 d1x44a1
d2hyma1 d1i1ra1
d2hyma1 d2hfta2
d2hyma1 d1bqua2
d2hyma1 d1y6kr2
d2hyma1 d1wfoa1
d2hyma1 d1fnha2
d2hyma1 d1fnfa3
d2hyma1 d1x5ka1
d2hyma1 d1wk0a_
d2hyma1 d2fnba_
d2hyma1 d2gysa1
d2cspa1 d1qr4a2
d2cspa1 d2hyma2
d2cspa1 d1x5aa1
d2cspa1 d1uena_
d2cspa1 d2crma1
d2cspa1 d1y6kr2
d2cspa1 d1x4za1
d2cspa1 d1x4xa1
d2cspa1 d1fnaa_
d2cspa1 d1x5ja1
d2cspa1 d2fnba_
d2cspa1 d1f42a2
d2cspa1 d1uema_
d2cspa1 d1axib1
d2cspa1 d2ic2a1
d2cspa1 d1bpva_
d1qr4a2 d2hfta2
d1qr4a2 d1wfna1
d1qr4a2 d1x5fa1
d1qr4a2 d1x5ha1
d1qr4a2 d2dn7a1
d1qr4a2 d1wk0a_
d1qr4a2 d1owwa_
d1qr4a2 d1wfta_
d1qr4a2 d2ic2a1
d1qr4a2 d1lwra_
d1qr4a2 d1qg3a1
d1f6fb2 d1tdqa2
d1f6fb2 d1fnha1
d1f6fb2 d1x5ha1
d1f6fb2 d1x4za1
d1f6fb2 d1x4xa1
d1f6fb2 d1n26a2
d1f6fb2 d1x5ga1
d1f6fb2 d1uc6a_
d1f6fb2 d1cfba2
d1f6fb2 d1v5ja_
d1tdqa2 d1x5aa1
d1tdqa2 d1ueya_
d1tdqa2 d1n26a2
d1tdqa2 d1fnfa1
d1tdqa2 d1f42a2
d1tdqa2 d1wisa1
d1tdqa2 d1uema_
d1tdqa2 d1x5xa1
d1tdqa2 d1iarb1
d1tdqa2 d1x5za1
d1tdqa2 d2ibga1
d2hyma2 d2hfta1
d2hyma2 d2crma1
d2hyma2 d2haza1
d2hyma2 d1fnaa_
d2hyma2 d1x5ka1
d2hyma2 d1uc6a_
d2hyma2 d1cfba2
d2hyma2 d1wisa1
d2hyma2 d1axib1
d2hyma2 d1f6fb1
d1x5aa1 d1bqua2
d1x5aa1 d1x5fa1
d1x5aa1 d2crma1
d1x5aa1 d1x3da1
d1x5aa1 d1cd9b1
d1x5aa1 d2cuma1
d1i1ra1 d2hfta2
d1i1ra1 d2b5ib2
d1i1ra1 d1y6kr2
d1i1ra1 d1f42a3
d1i1ra1 d1fnfa2
d1i1ra1 d1uema_
d1i1ra1 d1ujta_
d1i1ra1 d2gysa4
d1i1ra1 d1wfua_
d1i1ra1 d2djsa1
d1i1ra1 d1x5ya1
d1cd9b2 d1bqua2
d1cd9b2 d1x5fa1
d1cd9b2 d1y6kr2
d1cd9b2 d1eerb2
d1cd9b2 d1eerb1
d1cd9b2 d1cfba1
d1cd9b2 d1fnha2
d1cd9b2 d1fnfa3
d1cd9b2 d1x5xa1
d1cd9b2 d1bqua1
d1fyhb1 d1x5fa1
d1fyhb1 d2gysa2
d1fyhb1 d2cuha1
d1fyhb1 d2fnba_
d1fyhb1 d1cfba2
d1fyhb1 d1bqua1
d1fyhb1 d2b5ic2
d1fyhb1 d1x5ya1
d2hfta2 d1bqua2
d2hfta2 d1x4ya1
d2hfta2 d1f42a3
d2hfta2 d1iarb2
d2hfta2 d1n26a2
d2hfta2 d1fyhb2
d2hfta2 d1axib1
d2hfta2 d1iarb1
d2hfta2 d2ic2a1
d1fnha1 d1wfna1
d1fnha1 d1x5ha1
d1fnha1 d1y6kr2
d1fnha1 d2cuha1
d1fnha1 d1fnfa2
d1fnha1 d1iarb1
d1fnha1 d2ic2a1
d1bqua2 d1x5ha1
d1bqua2 d1x3da1
d1bqua2 d1cfba1
d1bqua2 d2crza1
d1bqua2 d2fnba_
d1bqua2 d1axib2
d1bqua2 d2gysa4
d1bqua2 d2djsa1
d1bqua2 d1va9a1
d1wfna1 d2b5ib2
d1wfna1 d1wj3a_
d1wfna1 d1cd9b1
d1wfna1 d2dn7a1
d1wfna1 d1f42a3
d1wfna1 d1iarb2
d1wfna1 d1fnaa_
d1wfna1 d1x5ka1
d1wfna1 d1fnfa2
d1wfna1 d1wisa1
d1wfna1 d1owwa_
d1wfna1 d1tdqa3
d1wfna1 d1wfta_
d1wfna1 d2cuia1
d1wfna1 d1y6kr1
d2hfta1 d2gysa3
d2hfta1 d1x4xa1
d2hfta1 d1x4ya1
d2hfta1 d1qr4a1
d2hfta1 d2haza1
d2hfta1 d1n26a2
d2hfta1 d1x5ja1
d2hfta1 d1x5ga1
d2hfta1 d1f42a2
d2hfta1 d1tdqa3
d2hfta1 d2djsa1
d2hfta1 d1qg3a1
d1uena_ d2dn7a1
d1uena_ d1qr4a1
d1uena_ d1fnha2
d1uena_ d1fyhb2
d1uena_ d1wisa1
d1uena_ d1v5ja_
d1uena_ d1bqua1
d1uena_ d1y6kr1
d2b5ib2 d1x4za1
d2b5ib2 d1cfba1
d2b5ib2 d1axib1
d2b5ib2 d2gysa1
d1x5fa1 d1wj3a_
d1x5fa1 d1wfoa1
d1x5fa1 d1fnha2
d1x5fa1 d1axib1
d1x5fa1 d2cuia1
d1x5ha1 d1f42a3
d1x5ha1 d1n26a3
d1x5ha1 d2b5ib1
d1x5ha1 d1tena_
d1x5ha1 d1cfba2
d1x5ha1 d1wfua_
d2crma1 d1x4ya1
d2crma1 d1ueya_
d2crma1 d1fnaa_
d2crma1 d1x5ka1
d2crma1 d1axib1
d2crma1 d1x5xa1
d2crma1 d1ujta_
d2gysa3 d2cuma1
d2gysa3 d1x4xa1
d2gysa3 d2b5ib1
d2gysa3 d1ueya_
d2gysa3 d1wk0a_
d2gysa3 d2cuha1
d2gysa3 d1k85a_
d2gysa3 d1axib2
d2gysa3 d1axib1
d2gysa3 d1owwa_
d2gysa3 d2ibga1
d1wj3a_ d1cd9b1
d1wj3a_ d1qg3a2
d1wj3a_ d2haza1
d1wj3a_ d1fnha2
d1wj3a_ d1fyhb2
d1wj3a_ d1x5ja1
d1wj3a_ d1fnfa1
d1wj3a_ d1uc6a_
d1wj3a_ d1axib2
d1wj3a_ d1x5xa1
d1wj3a_ d1owwa_
d1wj3a_ d2cuia1
d1wj3a_ d2ibga1
d1x3da1 d1eerb1
d1x3da1 d1iarb2
d1x3da1 d1fyhb2
d1x3da1 d1x5ja1
d1x3da1 d1fnfa1
d1x3da1 d1x5xa1
d1x3da1 d2djsa1
d1y6kr2 d1cd9b1
d1y6kr2 d1fyhb2
d1y6kr2 d1cfba2
d1y6kr2 d1f42a2
d1y6kr2 d1uema_
d1y6kr2 d1v5ja_
d1y6kr2 d1bqua1
d1y6kr2 d1x5za1
d1eerb2 d1x4xa1
d1eerb2 d1iarb2
d1eerb2 d1ueya_
d1eerb2 d1fnha2
d1eerb2 d1tena_
d1eerb2 d1wk0a_
d1eerb2 d1wisa1
d1eerb2 d1iarb1
d1eerb2 d1x5za1
d1eerb2 d1bpva_
d1cd9b1 d1eerb1
d1cd9b1 d1qg3a2
d1cd9b1 d1f42a3
d1cd9b1 d1n26a3
d1cd9b1 d2b5ic1
d1cd9b1 d1x5ga1
d1cd9b1 d1f42a2
d1cd9b1 d1axib2
d1cd9b1 d1bpva_
d1cd9b1 d2ibga1
d1x4za1 d2b5ib1
d1x4za1 d1wk0a_
d1x4za1 d1fyhb2
d1x4za1 d1x5ia1
d1x4za1 d2crza1
d1x4za1 d1v5ja_
d1x4za1 d1x5ya1
d1x4za1 d2gysa1
d2dn7a1 d1qr4a1
d2dn7a1 d1ueya_
d2dn7a1 d1fnfa3
d2dn7a1 d1n26a2
d2dn7a1 d1x5ia1
d2dn7a1 d1fnfa2
d2dn7a1 d1uc6a_
d2dn7a1 d1wisa1
d2dn7a1 d1v5ja_
d2dn7a1 d2ic2a1
d2dn7a1 d2gysa1
d1wfoa1 d1j8ka_
d1wfoa1 d1tena_
d1wfoa1 d1fnaa_
d1wfoa1 d1wisa1
d1wfoa1 d1uema_
d1wfoa1 d1v5ja_
d1wfoa1 d2gysa4
d1wfoa1 d2cuia1
d2cuma1 d2haza1
d2cuma1 d1tena_
d2cuma1 d1x5ka1
d2cuma1 d1fnfa1
d2cuma1 d1x5ya1
d1eerb1 d2gysa4
d1eerb1 d1bqua1
d1eerb1 d1lwra_
d1j8ka_ d1qg3a2
d1j8ka_ d1x4ya1
d1j8ka_ d1f42a3
d1j8ka_ d2b5ib1
d1j8ka_ d1fnaa_
d1j8ka_ d1fyhb2
d1j8ka_ d1ujta_
d2gysa2 d2b5ib1
d2gysa2 d1tena_
d2gysa2 d1n26a2
d2gysa2 d1cfba2
d2gysa2 d1wisa1
d2gysa2 d1axib2
d2gysa2 d2cuia1
d2gysa2 d1qg3a1
d1qg3a2 d1x4ya1
d1qg3a2 d1n26a3
d1qg3a2 d2b5ib1
d1qg3a2 d1fnfa3
d1qg3a2 d1x5ga1
d1qg3a2 d1owwa_
d1qg3a2 d1tdqa3
d1qg3a2 d2djsa1
d1qg3a2 d2b5ic2
d1qg3a2 d2ibga1
d1x4xa1 d2cuha1
d1x4xa1 d1ujta_
d1x4xa1 d1wfta_
d1x4xa1 d2djsa1
d1x4xa1 d1qg3a1
d1x4ya1 d1iarb2
d1x4ya1 d1fnfa3
d1x4ya1 d2cuha1
d1x4ya1 d2fnba_
d1x4ya1 d1f42a2
d1x4ya1 d1qg3a1
d1f42a3 d1n26a3
d1f42a3 d1fnfa2
d1f42a3 d1axib1
d1f42a3 d1v5ja_
d1f42a3 d1wfta_
d1f42a3 d1f6fb1
d1qr4a1 d1fnfa2
d1qr4a1 d1uc6a_
d1qr4a1 d1v5ja_
d1qr4a1 d1wfta_
d1qr4a1 d2ic2a1
d1qr4a1 d2gysa1
d1n26a3 d1iarb2
d1n26a3 d1wk0a_
d1n26a3 d1x5ia1
d1n26a3 d1axib1
d1cfba1 d2haza1
d1cfba1 d1cfba2
d1cfba1 d1axib1
d1cfba1 d1owwa_
d1cfba1 d1bpva_
d1cfba1 d1lwra_
d1iarb2 d1fnfa3
d1iarb2 d1wk0a_
d1iarb2 d1fnfa1
d1iarb2 d1x5ga1
d1iarb2 d1uc6a_
d1iarb2 d1axib2
d1iarb2 d1axib1
d1iarb2 d1x5za1
d2haza1 d2b5ic1
d2haza1 d2cuha1
d2haza1 d1uema_
d2haza1 d1axib1
d2haza1 d2djsa1
d2haza1 d1x5za1
d2haza1 d1lwra_
d2haza1 d1va9a1
d2b5ib1 d1fnha2
d2b5ib1 d1tena_
d2b5ib1 d2b5ic2
d2b5ib1 d1qg3a1
d1ueya_ d1tena_
d1ueya_ d2cuha1
d1ueya_ d1x5ga1
d1ueya_ d1x5xa1
d1ueya_ d1x5za1
d1ueya_ d2b5ic2
d1fnha2 d2b5ic1
d1fnha2 d1fnaa_
d1fnha2 d1x5ja1
d1fnha2 d1wisa1
d1fnha2 d2ic2a1
d1fnha2 d2ibga1
d1fnfa3 d1cfba2
d1fnfa3 d2b5ic2
d1fnfa3 d2gysa1
d1fnfa3 d1f6fb1
d1tena_ d1x5ja1
d1tena_ d1fnfa1
d1tena_ d2fnba_
d1tena_ d1k85a_
d1tena_ d1owwa_
d1tena_ d2gysa4
d1tena_ d1y6kr1
d1tena_ d2b5ic2
d1n26a2 d2b5ic1
d1n26a2 d1fyhb2
d1n26a2 d1fnfa2
d1n26a2 d1uc6a_
d1n26a2 d2fnba_
d1n26a2 d1wfta_
d1n26a2 d1bqua1
d1n26a2 d2ic2a1
d1n26a2 d1x5za1
d2b5ic1 d1x5ka1
d2b5ic1 d1ujta_
d2b5ic1 d2cuia1
d2b5ic1 d1wf5a1
d2b5ic1 d1x5ya1
d2b5ic1 d1va9a1
d1fnaa_ d1f42a2
d1fnaa_ d1x5xa1
d1fnaa_ d1tdqa3
d1x5ka1 d1iarb1
d1x5ka1 d2b5ic2
d1wk0a_ d1fyhb2
d1wk0a_ d1wisa1
d1wk0a_ d1iarb1
d1wk0a_ d2gysa4
d1wk0a_ d2cuia1
d1fyhb2 d1f42a2
d1fyhb2 d1y6kr1
d1fyhb2 d1x5ya1
d1x5ia1 d1uc6a_
d1x5ia1 d1v5ja_
d1x5ia1 d1va9a1
d1x5ja1 d1x5ga1
d1x5ja1 d2fnba_
d1x5ja1 d1iarb1
d1x5ja1 d1wfta_
d1x5ja1 d1lwra_
d1x5ja1 d2gysa1
d2cuha1 d1wfua_
d2cuha1 d1bqua1
d2cuha1 d1lwra_
d1fnfa2 d1x5xa1
d1fnfa2 d1iarb1
d1fnfa2 d2djsa1
d1fnfa2 d2ibga1
d1fnfa1 d1wfta_
d1fnfa1 d1bqua1
d1fnfa1 d2b5ic2
d1fnfa1 d2gysa1
d2crza1 d1uc6a_
d2crza1 d1cfba2
d2crza1 d1wisa1
d2crza1 d1axib1
d2crza1 d1wfta_
d2crza1 d1wfua_
d2crza1 d2b5ic2
d2crza1 d1lwra_
d2crza1 d2gysa1
d1x5ga1 d1uc6a_
d1x5ga1 d2fnba_
d1x5ga1 d1cfba2
d1x5ga1 d1axib1
d1x5ga1 d1wf5a1
d1x5ga1 d2b5ic2
d1x5ga1 d1f6fb1
d1uc6a_ d1axib1
d1uc6a_ d2b5ic2
d2fnba_ d1cfba2
d2fnba_ d1wisa1
d2fnba_ d1y6kr1
d1cfba2 d1bqua1
d1cfba2 d2ic2a1
d1cfba2 d1x5za1
d1cfba2 d1bpva_
d1k85a_ d1axib2
d1k85a_ d1iarb1
d1k85a_ d1x5ya1
d1f42a2 d1owwa_
d1f42a2 d2gysa4
d1f42a2 d1bqua1
d1f42a2 d1x5za1
d1wisa1 d1x5xa1
d1wisa1 d1lwra_
d1uema_ d1iarb1
d1uema_ d1ujta_
d1uema_ d2ic2a1
d1uema_ d1bpva_
d1uema_ d2b5ic2
d1uema_ d1x5ya1
d1axib2 d1axib1
d1axib2 d1wfta_
d1axib2 d2ic2a1
d1axib2 d2gysa1
d1axib1 d1iarb1
d1axib1 d2gysa4
d1axib1 d1f6fb1
d1x5xa1 d1owwa_
d1x5xa1 d1y6kr1
d1x5xa1 d1x5za1
d1x5xa1 d1f6fb1
d1owwa_ d1wf5a1
d1owwa_ d1lwra_
d1tdqa3 d1x5za1
d1tdqa3 d1bpva_
d1tdqa3 d1lwra_
d1v5ja_ d2djsa1
d1v5ja_ d2b5ic2
d1v5ja_ d2ibga1
d1v5ja_ d1qg3a1
d1iarb1 d2gysa4
d1iarb1 d1qg3a1
d1ujta_ d2gysa4
d1ujta_ d1wfua_
d1ujta_ d2cuia1
d2gysa4 d1bqua1
d2gysa4 d2b5ic2
d1wfta_ d1bqua1
d1wfta_ d1x5za1
d1wfta_ d1bpva_
d1wfua_ d2djsa1
d1wfua_ d1y6kr1
d1wfua_ d1va9a1
d2djsa1 d1qg3a1
d2djsa1 d1f6fb1
d1bqua1 d2gysa1
d2cuia1 d1x5za1
d2cuia1 d1va9a1
d2cuia1 d1f6fb1
d2ic2a1 d1x5ya1
d2ic2a1 d1f6fb1
d1y6kr1 d2b5ic2
d1y6kr1 d1qg3a1
d1bpva_ d2gysa1
d1bpva_ d1qg3a1
d1wf5a1 d2b5ic2
d2b5ic2 d1x5ya1
d2ibga1 d1f6fb1
d1x5ya1 d1qg3a1
d1yq2a1 d1bhga1
d1bhga1 d1jz8a1
d1g0da3 d1vjja2
d1kv3a3 d1vjja3
d1kv3a3 d1vjja2
d1l3wa3 d1l3wa4
d1l3wa3 d1op4a_
d2c9va1 d1pzsa_
d1cwva3 d1cwva4
d1cwva4 d1f00i2
d1e5ca_ d1exha_
d1d2pa4 d1vlen1
d1bawa_ d1ws8a_
d1bqka_ d1qhqa_
d1ws8a_ d1qhqa_
d1plca_ d1kdja_
d1plca_ d2ccwa1
d1aoza2 d2ih8a3
d1aoza2 d1gska2
d1aoza2 d1hfua3
d1aoza2 d1kbva1
d1kbva2 d2ih8a2
d1kbva2 d1aoza3
d1kbva2 d1kv7a2
d1kbva2 d1kbva1
d1kbva2 d1aoza1
d2ih8a3 d2bw4a2
d2ih8a3 d1gska1
d2ih8a3 d1kv7a3
d2ih8a3 d1hfua2
d1gska2 d1sddb2
d1gska2 d2ih8a1
d1gska2 d2j5wa2
d1hfua1 d2j5wa1
d1hfua1 d1sdda2
d1hfua1 d1kv7a2
d1kv7a1 d1kbva1
d1kv7a1 d1kv7a3
d2j5wa1 d2j5wa2
d1sddb2 d2bw4a2
d1sddb2 d2ih8a2
d1sddb2 d2j5wa3
d2bw4a2 d2ih8a1
d2ih8a2 d1gska1
d2ih8a2 d1gska3
d2j5wa3 d1gska1
d2j5wa3 d2j5wa2
d2j5wa3 d1kv7a3
d1aoza3 d1gska1
d1aoza3 d1sdda2
d1aoza3 d2j5wa2
d1aoza3 d1sddb1
d2j5wa4 d1hfua3
d1gska1 d1gska3
d1gska3 d2ih8a1
d1gska3 d2j5wa2
d1gska3 d1sddb1
d2ih8a1 d1kv7a2
d2ih8a1 d1aoza1
d1kv7a2 d1sddb1
d1sddb1 d1kbva1
d1aoza1 d1hfua2
d1cjya1 d2nq3a1
d1cjya1 d1djxa2
d1e7ua2 d1d5ra1
d2nq3a1 d1bdya_
d1wfja_ d1rsya_
d2cm5a1 d1a25a_
d1rsya_ d1wfma_
d1h4ax2 d1h4ax1
d1d7pm_ d1sddb3
d1ciya1 d1i5pa1
d1ahsa_ d1qhda2
d1tnra_ d2hewf1
d1o91a_ d2hewf1
d1o91a_ d1s55a1
d1pk6c_ d1kxga_
d1kxga_ d1dg6a_
d1f1sa3 d1cb8a2
d2brfa1 d1gxca_
d1mzka_ d2g1la1
d1gxca_ d1wlna1
d2g1la1 d1r21a_
d2g1la1 d1dmza_
d1v6ia_ d1gzca_
d1h30a1 d1pz7a_
d1h30a2 d1c4ra_
d1oaca1 d1w2za1
d1hn0a4 d1cb8a3
d1fqta_ d1vm9a_
d1vm9a_ d1g8kb_
d2b1xa1 d2bmoa1
d1ng2a1 d1gria2
d1ng2a1 d1kjwa1
d1ng2a1 d2iima1
d1ng2a1 d1ug1a_
d1bb9a_ d1phta_
d1bb9a_ d1wfwa_
d1bb9a_ d1u06a1
d1bb9a_ d1arka_
d1bb9a_ d1i1ja_
d1bb9a_ d1t0ha_
d1bb9a_ d1udla_
d1j3ta_ d1phta_
d1j3ta_ d1gria2
d1j3ta_ d1ugva_
d1jqqa_ d1phta_
d1jqqa_ d1i07a_
d1jqqa_ d1ng2a2
d1jqqa_ d1oota_
d1jqqa_ d1ri9a_
d1jqqa_ d1bbza_
d1jqqa_ d1k9aa1
d1phta_ d1jo8a_
d1phta_ d1arka_
d1phta_ d1wiea_
d1phta_ d1udla_
d1i07a_ d1ckaa_
d1i07a_ d1oota_
d1i07a_ d1gl5a_
d1i07a_ d1arka_
d1gcqc_ d1ng2a2
d1gcqc_ d1wfwa_
d1gcqc_ d1ri9a_
d1gcqc_ d1gl5a_
d1gcqc_ d1hsqa_
d1gcqc_ d1gria1
d1ng2a2 d1gria2
d1ng2a2 d1arka_
d1ng2a2 d1t0ha_
d1ckaa_ d1oota_
d1wfwa_ d1jo8a_
d1wfwa_ d1ugva_
d1wfwa_ d1arka_
d1wfwa_ d1hsqa_
d1wfwa_ d1bbza_
d1wfwa_ d1k9aa1
d1gria2 d1zuua1
d1gria2 d1ugva_
d1oota_ d1k9aa1
d1oota_ d1ug1a_
d1ri9a_ d1kjwa1
d1ri9a_ d1awja_
d1jo8a_ d1t0ha_
d1jo8a_ d1bbza_
d1u06a1 d1kjwa1
d1u06a1 d2iima1
d1u06a1 d1k4us_
d1zuua1 d1hsqa_
d1zuua1 d1uffa_
d1zuua1 d1k9aa1
d1ugva_ d1ycsb2
d1ugva_ d1gria1
d1gl5a_ d2iima1
d1gl5a_ d1udla_
d1kjwa1 d1ycsb2
d1kjwa1 d1uffa_
d2iima1 d1awja_
d2iima1 d1udla_
d1hsqa_ d1awja_
d1wiea_ d1ug1a_
d1t0ha_ d1bbza_
d1t0ha_ d1ug1a_
d1k4us_ d1k9aa1
d2cz1b1 d1ugpb_
d1jj2s_ d2gyas1
d2gyas1 d1jj2p_
d1kola1 d2jhfa1
d1kola1 d1f8fa1
d1v3ua1 d1f8fa1
d1qora1 d1h2ba1
d1qora1 d1vj1a1
d1gu7a1 d2jhfa1
d1iz0a1 d1jvba1
d1iz0a1 d1q1na1
d1pl7a1 d1h2ba1
d1pl7a1 d1f8fa1
d1uufa1 d1o89a1
d1uufa1 d1vj1a1
d2jhfa1 d1vj0a1
d1h2ba1 d1q1na1
d1f8fa1 d1o89a1
d1jqba1 d1vj1a1
d1q3oa_ d1va8a1
d1q3oa_ d2cs5a1
d1q3oa_ d2h3la1
d1q3oa_ d1vaea_
d1qaua_ d1ueqa_
d1qaua_ d1wg6a_
d1qaua_ d2f5ya1
d1qaua_ d1wi4a1
d1qaua_ d2fe5a1
d1qaua_ d1x5na1
d1qaua_ d1kwaa_
d1qaua_ d1ufxa_
d1qaua_ d1zuba1
d1wifa_ d1wi4a1
d1wifa_ d2fe5a1
d1wifa_ d1uepa_
d1v5qa_ d1y7na1
d1v5qa_ d1vb7a_
d1v5qa_ d1r6ja_
d1v5qa_ d1um1a_
d1v5qa_ d1ujva_
d1v5qa_ d1zuba1
d1v5qa_ d1vaea_
d1y7na1 d1vb7a_
d1y7na1 d1ueqa_
d1y7na1 d1uita_
d1y7na1 d1va8a1
d1y7na1 d1g9oa_
d1y7na1 d1um1a_
d1y7na1 d1u37a1
d2f0aa1 d1rgwa_
d2f0aa1 d1uita_
d2f0aa1 d1g9oa_
d2f0aa1 d1nf3c_
d2f0aa1 d1x5na1
d1uewa_ d1wh1a_
d1uewa_ d2csja1
d1uewa_ d2h3la1
d1uewa_ d1u37a1
d1uewa_ d1v62a_
d1w9ea1 d1tp5a1
d1vb7a_ d1wh1a_
d1vb7a_ d1v6ba_
d1vb7a_ d1tp5a1
d1vb7a_ d1ujva_
d1wh1a_ d1v6ba_
d1wh1a_ d1tp5a1
d1wh1a_ d1whaa_
d1wh1a_ d1x5na1
d1wh1a_ d1um1a_
d1wh1a_ d1ujva_
d1wh1a_ d1n7ea_
d1m5za_ d2f5ya1
d1m5za_ d1ujva_
d1m5za_ d1kwaa_
d1t2ma1 d1rgwa_
d1t2ma1 d1wg6a_
d1t2ma1 d2f5ya1
d1t2ma1 d2fe5a1
d1t2ma1 d2cs5a1
d1ueqa_ d2fe5a1
d1ueqa_ d1uepa_
d1ueqa_ d1vaea_
d1uf1a_ d1wi4a1
d1uf1a_ d1r6ja_
d1uf1a_ d1ujda_
d1uf1a_ d1gm1a_
d1rgwa_ d2f5ya1
d1rgwa_ d1uita_
d1rgwa_ d1wi4a1
d1rgwa_ d1x5na1
d1rgwa_ d2cs5a1
d1rgwa_ d2csja1
d1rgwa_ d1n7ea_
d1rgwa_ d1ufxa_
d1wg6a_ d1x5na1
d2f5ya1 d1wi4a1
d2f5ya1 d1whaa_
d1uita_ d1gm1a_
d1va8a1 d1x5na1
d1va8a1 d1um1a_
d1va8a1 d1ujda_
d1va8a1 d1n7ea_
d1va8a1 d1kwaa_
d1wi4a1 d2fe5a1
d1v6ba_ d1uepa_
d1v6ba_ d1ujda_
d1g9oa_ d1u37a1
d2fe5a1 d1zuba1
d2fe5a1 d1v62a_
d1nf3c_ d1qava_
d1nf3c_ d1ufxa_
d1r6ja_ d2cs5a1
d1r6ja_ d1ufxa_
d1x5na1 d1um1a_
d1uepa_ d1n7ea_
d1uepa_ d1gm1a_
d2cs5a1 d1ihja_
d2cs5a1 d1v62a_
d1um1a_ d1v62a_
d2csja1 d1v62a_
d1ujva_ d1ufxa_
d1ujva_ d1u37a1
d1n7ea_ d1gm1a_
d1n7ea_ d1vaea_
d1kwaa_ d2h3la1
d1kwaa_ d1ufxa_
d1kwaa_ d1v62a_
d1ufxa_ d1ihja_
d1gm1a_ d1u37a1
d1gm1a_ d1ihja_
d1vaea_ d1v62a_
d1m5q1_ d1d3ba_
d1d3ba_ d1n9ra_
d1d3ba_ d1b34b_
d1d3ba_ d1ljoa_
d1d3bb_ d1n9ra_
d1d3bb_ d1b34b_
d3tssa1 d1ty0a1
d3tssa1 d1enfa1
d1v1oa1 d3seba1
d1ty0a1 d1enfa1
d1esfa1 d1eu3a1
d1eu3a1 d1et9a1
d1eu3a1 d3seba1
d1b8aa1 d1eova1
d1iyjb3 d1l1oc_
d1jb7a1 d1se8a_
d1jb7a1 d1l1oc_
d1quqb_ d1xjva1
d1quqb_ d1v1qa_
d1quqb_ d1quqa_
d1iyjb5 d1l1oc_
d1iyjb5 d1kxla_
d1ue1a_ d1wjja_
d1ue1a_ d1o7ia_
d1jb7b_ d1xjva1
d1jb7b_ d3ulla_
d1jb7b_ d1iyjb4
d1se8a_ d1l1oc_
d1se8a_ d2b3ga1
d1se8a_ d1xjva2
d1se8a_ d1iyjb4
d1l1oc_ d1iyjb4
d2b3ga1 d3ulla_
d2b3ga1 d1qvca_
d2b3ga1 d1o7ia_
d1wjja_ d1quqa_
d1wjja_ d1kxla_
d1fgua2 d1o7ia_
d1v1qa_ d1fgua1
d1kxla_ d1qvca_
d1kxla_ d1o7ia_
d1kxla_ d1fgua1
d1pyba_ d1jjcb3
d1j5eq_ d1ueba3
d1j5eq_ d1ueba2
d1j5eq_ d2ahob2
d1j5eq_ d1t9ha1
d1j5eq_ d1a62a2
d1ne3a_ d1u0la1
d1ne3a_ d1smxa_
d1ne3a_ d1go3e1
d1ne3a_ d1jjga_
d1ne3a_ d1wi5a_
d1u0la1 d1sroa_
d1u0la1 d1smxa_
d1u0la1 d1go3e1
d1u0la1 d2asba1
d1sroa_ d1kl9a2
d1sroa_ d1jjga_
d1sroa_ d1jt8a_
d1ueba3 d1ueba2
d1ueba3 d1t9ha1
d1smxa_ d1khia2
d1smxa_ d1x6oa2
d1jj2a2 d1kl9a2
d1jj2a2 d1go3e1
d1jj2a2 d1hh2p1
d1jj2a2 d1jt8a_
d1kl9a2 d1hr0w_
d1khia2 d1jjga_
d1khia2 d1d7qa_
d1ueba2 d1go3e1
d1ueba2 d1luza_
d1ueba2 d1wi5a_
d1ueba2 d2ahob2
d1ueba2 d1y14b1
d1go3e1 d1a62a2
d1go3e1 d1wfqa_
d1hr0w_ d1j5el_
d1hr0w_ d2ahob2
d1x6oa2 d1t9ha1
d1j5el_ d2asba1
d1bkba2 d1c9oa_
d1bkba2 d1wi5a_
d1bkba2 d1hh2p1
d1bkba2 d1a62a2
d1jjga_ d1wi5a_
d1jjga_ d1jt8a_
d1wi5a_ d1a62a2
d1wi5a_ d1y14b1
d2ahob2 d2asba1
d2ahob2 d1wfqa_
d1t9ha1 d2asba1
d1t9ha1 d1hh2p1
d2asba1 d1hh2p1
d1jt8a_ d1wfqa_
d1y14b1 d1wfqa_
d1ckma1 d1a0ia1
d1fr3a_ d1guta_
d1g2914 d1g2913
d1v43a2 d1g2913
d1ggpb2 d1m2tb2
d1ggpb2 d1knma_
d1qxma2 d1m2tb2
d1m2tb2 d1hwmb2
d1m2tb2 d1vcla2
d1qxma1 d1vcla1
d1xhba1 d1vcla1
d1vcla1 d1vcla2
d1wbaa_ d1avwb_
d1s0ea2 d3btaa2
d1dfca2 d1dfca4
d1ja1a1 d1f20a1
d1ja1a1 d1ddga1
d1xe1a_ d1zunb1
d1xe1a_ d2c78a1
d1xe1a_ d1jnya1
d1wb1a1 d1g7sa1
d1wdta1 d2bv3a1
d1n0ua1 d2c78a1
d1n0ua1 d1jnya1
d1r5ba1 d2bv3a1
d1kk1a1 d2c78a1
d1wb1a2 d1zunb1
d1wb1a2 d2c78a1
d1zunb1 d2c78a1
d1zunb1 d2bv3a1
d1zunb1 d1g7sa1
d1jnya1 d2bv3a1
d1r5ba2 d2c78a2
d1vl7a_ d1xhna1
d1vl7a_ d1flma_
d1w9aa_ d2i02a1
d1w9aa_ d1flma_
d1w9aa_ d2hq9a1
d2i02a1 d2hq9a1
d2fhqa1 d1xhna1
d2fhqa1 d2arza1
d1xhna1 d2a2ja1
d1xhna1 d2fg9a1
d2fura1 d1rfea_
d2fura1 d2fg9a1
d2arza1 d1rfea_
d1t9ma_ d2a2ja1
d1rfea_ d1flma_
d1yoaa1 d1usca_
d2bw0a1 d1zgha1
d2bw0a1 d2blna1
d1y8ta2 d1lcya2
d2h5ca1 d1sota2
d2o8la1 d1ky9a2
d1rrka1 d1t32a1
d1rrka1 d1autc_
d1t32a1 d1q3xa1
d1t32a1 d1autc_
d1eq9a_ d2hlca_
d1eq9a_ d1op0a_
d1q3xa1 d1autc_
d1q3xa1 d1elva1
d1ltoa_ d1a7sa_
d1ltoa_ d1elva1
d2boka1 d1gvkb_
d2boka1 d1bioa_
d2boka1 d1a7sa_
d2boka1 d1m9ua_
d1si5h_ d1gdna_
d2bz6h1 d1elva1
d1bioa_ d1op0a_
d1gdna_ d1autc_
d1lvmb_ d1mbma_
d1mppa_ d2iqga1
d1hrna_ d1wkra_
d1j71a_ d1oewa_
d1oewa_ d1wkra_
d1ogya1 d1vlem1
d1eu1a1 d2iv2x1
d1vlem1 d2napa1
d1y5ia1 d2fug31
d1feua_ d1dfup_
d1plsa_ d1kz7a2
d1plsa_ d1zc3b1
d1plsa_ d1v5ma_
d1faoa_ d1wgqa_
d1faoa_ d1fgya_
d1faoa_ d1u5da1
d1faoa_ d2fjla1
d1faoa_ d1x1fa1
d1kz7a2 d1wi1a_
d1kz7a2 d1txda2
d1u5ea1 d1v88a_
d1u5ea1 d1v61a_
d1u5ea1 d2coca1
d1u5ea1 d1maia_
d1u5ea1 d2cofa1
d1v88a_ d1dbha2
d1v88a_ d1ntya2
d1v88a_ d1ki1b2
d1v88a_ d1txda2
d1v88a_ d1u5da1
d1v88a_ d2coda1
d2coaa1 d1zm0a1
d2coaa1 d1txda2
d2coaa1 d1eaza_
d2coaa1 d1v5pa_
d1wi1a_ d2adza1
d1wi1a_ d1btka_
d2adza1 d1u5da1
d2adza1 d1v5ua_
d1dbha2 d1u5da1
d1dbha2 d1fhoa_
d1dbha2 d1wg7a_
d1dbha2 d1v89a_
d1dbha2 d2cofa1
d1ntya2 d1zc3b1
d1ntya2 d1wg7a_
d1ntya2 d1btna_
d1v61a_ d1omwa2
d1v61a_ d1fgya_
d1v61a_ d1droa_
d1v61a_ d1eaza_
d1unqa_ d1zm0a1
d1unqa_ d1w1ha_
d1unqa_ d1btna_
d1unqa_ d1v89a_
d1omwa2 d1dyna_
d2coca1 d1eaza_
d2coca1 d2fjla1
d2coca1 d1fhoa_
d2coca1 d1btna_
d2coca1 d1dyna_
d1zm0a1 d1droa_
d1wgqa_ d1droa_
d1wgqa_ d1foea2
d1wgqa_ d1zc3b1
d1wgqa_ d1v5ua_
d1fgya_ d2cofa1
d1fgya_ d1dyna_
d1txda2 d1wg7a_
d1txda2 d1w1ha_
d1foea2 d1wg7a_
d1btka_ d1zc3b1
d1btka_ d1fhoa_
d1btka_ d1x1fa1
d1btka_ d2cofa1
d1maia_ d2coda1
d1maia_ d1fhoa_
d1maia_ d1w1ha_
d1maia_ d1v5ma_
d1maia_ d2cofa1
d1eaza_ d1zc3b1
d1eaza_ d2fjla1
d1zc3b1 d1fhoa_
d1v5pa_ d1u5da1
d1v5pa_ d1w1ha_
d1v5pa_ d2cofa1
d1u5da1 d2coda1
d2fjla1 d1fhoa_
d2fjla1 d1dyna_
d2coda1 d1v5ua_
d2coda1 d1w1ha_
d2coda1 d1x1fa1
d1v5ua_ d1fhoa_
d1fhoa_ d1w1ha_
d1v5ma_ d1dyna_
d1ntva_ d1wgua_
d1qqga1 d2cy4a1
d2cy4a1 d1wgua_
d2cy4a1 d1xr0b_
d1p5ta_ d1xr0b_
d1wgua_ d1oy2a_
d1xr0b_ d1j0wa_
d1xoda1 d1ddwa_
d1ddwa_ d1mkea1
d1h4ra2 d1mixa2
d1e0ta1 d2g50a1
d1e5pa_ d1i4ua_
d1e5pa_ d1z24a1
d1e5pa_ d1qfta_
d1e5pa_ d1x71a1
d1e5pa_ d1bj7a_
d1kt7a_ d1x8qa_
d1xkia_ d1x71a1
d1jzua_ d1bj7a_
d1i4ua_ d1lf7a_
d1z24a1 d1gkab_
d1z24a1 d1bj7a_
d1znda1 d1qwda_
d1hmsa_ d1crba_
d1hmsa_ d2a0aa1
d1crba_ d1mdca_
d1crba_ d2a0aa1
d1mdca_ d2a0aa1
d1mdca_ d1tw4a_
d1ei5a1 d1ei5a2
d1v9ta_ d2cfea1
d1c39a_ d1q25a1
d1q25a2 d1q25a1
d2slia2 d1w8oa3
d1f8ea_ d1v3ea_
d1f8ea_ d2ah2a2
d1w8oa3 d1w0pa3
d1usra_ d1so7a_
d3sila_ d2ah2a2
d1sq9a_ d1pgua2
d1k8kc_ d1nexb2
d1k8kc_ d1nr0a2
d1kwga1 d1eh9a2
d1kwga1 d1qhoa3
d1kwga1 d1uasa1
d1gcya1 d1m7xa2
d1gcya1 d1r7aa1
d1eh9a2 d1mxga1
d1eh9a2 d2bhua2
d1mxga1 d1ua7a1
d1mxga1 d1uasa1
d1iv8a1 d1ht6a1
d1iv8a1 d2bhua2
d1iv8a1 d1uoka1
d1g5aa1 d1ht6a1
d1g5aa1 d1m7xa2
d1wzaa1 d1m53a1
d1ktba1 d1hx0a1
d1ji1a2 d1gjwa1
d1bf2a2 d1m7xa2
d1bf2a2 d1j0ha2
d1bf2a2 d1r46a1
d1bf2a2 d1lwha1
d1ua7a1 d1gjwa1
d1ua7a1 d2bhua2
d1ua7a1 d1szna1
d1ht6a1 d2bhua2
d1ht6a1 d1j0ha2
d1ht6a1 d1m53a1
d1m7xa2 d1h3ga2
d1m7xa2 d1wzla2
d1m7xa2 d1j0ha2
d1hx0a1 d1ea9c2
d1hx0a1 d1szna1
d1hx0a1 d1uoka1
d1h3ga2 d1uasa1
d1h3ga2 d2guya1
d1e43a1 d1uoka1
d1e43a1 d1r46a1
d1e43a1 d1r7aa1
d1gjwa1 d1qhoa3
d2bhua2 d1szna1
d2bhua2 d1lwha1
d1ea9c2 d1qhoa3
d1wzla2 d1r46a1
d1qhoa3 d1m53a1
d1uasa1 d1szna1
d1szna1 d1uoka1
d1szna1 d2guya1
d1lwha1 d1r7aa1
d1r7aa1 d2guya1
d1i5hw_ d2dk1a1
d1aiwa_ d1ed7a_
d2znca_ d1kopa_
d1bhea_ d1rmga_
d1j58a_ d1od5a1
d2et1a1 d1od5a2
d1w9ya1 d1gp6a_
d1dcsa_ d1gp6a_
d1odma_ d1gp6a_
d1cx4a2 d1cx4a1
d1q3ea_ d2gaua2
d1ne6a2 d1cx4a1
d1ne6a2 d1o5la1
d1zyba2 d1cx4a1
d1htpa_ d1ghka_
d1bdoa_ d1y8ob1
d1dv1a1 d1kjqa1
d1w96a1 d1gsoa1
d1gsoa1 d1b6ra1
d2bsya2 d1euwa_
d2bsya1 d1euwa_
d1xs1a_ d1q5ha_
d1f39a_ d1umua_
d1qo2a_ d1thfd_
d1x1za1 d1dqwa_
d1dqwa_ d1dbta_
d1q6oa_ d2fdsa1
d1a53a_ d1vc4a_
d1a53a_ d1geqa_
d1a53a_ d1piia1
d1vc4a_ d1piia2
d1ujpa_ d1qopa_
d1i4na_ d1nsja_
d1d3ga_ d1q45a_
d1ps9a1 d1tb3a1
d1kbia1 d1h7wa2
d1q45a_ d1p0ka_
d1q45a_ d1vyra_
d1h7wa2 d1vhna_
d1ofda2 d1p0ka_
d1ofda2 d1p4ca_
d1tb3a1 d1oyba_
d1p0ka_ d1viza_
d1p0ka_ d1z41a1
d1p0ka_ d1vcfa1
d1o94a1 d1vyra_
d1z41a1 d2f6ua1
d1z41a1 d1p4ca_
d1z41a1 d1ep3a_
d1oyba_ d1ep3a_
d1knwa2 d1rcqa2
d1pz1a_ d1us0a_
d1pz1a_ d1ur3m_
d1lqaa_ d1gvea_
d1us0a_ d1ur3m_
d1uasa2 d1wdpa1
d1uasa2 d1gcya2
d1uasa2 d1iv8a2
d1wdpa1 d1qhoa4
d1wdpa1 d1iv8a2
d1wdpa1 d1ua7a2
d1wdpa1 d1ht6a2
d1m7xa3 d1bf2a3
d1m7xa3 d1gjwa2
d1m7xa3 d1r7aa2
d1m7xa3 d1mxga2
d1m7xa3 d2guya2
d1uoka2 d1iv8a2
d1hx0a2 d1wzaa2
d1wzaa2 d1x1na1
d1wzaa2 d1ht6a2
d1g5aa2 d1e43a2
d1g5aa2 d1wzla3
d1bf2a3 d1gjwa2
d1vema2 d1h3ga3
d1qhoa4 d1e43a2
d1qhoa4 d1wzla3
d1qhoa4 d1ji1a3
d1qhoa4 d1ht6a2
d1qhoa4 d2guya2
d2bhua3 d1mxga2
d1e43a2 d1x1na1
d1e43a2 d2guya2
d1h3ga3 d1lwha2
d1kwga2 d1r7aa2
d1wzla3 d1mxga2
d1gcya2 d1r7aa2
d1ji1a3 d1r7aa2
d1iv8a2 d1x1na1
d1x1na1 d1ua7a2
d1ua7a2 d1gjwa2
d2cyga1 d1i1wa_
d2cyga1 d1ecea_
d2cyga1 d1h1na_
d1i1wa_ d2c0ha1
d1i1wa_ d7a3ha_
d1i1wa_ d1ur4a_
d1ceoa_ d1odza_
d1ceoa_ d1bqca_
d1r85a_ d1vjza_
d1r85a_ d1w32a_
d1vjza_ d1w32a_
d1vjza_ d1edga_
d1vjza_ d2cita1
d1qw9a2 d1w32a_
d1qw9a2 d1bqca_
d2c0ha1 d1rh9a1
d2c0ha1 d1bqca_
d2c0ha1 d1xyza_
d1w32a_ d7a3ha_
d1w32a_ d1qnra_
d1w32a_ d1uuqa_
d1w32a_ d1bhga3
d1w32a_ d1tvna1
d1w32a_ d2cita1
d1edga_ d1odza_
d1edga_ d1tvna1
d1edga_ d2cita1
d7a3ha_ d1rh9a1
d7a3ha_ d1nofa2
d1qnra_ d1ur1a_
d1qnra_ d1bhga3
d1qnra_ d1w91a2
d1ur4a_ d1ecea_
d1ur4a_ d1ur1a_
d1ur4a_ d1foba_
d1odza_ d1jz8a5
d1odza_ d1uuqa_
d1odza_ d2nt0a2
d1odza_ d1tvna1
d1h1na_ d1rh9a1
d1h1na_ d2cita1
d1ur1a_ d1rh9a1
d1ur1a_ d1xyza_
d1rh9a1 d1foba_
d1uuqa_ d1foba_
d1bhga3 d2cita1
d1tvna1 d2cita1
d1wcga1 d1pbga_
d1itxa1 d1kfwa1
d1itxa1 d1edta_
d1itxa1 d1eoka_
d1kfwa1 d1jnda1
d1kfwa1 d1eoka_
d1kfwa1 d1nara_
d1w9pa1 d1nara_
d1vf8a1 d1cnva_
d1goia2 d1jnda1
d1edta_ d1cnva_
d1edta_ d2ebna_
d1ta3a_ d2ebna_
d1eoka_ d1nara_
d1jaka1 d1yhta1
d1zaia1 d1ojxa_
d1w3ia_ d1l6wa_
d1sfla_ d1ojxa_
d1wa3a1 d1wbha1
d1wa3a1 d1f74a_
d1wa3a1 d1xxxa1
d1wa3a1 d1onra_
d1ojxa_ d1f74a_
d1ojxa_ d1xkya1
d1ojxa_ d1xxxa1
d1ojxa_ d1l6wa_
d1to3a_ d1p1xa_
d1to3a_ d1wx0a1
d2a4aa1 d1onra_
d1wbha1 d1xxxa1
d1wbha1 d1wx0a1
d1o5ka_ d1p1xa_
d1o5ka_ d1xkya1
d1f74a_ d1wx0a1
d1n7ka_ d1onra_
d1p1xa_ d1xkya1
d1onra_ d1wx0a1
d1ohla_ d1gzga_
d1kkoa1 d1jpdx1
d1kkoa1 d1r0ma1
d1kkoa1 d1muca1
d1rvka1 d1r6wa1
d1rvka1 d2mnra1
d1yeya1 d1ec7a1
d1yeya1 d1muca1
d1yeya1 d2mnra1
d1r6wa1 d1jpdx1
d1ec7a1 d1tzza1
d1ec7a1 d2gdqa1
d1ec7a1 d1jpma1
d1tzza1 d2gl5a1
d2gdqa1 d1muca1
d2gl5a1 d1muca1
d1muca1 d1jpma1
d1muwa_ d1a0ca_
d2f7fa1 d1o4ua1
d1yb5a2 d1kola2
d1yb5a2 d1v3ua2
d1yb5a2 d1pqwa_
d2jhfa2 d1vj0a2
d2jhfa2 d1h2ba2
d1uufa2 d1jvba2
d1uufa2 d1iz0a2
d1uufa2 d1qora2
d1o89a2 d1f8fa2
d1o89a2 d1qora2
d1q1na2 d1pl7a2
d1gu7a2 d1iz0a2
d1gu7a2 d1pqwa_
d1jvba2 d1iz0a2
d1ja9a_ d2c07a1
d1ja9a_ d1uzma1
d1ja9a_ d2bkaa1
d1ja9a_ d1sbya1
d1ja9a_ d1zema1
d1ja9a_ d1gega_
d1ja9a_ d1bdba_
d1ja9a_ d2h7ma1
d1ja9a_ d1spxa_
d1ja9a_ d1db3a_
d1ja9a_ d2q45a1
d1zk4a1 d1geea_
d1zk4a1 d1k2wa_
d1zk4a1 d1x1ta1
d1zk4a1 d1iy8a_
d1zk4a1 d1wvga1
d1eq2a_ d1yo6a1
d1eq2a_ d2c5aa1
d1eq2a_ d1uzma1
d1eq2a_ d1gega_
d1eq2a_ d2bd0a1
d1yo6a1 d1ydea1
d1yo6a1 d1hdoa_
d1w6ua_ d1snya_
d1w6ua_ d1wmaa1
d1w6ua_ d1sbya1
d1w6ua_ d2blla1
d1w6ua_ d2d1ya1
d1w6ua_ d1hdca_
d1w6ua_ d2ag5a1
d2c5aa1 d1xg5a_
d2c5aa1 d1i24a_
d2c5aa1 d1fjha_
d2c5aa1 d1iy8a_
d2c5aa1 d1gega_
d2c5aa1 d1db3a_
d1e6ua_ d1y1pa1
d1e6ua_ d1x1ta1
d1e6ua_ d1cyda_
d1e6ua_ d1sbya1
d1e6ua_ d1gz6a_
d1e6ua_ d2bgka1
d1e6ua_ d2q45a1
d1ek6a_ d2d1ya1
d1ek6a_ d1sb8a_
d1ek6a_ d1o5ia_
d2c07a1 d1ydea1
d2c07a1 d1hdoa_
d2c07a1 d1x1ta1
d2c07a1 d1vl0a_
d2c07a1 d1zema1
d2c07a1 d1xgka_
d2c07a1 d2ag5a1
d1ooea_ d1enpa_
d1ooea_ d2a35a1
d1ooea_ d1cyda_
d1ooea_ d2q46a1
d1ooea_ d1vl0a_
d1ooea_ d1iy8a_
d1ooea_ d2d1ya1
d1ooea_ d1zmta1
d1ooea_ d1orra_
d1ooea_ d2h7ma1
d1ooea_ d1xu9a_
d1ooea_ d2q45a1
d1enpa_ d1yb1a_
d1enpa_ d1zema1
d1enpa_ d1spxa_
d1enpa_ d2ew8a1
d1enpa_ d1o5ia_
d1yb1a_ d1uzma1
d1yb1a_ d1qyca_
d1yb1a_ d1vl0a_
d1yb1a_ d2d1ya1
d1yb1a_ d1h5qa_
d1yb1a_ d2ew8a1
d1yb1a_ d1r6da_
d1jtva_ d2a35a1
d1jtva_ d1i24a_
d1jtva_ d1orra_
d1jtva_ d1kbza_
d1jtva_ d2b69a1
d1jtva_ d1sb8a_
d1jtva_ d1e7wa_
d1snya_ d1y1pa1
d1snya_ d1fmca_
d1snya_ d1orra_
d1snya_ d1w4za_
d1snya_ d1yxma1
d1snya_ d2ag5a1
d1snya_ d1vl8a_
d1snya_ d2q45a1
d1snya_ d2bd0a1
d1geea_ d1uzma1
d1geea_ d1zema1
d1geea_ d1orra_
d1geea_ d1hxha_
d1wmaa1 d1y1pa1
d1wmaa1 d2fr1a2
d1wmaa1 d1gz6a_
d1wmaa1 d1xgka_
d1wmaa1 d1gy8a_
d1wmaa1 d2ag5a1
d1hdoa_ d1i24a_
d1hdoa_ d1spxa_
d1hdoa_ d1wvga1
d1y1pa1 d1ulua_
d1y1pa1 d1qyca_
d1y1pa1 d1xu9a_
d1y1pa1 d2bd0a1
d1y1pa1 d1o5ia_
d2a35a1 d1xg5a_
d2a35a1 d1cyda_
d2a35a1 d1orra_
d2a35a1 d1yxma1
d2a35a1 d1vl8a_
d1fmca_ d1fjha_
d1fmca_ d2blla1
d1fmca_ d1gega_
d1fmca_ d1db3a_
d1fmca_ d2bd0a1
d1xg5a_ d2fr1a2
d1xg5a_ d2q46a1
d1xg5a_ d1zema1
d1xg5a_ d1bdba_
d1xg5a_ d1spxa_
d1xg5a_ d1o5ia_
d1uzma1 d2fr1a2
d1uzma1 d1qyca_
d1uzma1 d1iy8a_
d2bkaa1 d1k2wa_
d2bkaa1 d1i24a_
d2bkaa1 d2fr1a1
d2bkaa1 d1zema1
d2bkaa1 d2h7ma1
d2fr1a2 d1zema1
d2fr1a2 d2o23a1
d2fr1a2 d1kbza_
d2fr1a2 d1sb8a_
d2fr1a2 d2q45a1
d1k2wa_ d1cyda_
d1k2wa_ d1zmta1
d1k2wa_ d2bgka1
d1k2wa_ d1xgka_
d1k2wa_ d1spxa_
d1k2wa_ d2q45a1
d1k2wa_ d1wvga1
d1k2wa_ d2bd0a1
d1x1ta1 d1vl0a_
d1x1ta1 d2gdza1
d1x1ta1 d1xgka_
d1x1ta1 d2ew8a1
d1x1ta1 d1e7wa_
d1cyda_ d2blla1
d1cyda_ d2o23a1
d1cyda_ d1gega_
d1cyda_ d2gdza1
d1cyda_ d1xgka_
d1cyda_ d1xu9a_
d1cyda_ d2ag5a1
d1cyda_ d1vl8a_
d1cyda_ d1r6da_
d1ulua_ d1gega_
d1ulua_ d2b69a1
d1ulua_ d1vl8a_
d1i24a_ d1hxha_
d1i24a_ d2ag5a1
d1i24a_ d1vl8a_
d1i24a_ d1e7wa_
d1i24a_ d2bd0a1
d1i24a_ d1o5ia_
d1qyca_ d2o23a1
d1qyca_ d2bgka1
d2q46a1 d1iy8a_
d2q46a1 d1xgka_
d2fr1a1 d1gega_
d2fr1a1 d1bdba_
d2fr1a1 d1hdca_
d2fr1a1 d1vl8a_
d1vl0a_ d1zema1
d1vl0a_ d2blla1
d1vl0a_ d1gz6a_
d1vl0a_ d1gy8a_
d1vl0a_ d1h5qa_
d1vl0a_ d1db3a_
d1vl0a_ d1r6da_
d1vl0a_ d1wvga1
d1sbya1 d1bdba_
d1sbya1 d1e7wa_
d1sbya1 d1o5ia_
d1zema1 d1gega_
d1zema1 d2bgka1
d1zema1 d1sb8a_
d1fjha_ d1oaaa_
d1fjha_ d1orra_
d1fjha_ d1gega_
d1fjha_ d1bdba_
d1fjha_ d1gy8a_
d1fjha_ d2ew8a1
d1fjha_ d1e7wa_
d2blla1 d1gega_
d2blla1 d1w4za_
d2blla1 d2b69a1
d1oaaa_ d1kbza_
d1iy8a_ d2bgka1
d1iy8a_ d2bd0a1
d1iy8a_ d1o5ia_
d2d1ya1 d2o23a1
d1zmta1 d1wvga1
d1orra_ d2bgka1
d1orra_ d1h5qa_
d1orra_ d2bd0a1
d2o23a1 d1bdba_
d1kbza_ d1yxma1
d1gega_ d1w4za_
d1gega_ d1hdca_
d1gega_ d1xu9a_
d1gega_ d1wvga1
d1gz6a_ d1yxma1
d1gz6a_ d2bd0a1
d1w4za_ d2q45a1
d2b69a1 d1bdba_
d2b69a1 d1yxma1
d2b69a1 d1o5ia_
d1bdba_ d2h7ma1
d1bdba_ d2ag5a1
d1bdba_ d2bd0a1
d2bgka1 d1h5qa_
d1hdca_ d1vl8a_
d1hdca_ d2ew8a1
d2gdza1 d1hxha_
d2gdza1 d1e7wa_
d1xgka_ d2h7ma1
d1xgka_ d1h5qa_
d1xgka_ d1o5ia_
d1hxha_ d1yxma1
d1hxha_ d2h7ma1
d1hxha_ d1xu9a_
d1yxma1 d1o5ia_
d2h7ma1 d2ag5a1
d1xu9a_ d1o5ia_
d1gy8a_ d1sb8a_
d1gy8a_ d1r6da_
d2ag5a1 d2q45a1
d1vl8a_ d2ew8a1
d1db3a_ d2ew8a1
d2q45a1 d1wvga1
d2ew8a1 d1r6da_
d1e7wa_ d1wvga1
d1r6da_ d2bd0a1
d1p1ja1 d1t4ba1
d1p1ja1 d2nvwa1
d1p1ja1 d1u1ia1
d1p1ja1 d1vjpa1
d1p1ja1 d1b7go1
d1p1ja1 d2g17a1
d1p1ja1 d1r0ka2
d1t4ba1 d1gr0a1
d1t4ba1 d1obfo1
d1t4ba1 d2nvwa1
d1t4ba1 d1b7go1
d1t4ba1 d1vkna1
d1t4ba1 d2dapa1
d1t4ba1 d2g17a1
d1gr0a1 d1u1ia1
d1gr0a1 d1xeaa1
d1gr0a1 d2dapa1
d1gr0a1 d1nvmb1
d1obfo1 d1vm6a3
d1obfo1 d1tlta1
d1obfo1 d1vkna1
d1obfo1 d1qkia1
d1obfo1 d1zh8a1
d2nvwa1 d1vkna1
d2nvwa1 d1dpga1
d1vm6a3 d1lc0a1
d1diha1 d1tlta1
d1diha1 d2g17a1
d1u1ia1 d1qkia1
d1u1ia1 d1ebfa1
d1u1ia1 d2dapa1
d1lc0a1 d2dapa1
d1ydwa1 d1vjpa1
d1ydwa1 d1qkia1
d1ydwa1 d1t1ra2
d1xeaa1 d1t1ra2
d1xeaa1 d1zh8a1
d1h6da1 d1b7go1
d1h6da1 d1j5pa4
d1vjpa1 d1ebfa1
d1tlta1 d1ebfa1
d1tlta1 d1dpga1
d1tlta1 d2dapa1
d1b7go1 d2gz1a1
d2gz1a1 d1ebfa1
d2gz1a1 d2dapa1
d2gz1a1 d2g17a1
d1vkna1 d2dapa1
d1vkna1 d1nvmb1
d1ebfa1 d2dapa1
d1dpga1 d1nvmb1
d1ff9a1 d2hjsa1
d2dapa1 d2hjsa1
d2hjsa1 d1zh8a1
d2g17a1 d1j5pa4
d1j5pa4 d1zh8a1
d1li4a1 d1ygya1
d1li4a1 d1qp8a1
d1sc6a1 d2naca1
d1mx3a1 d1gdha1
d1mx3a1 d1saya1
d1ldna1 d1uxja1
d1hyha1 d6ldha1
d1b8pa1 d1uxja1
d1lj8a4 d1bg6a2
d1lj8a4 d1pgpa2
d1qmga2 d1i36a2
d1txga2 d1m66a2
d1txga2 d1i36a2
d1m66a2 d1wdka3
d2amfa2 d1dlja2
d2amfa2 d1np3a2
d1bg6a2 d2g5ca2
d1wdka3 d1pgpa2
d1dlja2 d1ks9a2
d1pgpa2 d1mv8a2
d1pgpa2 d1f14a2
d1i36a2 d1mv8a2
d1ks9a2 d2cvza2
d1ks9a2 d1np3a2
d1ks9a2 d1f14a2
d1mv8a2 d2cvza2
d1mv8a2 d1np3a2
d1mv8a2 d1jaxa_
d2cvza2 d1vpda2
d2cvza2 d2g5ca2
d1np3a2 d2b0ja2
d1np3a2 d1jaxa_
d1f14a2 d2g5ca2
d1hwxa1 d1nyta1
d1npya1 d1vl6a1
d1npya1 d1nyta1
d1npya1 d1gtma1
d1lu9a1 d1gtma1
d1a4ia1 d1gtma1
d1gpja2 d1hrda1
d1gpja2 d1nvta1
d1gz3a1 d1nyta1
d1gz3a1 d1leha1
d1edza1 d1vi2a1
d1lqta1 d1h7wa3
d1n4wa1 d1kdga1
d2iida1 d1seza1
d2iida1 d2gf3a1
d1seza1 d1k0ia1
d1k0ia1 d1ryia1
d1k0ia1 d1s3ea1
d1k0ia1 d1pj5a2
d1ryia1 d1gpea1
d1s3ea1 d1gpea1
d2bs2a2 d1y0pa2
d1y0pa2 d1kf6a2
d1fcda2 d1q1ra2
d1fcda2 d1w4xa1
d1fcda2 d1fcda1
d1fcda2 d1fl2a2
d2gvca1 d1xdia1
d2gvca1 d1ojta1
d2gvca1 d1xhca1
d1mo9a2 d1feca2
d1mo9a2 d1q1ra1
d1mo9a2 d1nhpa2
d1mo9a2 d1d7ya1
d1mo9a2 d1fl2a2
d1mo9a2 d1w4xa2
d1mo9a2 d1ojta2
d1mo9a2 d1trba2
d1mo9a2 d1lvla1
d1mo9a2 d1xhca1
d1v59a1 d1fl2a1
d1trba1 d1h6va2
d1trba1 d1ojta1
d1trba1 d1nhpa1
d1trba1 d1d7ya1
d1trba1 d1fl2a2
d1trba1 d1lvla2
d1q1ra2 d1w4xa1
d1q1ra2 d1m6ia2
d1q1ra2 d1q1ra1
d1q1ra2 d1nhpa2
d1q1ra2 d3grsa1
d1q1ra2 d1onfa2
d1q1ra2 d1fl2a2
d1ebda2 d1mo9a1
d1ebda2 d1feca2
d1ebda2 d3grsa1
d1ebda2 d1trba2
d1xdia1 d1feca2
d1xdia1 d1q1ra1
d1w4xa1 d1fcda1
d1w4xa1 d1v59a2
d1w4xa1 d1ojta1
d1w4xa1 d2gvca2
d1m6ia2 d1fl2a1
d1m6ia2 d1nhpa1
d1m6ia2 d1trba2
d1m6ia2 d1lvla1
d1m6ia2 d3grsa2
d1m6ia1 d3lada2
d1vdca2 d1onfa2
d1vdca2 d1fl2a2
d1feca1 d1nhpa2
d1feca1 d3grsa1
d1feca1 d1h6va2
d1feca1 d1xhca2
d1feca2 d1fcda1
d1feca2 d1fl2a2
d1feca2 d1h6va1
d1q1ra1 d1xhca2
d1q1ra1 d3lada2
d1fcda1 d1nhpa2
d1fcda1 d1ojta2
d1fcda1 d2gvca2
d1fl2a1 d1nhpa1
d1fl2a1 d1onfa2
d1fl2a1 d1xhca2
d1fl2a1 d1lvla2
d3grsa1 d1nhpa1
d3grsa1 d1onfa2
d3grsa1 d1lvla2
d3grsa1 d3lada2
d1h6va2 d1ojta1
d1h6va2 d1h6va1
d1ojta1 d1onfa2
d1ojta1 d1fl2a2
d1nhpa1 d1d7ya1
d1nhpa1 d1w4xa2
d1nhpa1 d1ojta2
d1onfa2 d1h6va1
d1d7ya1 d1trba2
d1d7ya1 d1h6va1
d1fl2a2 d1xhca2
d1fl2a2 d3grsa2
d1xhca2 d2gvca2
d1ojta2 d1lvla1
d1ojta2 d3lada2
d1trba2 d1lvla2
d1lvla1 d3grsa2
d1o94a3 d1lqta2
d1o94a3 d1h7wa4
d1oc7a_ d1dysa_
d1l5ja2 d2b3ya1
d1o6va2 d1h6ta2
d1vc1a_ d1th8b_
d1dcia_ d1wz8a1
d1uiya_ d1hzda_
d2f6qa1 d1nzya_
d2f6qa1 d2a7ka1
d1nzya_ d1szoa_
d1wz8a1 d1wdka4
d1wz8a1 d1szoa_
d1wz8a1 d1hzda_
d1mj3a_ d1szoa_
d1mj3a_ d2a7ka1
d1wdka4 d1ef8a_
d1di0a_ d1nqua_
d1a04a2 d1k66a_
d1a04a2 d1k68a_
d1a04a2 d1krwa_
d1oxkb_ d1k66a_
d1oxkb_ d1p6qa_
d1oxkb_ d1s8na_
d1oxkb_ d1k68a_
d2ayza1 d1k68a_
d2ayza1 d1qkka_
d1k66a_ d1zesa1
d1k66a_ d1krwa_
d1k66a_ d1w25a2
d1p6qa_ d1kgsa2
d1s8na_ d1nata_
d1zgza1 d1w25a2
d1k68a_ d1a2oa1
d1k68a_ d1jbea_
d1qkka_ d1w25a1
d1qkka_ d1w25a2
d1zesa1 d1a2oa1
d1zesa1 d1nata_
d1u0sy_ d1mb3a_
d1u0sy_ d2b4aa1
d1u0sy_ d1dz3a_
d1w25a1 d1nata_
d1w25a1 d1dbwa_
d1mb3a_ d1jbea_
d2b4aa1 d1jbea_
d2b4aa1 d1dbwa_
d1p2fa2 d1w25a2
d1jbea_ d1dbwa_
d1dz3a_ d1dbwa_
d1oi7a2 d2csua3
d1vmea1 d1f4pa_
d5nula_ d1f4pa_
d1gdha2 d1mx3a2
d1j4aa2 d1sc6a2
d1dxya2 d1sc6a2
d2nv0a1 d1i7qb_
d2nv0a1 d1t3ta2
d2nv0a1 d1o1ya_
d1ka9h_ d1o1ya_
d1l9xa_ d1wl8a1
d1l9xa_ d1vcoa1
d1qdlb_ d1t3ta2
d1qdlb_ d1vcoa1
d1t3ta2 d2abwa1
d1t3ta2 d1k9vf_
d1g2ia_ d2fexa1
d1vhqa_ d1qvza_
d1qvza_ d2fexa1
d1a8pa2 d1umka2
d1h3na3 d1u0bb2
d1r6ta2 d1j09a2
d1r6ta2 d1n3la_
d1r6ta2 d1nzja_
d1ffya3 d1ilea3
d1irxa2 d1jila_
d1u0bb2 d1h3fa1
d1u0bb2 d1ilea3
d1f7ua2 d1nzja_
d1n3la_ d1gtra2
d1n3la_ d2d5ba2
d1h3fa1 d1iq0a2
d1gtra2 d2d5ba2
d1nupa_ d1kama_
d1lw7a1 d1kama_
d1lw7a1 d1mrza2
d2d13a1 d1vl2a1
d2d13a1 d1gpma1
d1vl2a1 d1gpma1
d1khda2 d1o17a2
d2j07a2 d1np7a2
d1efpa1 d1efvb_
d1efpa1 d1o97c_
d1tq8a_ d1jmva_
d1b6ra2 d1kjqa2
d1b6ra2 d1a9xa3
d1vkza2 d1kjqa2
d1ozha1 d1zpda1
d1ozha1 d2ez9a1
d1zpda1 d2c31a1
d1pvda1 d2ez9a1
d1ovma1 d1upaa1
d1upaa1 d1q6za1
d1p3y1_ d1g5qa_
d1mvla_ d1sbza_
d1p5zb_ d1zina1
d1p5zb_ d1y63a_
d1p5zb_ d1q3ta_
d1p5zb_ d2ak3a1
d1p5zb_ d4tmka_
d1p5zb_ d1rkba_
d1ly1a_ d1zina1
d1ly1a_ d1y63a_
d1ly1a_ d2ak3a1
d1ly1a_ d1qf9a_
d1ly1a_ d1khta_
d1e2ka_ d1y63a_
d1e2ka_ d1rkba_
d1e2ka_ d1nn5a_
d1nksa_ d1zina1
d1zina1 d1qf9a_
d3akya1 d1oe0a_
d3akya1 d1gkya_
d3akya1 d1t0hb_
d3akya1 d1p6xa_
d1y63a_ d1kjwa2
d1y63a_ d1vhta_
d1y63a_ d1deka_
d1y63a_ d1rkba_
d1y63a_ d1t0hb_
d1q3ta_ d1lw7a2
d1q3ta_ d4tmka_
d1q3ta_ d1t0hb_
d2axpa1 d1gsia_
d1lw7a2 d1ckea_
d1ckea_ d1gkya_
d1kjwa2 d1uf9a_
d1kjwa2 d1nn5a_
d1osna_ d1p6xa_
d1osna_ d1khta_
d1kgda_ d1rkba_
d2ak3a1 d1gkya_
d1oe0a_ d1p6xa_
d1vhta_ d1deka_
d1vhta_ d1gsia_
d1vhta_ d1gkya_
d1gsia_ d1t0hb_
d1qf9a_ d1khta_
d1gkya_ d1khta_
d1gkya_ d1nn5a_
d1t0hb_ d1khta_
d1p6xa_ d1nn5a_
d1texa_ d1j99a_
d1texa_ d1fmja_
d1t8ta_ d1fmja_
d2erxa1 d1jala1
d2erxa1 d2bv3a2
d2erxa1 d1zd9a1
d2erxa1 d1f5na2
d2erxa1 d1svsa1
d1mkya2 d2gj8a1
d1mkya2 d1puja_
d1mkya2 d3raba_
d1mkya2 d1xtqa1
d1jala1 d1wdta2
d1jala1 d1puia_
d1jala1 d1ctqa_
d1jala1 d2akab1
d1jala1 d1ni3a1
d1jala1 d1wb1a4
d1z2aa1 d1mkya1
d1z2aa1 d1f5na2
d1z2aa1 d2cxxa1
d1z2aa1 d2bmja1
d1z2aa1 d1tq4a_
d1wxqa1 d1i2ma_
d1wxqa1 d1svsa1
d2gj8a1 d1svsa1
d2gj8a1 d1r2qa_
d1wdta2 d1zd9a1
d1wdta2 d2bmja1
d1wdta2 d3raba_
d1wdta2 d1r8sa_
d1wdta2 d2akab1
d1wdta2 d1ni3a1
d1mkya1 d1zd9a1
d1mkya1 d1t9ha2
d2bv3a2 d1kk1a3
d2bv3a2 d3raba_
d2bv3a2 d2gjsa1
d2bv3a2 d1svsa1
d2bv3a2 d2c78a3
d2bv3a2 d2fh5b1
d1f6ba_ d3raba_
d1f6ba_ d1r8sa_
d1f6ba_ d2akab1
d1zd9a1 d1f60a3
d1zd9a1 d2bmja1
d1zd9a1 d1ctqa_
d1f5na2 d1kk1a3
d1f5na2 d1r2qa_
d1f5na2 d2akab1
d1z06a1 d1puja_
d1z06a1 d1i2ma_
d1z06a1 d1udxa2
d1z06a1 d1svsa1
d1z06a1 d2fh5b1
d1z06a1 d1tq4a_
d1wmsa_ d2cxxa1
d1wmsa_ d1i2ma_
d1wmsa_ d1g7sa4
d1wmsa_ d1ni3a1
d1h65a_ d1f60a3
d1h65a_ d1mh1a_
d1h65a_ d2gjsa1
d1h65a_ d1g7sa4
d1h65a_ d1wb1a4
d1kk1a3 d2bmja1
d1kk1a3 d1wf3a1
d1kk1a3 d1r8sa_
d2cxxa1 d1t9ha2
d2cxxa1 d1wb1a4
d1puja_ d1i2ma_
d1puja_ d1xtqa1
d1puja_ d1tq4a_
d1puja_ d1wb1a4
d1i2ma_ d2bmja1
d1f60a3 d1ni3a1
d2bmja1 d1mh1a_
d2bmja1 d1wf3a1
d2bmja1 d2fh5b1
d1puia_ d1xtqa1
d1puia_ d2gjsa1
d1puia_ d1g7sa4
d1mh1a_ d2gjsa1
d1mh1a_ d2fh5b1
d3raba_ d2c78a3
d3raba_ d1r8sa_
d3raba_ d1r2qa_
d1zunb3 d1svsa1
d1zunb3 d1svia_
d1zunb3 d1t9ha2
d1zunb3 d1tq4a_
d1ctqa_ d1t9ha2
d1ctqa_ d1r2qa_
d1xtqa1 d1ni3a1
d1udxa2 d1svia_
d1udxa2 d2fh5b1
d1udxa2 d2akab1
d2gjsa1 d1r2qa_
d1svsa1 d1r8sa_
d1g7sa4 d1ni3a1
d1t9ha2 d1wf3a1
d1t9ha2 d1r2qa_
d1wf3a1 d1r2qa_
d2fh5b1 d1nrjb_
d1r8sa_ d1nrjb_
d2akab1 d1ni3a1
d1tq4a_ d1n0ua2
d1lkxa_ d1ry6a_
d1kk8a2 d1w7ja2
d1ry6a_ d1f9va_
d1eg7a_ d2afhe1
d1eg7a_ d1ihua1
d1vcoa2 d1okkd2
d1vcoa2 d1byia_
d1np6a_ d1xjca_
d1g3qa_ d1qf5a_
d1g3qa_ d1okkd2
d2g0ta1 d1yrba1
d1ihua1 d1xjca_
d1xjca_ d1nija1
d1cr1a_ d1nlfa_
d1cr1a_ d1cbua_
d1tf7a1 d1g6oa_
d1tf7a1 d1xpua3
d1u94a1 d1n0wa_
d1nlfa_ d2jdid3
d1w0ja3 d1w44a_
d1w0ja3 d1cbua_
d1g6oa_ d1e9ra_
d2jdid3 d1cbua_
d2jdid3 d1p9ra_
d1w44a_ d1ye8a1
d1g5ta_ d1e9ra_
d1g5ta_ d1ye8a1
d1g5ta_ d1xpua3
d1e9ra_ d1cbua_
d1e9ra_ d1p9ra_
d2ff7a1 d1oxxk2
d1mv5a_ d1sgwa_
d1mv5a_ d1l2ta_
d1mv5a_ d1l7vc_
d1ji0a_ d1sgwa_
d1vpla_ d1l2ta_
d1qhla_ d1w1wa_
d1w1wa_ d1l7vc_
d1w1wa_ d1wb9a2
d1b0ua_ d1sgwa_
d1b0ua_ d1l7vc_
d1b0ua_ d1oxxk2
d1l7vc_ d1jj7a_
d2bmfa2 d1yksa2
d1j33a_ d1l5oa_
d2id4a2 d2pwaa1
d1mkpa_ d1xria_
d1ohea2 d1i9sa_
d1ohea2 d1xria_
d1xria_ d1d5ra2
d1lara2 d1wcha_
d1lara2 d1lara1
d1hzma_ d1t3ka_
d1yt8a4 d1okga1
d1e0ca2 d1yt8a1
d1uara2 d1urha2
d1uara2 d1rhsa1
d1okga1 d1rhsa1
d1okga2 d1uara1
d1yt8a3 d1yt8a2
d1yt8a3 d1urha2
d1rhsa1 d1urha1
d1h75a_ d2fwha1
d2ifqa1 d1iloa_
d2ifqa1 d1wjka_
d1ktea_ d1wjka_
d1zmaa1 d1wjka_
d1z6na1 d1nm3a1
d1ti3a_ d1sena_
d1ti3a_ d1fo5a_
d1ti3a_ d1wjka_
d1sena_ d1iloa_
d1syra_ d1nm3a1
d1iloa_ d1r26a_
d2b5ea4 d2djka1
d2b5ea4 d1meka_
d1a8la2 d1a8la1
d1a8la2 d2djka1
d1bjxa_ d2b5ea1
d1a8ya2 d1a8ya1
d1g7oa2 d1k3ya2
d1g7oa2 d2a2ra2
d1g7oa2 d1nhya2
d1g7oa2 d1m0ua2
d1k3ya2 d1ljra2
d1k3ya2 d1oyja2
d1k3ya2 d1oe8a2
d1k3ya2 d1n2aa2
d1k3ya2 d1okta2
d1k3ya2 d1eema2
d1k0ma2 d1ljra2
d1k0ma2 d1e6ba2
d2fnoa2 d2a2ra2
d1ljra2 d2a2ra2
d1ljra2 d1eema2
d1ljra2 d1jlva2
d2a2ra2 d1m0ua2
d2a2ra2 d1jlva2
d1tu7a2 d1k0da2
d1tu7a2 d2c4ja2
d1gnwa2 d1oyja2
d1gnwa2 d1n2aa2
d1oyja2 d1nhya2
d1oyja2 d1n2aa2
d1oe8a2 d2c4ja2
d1nhya2 d1z9ha2
d2c4ja2 d1z9ha2
d1z9ha2 d1eema2
d2cvba1 d2bmxa1
d2b5xa1 d1z5ye1
d2cx4a1 d2bmxa1
d2cx4a1 d1xiya1
d1knga_ d1qmva_
d1lu4a_ d1xzoa1
d1lu4a_ d1qmva_
d1lu4a_ d1x0ra1
d1lu4a_ d1n8ja_
d1lu4a_ d1z5ye1
d1xvwa1 d2ggta1
d1xzoa1 d1pn0a2
d1xzoa1 d2f8aa1
d1jfua_ d1xvqa_
d1x0ra1 d1pn0a2
d1x0ra1 d2f8aa1
d2ggta1 d2f8aa1
d2fy6a1 d1nm3a2
d1xvqa_ d1nm3a2
d2b7ka1 d1z5ye1
d2b7ka1 d1o8xa_
d1n8ja_ d2bmxa1
d1n8ja_ d1st9a_
d1n8ja_ d1nm3a2
d1n8ja_ d1o8xa_
d1prxa_ d2f8aa1
d1z5ye1 d1st9a_
d1z5ye1 d1xiya1
d1st9a_ d2f8aa1
d1o8xa_ d2f8aa1
d1nj8a1 d1v95a_
d1hc7a1 d1qe0a1
d1h4vb1 d1htta1
d1g5ha1 d1v95a_
d1v95a_ d1qf6a1
d1xo1a2 d1rxwa2
d2fxua1 d1mwma1
d1jcea2 d1jcea1
d2fxua2 d1e4ft1
d2fxua2 d1jcea1
d1bupa2 d1k8ka2
d1mwma2 d1e4ft2
d1mwma2 d1jcea1
d1e4ft2 d1k8ka2
d1e4ft2 d1jcea1
d1mwma1 d1jcea1
d1ig8a2 d1ig8a1
d1czan2 d1czan1
d1vrta1 d2etja1
d1xhxa1 d2hhva1
d1xhxa1 d1w0ha_
d1ih7a1 d1ytaa1
d1ih7a1 d1s5ja1
d1y97a1 d1q8ia1
d1y97a1 d2hbja2
d2f96a1 d1qtma1
d2f96a1 d1yt3a3
d2f96a1 d1s5ja1
d1kfsa1 d2guia1
d1kfsa1 d1wlja_
d1vk0a_ d1fxxa_
d1yt3a3 d1q8ia1
d1q8ia1 d2guia1
d1q8ia1 d1w0ha_
d2guia1 d1w0ha_
d1fxxa_ d1x9ma1
d1s5ja1 d2hbja2
d1j5ek_ d1jj2m_
d1b8oa_ d1cb0a_
d1t8sa_ d1vhwa_
d1jysa_ d1cb0a_
d1odka_ d1rxya_
d1odka_ d1ybfa_
d1g2oa_ d1q1ga_
d1rxya_ d1ybfa_
d1rxya_ d1je0a_
d1q1ga_ d1ybfa_
d1cg2a1 d1ysja1
d1ysja1 d1vgya1
d1ysja1 d1y7ea2
d1z2la1 d2q43a1
d1z2la1 d1yloa2
d1z2la1 d1vhoa2
d1r3na1 d1rtqa_
d1r3na1 d2fvga2
d1rtqa_ d2fvga2
d1rtqa_ d1yloa2
d1vgya1 d1yloa2
d2q43a1 d1tkja1
d2fvga2 d1vhoa2
d1y7ea2 d1lfwa1
d1yloa2 d2grea2
d1vhoa2 d1lfwa1
d1di6a_ d1uuya_
d1a4ia2 d1edza2
d1p3da2 d1e8ca2
d2gc6a1 d1o5za1
d1o5oa_ d1l1qa_
d1o5oa_ d1vdma1
d1o5oa_ d1ecfa1
d1o5oa_ d1z7ga1
d1o5oa_ d1o57a2
d1o5oa_ d2aeea1
d1bd3a_ d1hgxa_
d1bd3a_ d2aeea1
d1bd3a_ d1qb7a_
d1y0ba1 d1l1qa_
d1y0ba1 d1a3ca_
d1y0ba1 d1hgxa_
d1l1qa_ d1dqna_
d1l1qa_ d1xtta1
d1l1qa_ d1hgxa_
d1l1qa_ d1fsga_
d1ecfa1 d1z7ga1
d1z7ga1 d1wd5a_
d1z7ga1 d1xtta1
d1tc1a_ d1qb7a_
d1o57a2 d1lh0a_
d1o57a2 d1nula_
d1dqna_ d1xtta1
d1dqna_ d1g2qa_
d1dqna_ d1qb7a_
d1a3ca_ d1lh0a_
d1a3ca_ d1qb7a_
d1g2qa_ d1vcha1
d2aeea1 d1vcha1
d1nula_ d1j7ja_
d1nula_ d1fsga_
d1u9ya1 d1dkra1
d1mjna_ d1txvb2
d1txvb2 d1atza_
d1atza_ d1shux_
d1shux_ d1mf7a_
d1fmta2 d1jkxa_
d2blna2 d2bw0a2
d2cl5a1 d1suia1
d1v2da_ d1bw0a_
d1v2da_ d1yiza1
d1v2da_ d2f8ja1
d1svva_ d2gb3a1
d1svva_ d1gdea_
d1o4sa_ d1lc5a_
d1o4sa_ d1xi9a_
d1o4sa_ d1m6sa_
d1bw0a_ d1vp4a_
d1lk9a_ d1lc5a_
d1lk9a_ d1v72a1
d1yiza1 d2gb3a1
d1yiza1 d1toia_
d2f8ja1 d1vp4a_
d2gb3a1 d1v72a1
d2gb3a1 d1ajsa_
d1lc5a_ d1m6sa_
d1toia_ d1vp4a_
d1c7na_ d1cl1a_
d1c7na_ d1p3wa_
d1ibja_ d1d2fa_
d1iuga_ d1t3ia_
d1cs1a_ d1cl1a_
d1gc0a_ d1cl1a_
d2bkwa1 d1vjoa_
d2bkwa1 d1n8pa_
d1n2ta_ d1p3wa_
d1vjoa_ d1eg5a_
d1vjoa_ d1d2fa_
d2ctza1 d1qgna_
d1cl1a_ d1m32a_
d1cl1a_ d1t3ia_
d1m32a_ d1qz9a_
d1m32a_ d1t3ia_
d2bwna1 d1vefa1
d2bwna1 d2gsaa_
d1mdoa_ d2gsaa_
d1mdoa_ d1w23a_
d1vefa1 d2fnua1
d1vefa1 d1kl1a_
d1vefa1 d1w23a_
d2gsaa_ d1bs0a_
d2gsaa_ d1o69a_
d1m7ya_ d2fnua1
d1m7ya_ d1sffa_
d1ohwa_ d1zoda1
d1ohwa_ d1fc4a_
d1zoda1 d2fnua1
d1zoda1 d2byla1
d2fnua1 d1bs0a_
d1kl1a_ d1w23a_
d1sffa_ d1fc4a_
d1w23a_ d1fc4a_
d1u4na_ d1jjfa_
d1u4na_ d1wb4a1
d1jjfa_ d1jkma_
d1c4xa_ d1uk8a_
d1qo7a_ d1zd3a2
d1tiba_ d3tgla_
d2masa_ d1q8fa_
d1ra9a_ d1juva_
d1ra9a_ d1df7a_
d1df7a_ d1j3ka_
d1vdra_ d1aoea_
d1aoea_ d1kmva_
d1aoea_ d3dfra_
d1vk4a_ d1rkda_
d2ajra1 d2f02a1
d2ajra1 d1v1aa_
d1vm7a_ d1v1aa_
d2absa1 d1v1aa_
d2absa1 d2fv7a1
d2afba1 d1bx4a_
d2abqa1 d2dcna1
d2f02a1 d1v1aa_
d1e8ca3 d2jfga3
d1gg4a4 d1j6ua3
d1wpwa_ d1w0da_
d1ml4a1 d1js1x1
d1duvg2 d1otha2
d1duvg2 d1tuga1
d1kl7a_ d1tdja1
d1jbqa_ d1ve1a1
d1ve5a1 d1tyza_
d1ve1a1 d1j0aa_
d1p5ja_ d1qopb_
d1v7ca_ d1qopb_
d1wiwa_ d1j5xa_
d2napa2 d1eu1a2
d2napa2 d1y5ia2
d1ogya2 d1g8ka2
d1ogya2 d1kqfa2
d1g8ka2 d1kqfa2
d1ad3a_ d1uxna_
d1ad3a_ d1o04a_
d1uxna_ d1vlua_
d1uzba_ d1ez0a_
d1o20a_ d1o04a_
d1p5dx2 d3pmga2
d3pmga2 d1p5dx1
d1fw8a_ d1v6sa_
d1pjqa2 d1wyza1
d1wyza1 d1cbfa_
d1psza_ d1n2za_
d1mioa_ d1miob_
d2dria_ d1ewka_
d2dria_ d2nzug1
d1dp4a_ d1jyea_
d1guda_ d1dbqa_
d1ewka_ d1qo0a_
d1qo0a_ d1usga_
d1qo0a_ d2nzug1
d1qo0a_ d1tjya_
d8abpa_ d1usga_
d8abpa_ d1tjya_
d8abpa_ d1byka_
d2fvya1 d1jx6a_
d2fvya1 d1byka_
d2nzug1 d1jx6a_
d1pb7a_ d1uqwa_
d1pb7a_ d1amfa_
d1pb7a_ d1zlqa1
d1pb7a_ d1nh8a1
d1pb7a_ d1wdna_
d1pb7a_ d1r9la_
d1pb7a_ d1ixca2
d1i6aa_ d1q35a_
d1i6aa_ d1amfa_
d1i6aa_ d1pota_
d1i6aa_ d1jeta_
d1i6aa_ d1al3a_
d1i6aa_ d1ii5a_
d1uqwa_ d1jeta_
d1uqwa_ d1elja_
d1uqwa_ d1pdaa1
d1uqwa_ d1xoca1
d2esna2 d1xvxa_
d3thia_ d1pota_
d3thia_ d1y4ta_
d3thia_ d1xs5a_
d1utha_ d2czla1
d1utha_ d1o63a_
d1utha_ d1j1na_
d1utha_ d3mbpa_
d1utha_ d1eu8a_
d1utha_ d1sw5a_
d1q35a_ d1wdna_
d1q35a_ d1p99a_
d1q35a_ d1ii5a_
d2czla1 d1zlqa1
d2czla1 d2fyia1
d2czla1 d1jeta_
d2czla1 d1j1na_
d2czla1 d1ursa_
d2czla1 d1h3da1
d2czla1 d1p99a_
d2czla1 d1xt8a1
d1amfa_ d1y4ta_
d1amfa_ d1vr5a1
d1amfa_ d1jeta_
d1amfa_ d2a5sa1
d1pc3a_ d1wdna_
d1pc3a_ d1r9la_
d1pota_ d2fyia1
d1pota_ d1a99a_
d1pota_ d1wdna_
d1pota_ d1eu8a_
d1pota_ d1ixca2
d1pota_ d1ve4a1
d1pota_ d1sw5a_
d1xvxa_ d1atga_
d1xvxa_ d1xs5a_
d1xvxa_ d1dpea_
d1xvxa_ d1ii5a_
d1xvxa_ d1twya_
d1y4ta_ d1atga_
d1y4ta_ d1vr5a1
d1y4ta_ d1elja_
d1y4ta_ d3mbpa_
d1y4ta_ d1dpea_
d1atga_ d2a5sa1
d1atga_ d1o63a_
d1atga_ d1nnfa_
d1atga_ d1ursa_
d1atga_ d1pdaa1
d1atga_ d1xoca1
d1vr5a1 d2a5sa1
d1vr5a1 d1o63a_
d1vr5a1 d1nh8a1
d1vr5a1 d1z7me1
d1vr5a1 d1xt8a1
d1zlqa1 d1xs5a_
d1zlqa1 d1wdna_
d1zlqa1 d1ursa_
d1zlqa1 d1z7me1
d2fyia1 d1eu8a_
d2fyia1 d1us5a_
d1jeta_ d1nh8a1
d1jeta_ d1nnfa_
d1jeta_ d1wdna_
d1jeta_ d1ve4a1
d1sbpa_ d2a5sa1
d1sbpa_ d1mqia_
d1sbpa_ d1ii5a_
d1sbpa_ d1pdaa1
d1a99a_ d1mqia_
d1a99a_ d1j1na_
d1a99a_ d1elja_
d1a99a_ d1z7me1
d1a99a_ d1p99a_
d1a99a_ d1ixha_
d1xs5a_ d1lsta_
d1xs5a_ d1eu8a_
d1xs5a_ d1al3a_
d1xs5a_ d1pdaa1
d2a5sa1 d1o63a_
d2a5sa1 d1al3a_
d1o63a_ d1mqia_
d1o63a_ d1z7me1
d1o63a_ d1al3a_
d1o63a_ d1ii5a_
d1o63a_ d1xoca1
d1mqia_ d1nh8a1
d1mqia_ d3mbpa_
d1mqia_ d1xt8a1
d1j1na_ d1ixca2
d1j1na_ d1ve4a1
d1j1na_ d1twya_
d1elja_ d1nh8a1
d1elja_ d1ursa_
d1elja_ d1xoca1
d1elja_ d1sw5a_
d1nh8a1 d1lsta_
d1nh8a1 d1nnfa_
d1nh8a1 d1xt8a1
d1nh8a1 d1ve4a1
d3mbpa_ d1eu8a_
d3mbpa_ d1ixha_
d1lsta_ d1z7me1
d1lsta_ d1ve4a1
d1nnfa_ d1ursa_
d1nnfa_ d1h3da1
d1nnfa_ d1ve4a1
d1nnfa_ d1xoca1
d1wdna_ d1xoca1
d1eu8a_ d1h3da1
d1eu8a_ d1xt8a1
d1eu8a_ d1ii5a_
d1eu8a_ d1ve4a1
d1r9la_ d1p99a_
d1ixca2 d1ursa_
d1ixca2 d1z7me1
d1ixca2 d1p99a_
d1ixca2 d1us5a_
d1ursa_ d1z7me1
d1z7me1 d1dpea_
d1z7me1 d1xt8a1
d1al3a_ d1sw5a_
d1p99a_ d1ve4a1
d1p99a_ d1us5a_
d1dpea_ d1ixha_
d1xt8a1 d1twya_
d1xt8a1 d1sw5a_
d1us5a_ d1twya_
d1ixha_ d1xoca1
d1gv8a_ d1cb6a2
d2bywa1 d2bywa2
d2bywa1 d1wdkc1
d2bywa1 d1afwa1
d2bywa1 d1m3ka1
d1tqya1 d1ox0a2
d2bywa2 d1tqya2
d1wdkc1 d1ox0a2
d1tqyb2 d1afwa1
d1m3ka2 d1tqyb1
d1tqya2 d1afwa1
d1afwa1 d1m3ka1
d1tvza2 d1bi5a2
d1bi5a1 d1hnja1
d1u6ea2 d1ub7a2
d1u6ea2 d1teda_
d1u6ea2 d1u0ma1
d1u6ea1 d1u0ma1
d1hnja1 d1teda_
d1hnja1 d1u0ma2
d1ub7a2 d1teda_
d1alna1 d1wn5a1
d1r5ta_ d1wn5a1
d2cb5a_ d1deua_
d2cb5a_ d3gcba_
d1cv8a_ d1khqa_
d1deua_ d3gcba_
d1gmya_ d1me4a_
d1gmya_ d1cs8a_
d1e0ga_ d1y7ma2
d1g2ta_ d1tvxa_
d1g2ta_ d1nr4a_
d1g2ta_ d1doka_
d1rjta_ d1eiha_
d1rjta_ d1b3aa_
d1rjta_ d1doka_
d1eiha_ d1m8aa_
d2j7za1 d1o80a_
d2j7za1 d1j8ia_
d1o80a_ d1j8ia_
d2fhta1 d1el0a_
d2fhta1 d1doka_
d1x3pa1 d2dnta1
d1x3pa1 d1x3qa1
d2dy8a1 d2dnta1
d1g6za_ d1pfba_
d1guwa_ d2b2ya2
d2b2ya2 d1x3qa1
d2fmma1 d1x3qa1
d2dnta1 d2dy7a1
d1pfba_ d1x3qa1
d2hkja2 d1b63a1
d1s16a1 d1b63a1
d1h7sa1 d1ei1a1
d1h72c1 d1fi4a1
d1h72c1 d1k47a1
d1fi4a1 d1ueka1
d1v2ya_ d1z2ma1
d1v2ya_ d2bwfa1
d1v2ya_ d1v5oa_
d1xd3b_ d1v5oa_
d1xd3b_ d1v6ea_
d1xd3b_ d1t0ya_
d1xd3b_ d1wx8a1
d1z2ma1 d1mg8a_
d1z2ma1 d1wiaa_
d2faza1 d1wjua_
d2faza1 d1wgha_
d2faza1 d1mg8a_
d2faza1 d1v5oa_
d2faza1 d1we6a_
d2faza1 d1v6ea_
d2faza1 d1wgda_
d1wjua_ d1wm3a_
d2bwfa1 d1zkha1
d1wf9a1 d1z2ma2
d1wf9a1 d1lm8b_
d1wf9a1 d1mg8a_
d1wf9a1 d1zkha1
d1wf9a1 d1se9a_
d1z2ma2 d1v5oa_
d1z2ma2 d1zkha1
d1z2ma2 d1v6ea_
d1wgha_ d1t0ya_
d1wgha_ d1v86a_
d1lm8b_ d1zkha1
d1lm8b_ d1we6a_
d1ttna1 d1x1ma1
d1ttna1 d1v5oa_
d1ttna1 d1we6a_
d1ttna1 d1t0ya_
d1ttna1 d1wiaa_
d1mg8a_ d1v6ea_
d1mg8a_ d1wiaa_
d1mg8a_ d1wm3a_
d1mg8a_ d1uela_
d1mg8a_ d1wx9a1
d1x1ma1 d1v5ta_
d1x1ma1 d1we6a_
d1x1ma1 d1uela_
d1x1ma1 d1se9a_
d1v5oa_ d1wxva1
d1v5oa_ d1t0ya_
d1v5oa_ d1se9a_
d1zkha1 d1wxva1
d1wxva1 d1wm3a_
d1v5ta_ d1wx8a1
d1v5ta_ d1se9a_
d1we6a_ d1t0ya_
d1we6a_ d1wgda_
d1wh3a_ d1wiaa_
d1wh3a_ d1wm3a_
d1v6ea_ d1t0ya_
d1v6ea_ d1wiaa_
d1v6ea_ d1se9a_
d1t0ya_ d1yqba1
d1wiaa_ d1se9a_
d1yqba1 d1wx8a1
d1wx9a1 d1wx8a1
d2al6a3 d1h4ra3
d1wfya_ d1k8rb_
d1e7ua3 d1k8rb_
d2c5lc1 d2byea1
d1lfda_ d1c1yb_
d1lfda_ d1wgra_
d1c9fa_ d1f2ri_
d1xlqa1 d1czpa_
d1n62a2 d1nekb2
d1v97a2 d2bs2b2
d1feha2 d2fug33
d1rm6c2 d1nekb2
d1bmlc3 d1l4db_
d1ju2a2 d1n4wa2
d1ryia2 d2gf3a2
d1s3ea2 d1pj5a3
d1s3ea2 d1seza2
d1w6ga3 d1w2za3
d1w6ga3 d1n9ea3
d1w2za3 d2oqea2
d1w6ga2 d1w2za2
d1oaca2 d1w2za2
d1jkgb_ d1of5b_
d1of5b_ d1q40a_
d1q40a_ d1gy7a_
d1q40b_ d1gy7a_
d1kcgc_ d2h26a2
d1kcgc_ d1de4a2
d1kcgc_ d2fika2
d1t7va2 d2h26a2
d1uvqa2 d2h26a2
d2h26a2 d1pqza2
d3frua2 d1jfma_
d1de4a2 d1lqva_
d1yrva1 d1zdna1
d2f4wa1 d2fo3a1
d2f4wa1 d1y8xa1
d1jatb_ d1y8xa1
d1z2ua1 d1zdna1
d1yf9a1 d2awfa1
d1wzva1 d1zdna1
d1q5fa_ d2pila_
d1hxva_ d1jvwa_
d1eq3a_ d1q6ha_
d1ix5a_ d1m5ya2
d1ix5a_ d1pina2
d1jvwa_ d1u79a_
d1bkfa_ d1m5ya2
d1bkfa_ d1t11a3
d1bkfa_ d1q6ha_
d1m5ya2 d1jnsa_
d1t11a3 d1q1ca2
d1t11a3 d1u79a_
d1q6ha_ d1q1ca2
d1q6ha_ d1pina2
d1kfwa2 d1jnda2
d1edqa3 d1w9pa2
d1cr5a2 d1e32a3
d1cz5a2 d1qcsa2
d1xrka_ d1xqaa_
d2i7ra1 d1xqaa_
d1sqda2 d1sqia1
d1sqda1 d1kw3b1
d1kw3b2 d1f1ua1
d1jr1a3 d1vr9a2
d1zfja3 d1pbja1
d1o50a1 d1vr9a1
d1o50a1 d1pvma2
d1o50a1 d1y5ha1
d1o50a2 d1y5ha1
d1o50a2 d2d4za2
d2o16a1 d1pbja1
d2o16a1 d1vr9a1
d2o16a1 d1y5ha2
d1pbja1 d1vr9a2
d1vr9a1 d1yava2
d1vr9a1 d1vr9a2
d1vr9a1 d1zfja2
d2nyca1 d1yava1
d1pvma2 d2o16a2
d1pvma2 d1y5ha2
d1pvma2 d2d4za2
d1pvma2 d1vr9a2
d1pvma2 d1zfja2
d2o16a2 d2d4za2
d2o16a2 d1yava1
d2o16a2 d2d4za1
d1y5ha2 d2d4za1
d1y5ha2 d1zfja2
d1y5ha1 d2d4za1
d1y5ha1 d1vr9a2
d2d4za1 d1vr9a2
d2nuja1 d1vpma_
d2nuja1 d2gvha2
d1vpma_ d2fuja1
d2gvha2 d2av9a1
d2gvha2 d1s5ua_
d2cyea1 d1s5ua_
d2alia1 d2av9a1
d2alia1 d2gvha1
d2alia1 d1s5ua_
d2hlja1 d1ylia1
d2hlja1 d1njka_
d2fuja1 d2gvha1
d1c8ua2 d1tbua1
d1to2i_ d1dwma_
d1n62b1 d1jrob1
d1vlba3 d1jrob1
d1ytda2 d1qapa2
d1tfea_ d1xb2b2
d1efub4 d1xb2b2
d1p7ga2 d1coja2
d1914a1 d1914a2
d2dmya1 d1x47a1
d2dmya1 d2dixa1
d1stua_ d2ez6a2
d1whna_ d1t4oa_
d1whna_ d1di2a_
d1x47a1 d1whqa_
d2ez6a2 d2dixa1
d1whqa_ d2dixa1
d2dixa1 d1uhza_
d1x4ma1 d2ctja1
d1x4na1 d2ctma1
d1x4na1 d1dtja_
d1x4na1 d2bl5a1
d2cpqa1 d1tuaa1
d2cpqa1 d2ctma1
d2cpqa1 d2ctfa1
d2cpqa1 d1viga_
d2ctea1 d2ctja1
d1j4wa2 d1j4wa1
d2ctka1 d2ctma1
d2ctka1 d1zzka1
d2ctla1 d2ctja1
d2ctla1 d2bl5a1
d2ctma1 d2ctfa1
d2ctma1 d2bl5a1
d1dtja_ d2axya1
d1zzka1 d2axya1
d1j5ec1 d2asba3
d1rvka2 d1jpdx2
d1rvka2 d2gl5a2
d1rvka2 d1yeya2
d1rvka2 d2gdqa2
d1r6wa2 d1sjda2
d1r6wa2 d2gdqa2
d2gl5a2 d2gdqa2
d1kkoa2 d1jpma2
d1jpma2 d1wuea2
d1tzza2 d1yeya2
d1yeya2 d1wuea2
d1sjda2 d2gdqa2
d7fd1a_ d1h98a_
d1kqfb1 d1y5ib1
d1kqfb1 d1h7wa5
d1kqfb1 d2fug34
d2c42a5 d1h0hb_
d2c42a5 d1jnrb_
d1h0hb_ d1y5ib1
d1h0hb_ d2fug91
d1vlen2 d1feha3
d1h7wa5 d1feha3
d1h7wa5 d1jnrb_
d1hfel2 d2fug91
d2fug34 d1jnrb_
d2f9da1 d1x4aa1
d2f9da1 d1cvja1
d2f9da1 d2cpja1
d2f9da1 d2cq3a1
d2f9da1 d1whya_
d2f9da1 d2cpea1
d2f9da1 d2cqha1
d2f9da1 d1fj7a_
d2f9da1 d1ufwa_
d1l3ka2 d2msta_
d1l3ka2 d1no8a_
d1l3ka2 d1x5oa1
d1l3ka2 d2u2fa_
d1l3ka2 d2cqda1
d1l3ka2 d1x4ga1
d1l3ka2 d1u2fa_
d1x4ea1 d1x5sa1
d1x4ea1 d1no8a_
d1x4ea1 d2cpxa1
d1x4ea1 d1whxa_
d1x4ea1 d2ghpa2
d1x4ea1 d1whwa_
d1x4ea1 d2disa1
d2cq0a1 d2msta_
d2cq0a1 d2cqpa1
d2cq0a1 d2cpia1
d2cq0a1 d1fxla2
d1x4aa1 d1wf2a_
d1x4aa1 d2cpja1
d1x4aa1 d1h6kx_
d1x4aa1 d2u2fa_
d1x4aa1 d2cq3a1
d1x4aa1 d2cq1a1
d1x4aa1 d1x4ha1
d1x4aa1 d2cq2a1
d1x4aa1 d1whwa_
d1x4aa1 d2ghpa3
d2dita1 d2msta_
d2dita1 d1cvja1
d2dita1 d1sjra_
d2dita1 d2cpza1
d2dita1 d2u2fa_
d2dita1 d2cq3a1
d2dita1 d2u1aa_
d2dita1 d2cq2a1
d2dita1 d1ufwa_
d2dita1 d1oo0b_
d2cqba1 d2msta_
d2cqba1 d1l3ka1
d2cqba1 d2cpia1
d2cqba1 d1wf0a_
d2cqba1 d2disa1
d1wf2a_ d1p1ta_
d1wf2a_ d1cvja1
d1wf2a_ d2cpja1
d1wf2a_ d1fxla1
d1wf2a_ d1x5oa1
d1wf2a_ d1whya_
d1wf2a_ d1zh5a2
d1wf2a_ d2cq2a1
d1x5sa1 d1wg5a_
d1x5sa1 d2cpda1
d1x5sa1 d2cpza1
d1x5sa1 d1whva_
d1x5sa1 d1whya_
d1x5sa1 d1whwa_
d1x5sa1 d1o0pa_
d1x5sa1 d1fxla2
d1x5sa1 d1cvja2
d1x5sa1 d2cpya1
d1p1ta_ d1no8a_
d1p1ta_ d2cq3a1
d1p1ta_ d1wwha1
d1p1ta_ d1wi6a1
d1p1ta_ d2cpea1
d1p1ta_ d1wi8a_
d2msta_ d1cvja1
d2msta_ d1sjra_
d2msta_ d1x4fa1
d2msta_ d1wi6a1
d2msta_ d2bz2a1
d2msta_ d1wf0a_
d2msta_ d1o0pa_
d2msta_ d2cpha1
d1nu4a_ d1wexa_
d1nu4a_ d1fjca_
d1nu4a_ d2cq1a1
d1nu4a_ d1ufwa_
d1nu4a_ d2ghpa1
d1nu4a_ d2disa1
d1owxa_ d2dgxa1
d1owxa_ d1wg5a_
d1owxa_ d2cq3a1
d1owxa_ d1whya_
d1owxa_ d2cpea1
d1owxa_ d1cvja2
d2dgxa1 d1fjca_
d2dgxa1 d2cq3a1
d2dgxa1 d1wela1
d2dgxa1 d1wwha1
d2dgxa1 d1wi6a1
d2dgxa1 d2bz2a1
d2dgxa1 d2cq2a1
d2dgxa1 d2adca2
d2dgxa1 d2ghpa3
d1cvja1 d2cpxa1
d1cvja1 d1x4da1
d1cvja1 d2u1aa_
d1cvja1 d1x4ga1
d1cvja1 d2cpya1
d1sjra_ d1no8a_
d1sjra_ d1fxla1
d1sjra_ d2u2fa_
d1sjra_ d2cq3a1
d1sjra_ d2cpia1
d1sjra_ d1ufwa_
d1x4ca1 d1wexa_
d1x4ca1 d2cpfa1
d1x4ca1 d2cpda1
d1x4ca1 d2cpza1
d1x4ca1 d1h6kx_
d1x4ca1 d2bz2a1
d1wexa_ d1x4fa1
d1wexa_ d2cpda1
d1wexa_ d2cq3a1
d1wexa_ d2cq1a1
d1wexa_ d1zh5a2
d1wexa_ d2cq4a1
d1wexa_ d2ghpa1
d1wexa_ d1u2fa_
d2cpja1 d1wg5a_
d2cpja1 d1x5oa1
d2cpja1 d1x4da1
d2cpja1 d2cpia1
d2cpja1 d1wi6a1
d2cpja1 d2cpea1
d2cpja1 d2cq4a1
d2cpja1 d2cqha1
d1no8a_ d1x4fa1
d1no8a_ d1wi6a1
d1no8a_ d1o0pa_
d1no8a_ d1fj7a_
d1no8a_ d2ghpa1
d1no8a_ d1fxla2
d1x5ua1 d1whva_
d1x5ua1 d1fj7a_
d1x5ua1 d2cqda1
d1x4fa1 d2bz2a1
d1x4fa1 d1ufwa_
d1x4fa1 d1fxla2
d1x4fa1 d2cpya1
d1wg5a_ d2cqga1
d1wg5a_ d1wf0a_
d2cpxa1 d2cqga1
d1fxla1 d2cpfa1
d1fxla1 d2cpda1
d1fxla1 d1x5oa1
d1fxla1 d1u6fa1
d1fxla1 d1wwha1
d1fxla1 d2bz2a1
d1fxla1 d1wf0a_
d1fxla1 d1oo0b_
d1fxla1 d1wi8a_
d2cpfa1 d2cqia1
d2cpfa1 d2cpia1
d2cpfa1 d2adca2
d2cpda1 d1h6kx_
d2cpda1 d1x4da1
d2cpda1 d1whwa_
d2cpza1 d1h6kx_
d2cpza1 d1x4ha1
d2cpza1 d1o0pa_
d2cpza1 d1u2fa_
d2cpza1 d1oo0b_
d1h6kx_ d2ghpa2
d1h6kx_ d2cpea1
d1h6kx_ d1u2fa_
d1whva_ d2u2fa_
d1whva_ d2cqia1
d1x5oa1 d1fjca_
d1x5oa1 d2cq1a1
d1x5oa1 d2ghpa1
d1x5oa1 d1fxla2
d1x5oa1 d1cvja2
d2u2fa_ d2bz2a1
d2u2fa_ d1whwa_
d2u2fa_ d1o0pa_
d2u2fa_ d1oo0b_
d1fjca_ d2cq2a1
d1fjca_ d1wf0a_
d1fjca_ d2cqha1
d1fjca_ d1whwa_
d1fjca_ d1fxla2
d1fjca_ d1oo0b_
d2cq3a1 d1whxa_
d2cq3a1 d2cqia1
d2cq3a1 d2cq2a1
d2cq3a1 d1fxla2
d1whxa_ d2cqia1
d1whxa_ d2cpia1
d1whxa_ d2adca1
d1whxa_ d1zh5a2
d1whxa_ d1x4ga1
d1whxa_ d1cvja2
d1x4da1 d2cpia1
d1x4da1 d2ghpa2
d1x4da1 d2u1aa_
d1x4da1 d2cqda1
d2cqia1 d1wela1
d2cqia1 d1zh5a2
d1wela1 d1whwa_
d1wela1 d2adca2
d2cqga1 d1l3ka1
d2cqga1 d2cqpa1
d2cqga1 d1wwha1
d2cqga1 d2cpha1
d2cqga1 d2ghpa1
d2cqga1 d1x4ga1
d2cqga1 d2cpya1
d1u6fa1 d1zh5a2
d1u6fa1 d1wf0a_
d1u6fa1 d2adca2
d1l3ka1 d1whwa_
d1l3ka1 d2cpha1
d1l3ka1 d2cqda1
d1l3ka1 d1x4ga1
d1l3ka1 d2cpya1
d2cq1a1 d2cqpa1
d2cq1a1 d1o0pa_
d2cqpa1 d2cpia1
d2cqpa1 d2u1aa_
d2cqpa1 d1u2fa_
d2cqpa1 d1cvja2
d1wwha1 d1zh5a2
d1wwha1 d2cq2a1
d1wwha1 d1ufwa_
d1wwha1 d2ghpa1
d1wwha1 d1cvja2
d1whya_ d2cpia1
d1whya_ d2bz2a1
d1whya_ d2u1aa_
d1whya_ d1x4ga1
d1whya_ d1cvja2
d1whya_ d1wi8a_
d2cpia1 d2u1aa_
d2cpia1 d1fxla2
d1wi6a1 d2cq4a1
d1wi6a1 d2cq2a1
d1wi6a1 d1ufwa_
d1wi6a1 d2ghpa3
d2ghpa2 d1zh5a2
d2ghpa2 d2cpha1
d2ghpa2 d2cqda1
d2cpea1 d2cq2a1
d2cpea1 d1wf0a_
d2cpea1 d1wi8a_
d2adca1 d1x4ha1
d2adca1 d2disa1
d1zh5a2 d2u1aa_
d2cq4a1 d2cq2a1
d2cq4a1 d1oo0b_
d2bz2a1 d1whwa_
d2bz2a1 d1fxla2
d2u1aa_ d1fxla2
d2u1aa_ d1cvja2
d1x4ha1 d2cpha1
d2cq2a1 d1wf0a_
d1wf0a_ d1wi8a_
d2cqha1 d1whwa_
d2cqha1 d2ghpa1
d1whwa_ d1fxla2
d1whwa_ d1u2fa_
d1o0pa_ d2cpha1
d1o0pa_ d2cqda1
d1o0pa_ d2ghpa1
d1fj7a_ d2adca2
d2cpha1 d1x4ga1
d1ufwa_ d2cqda1
d1ufwa_ d2ghpa1
d1ufwa_ d1wi8a_
d2cqda1 d1oo0b_
d2ghpa1 d1x4ga1
d1x4ga1 d2cpya1
d1u2fa_ d1wi8a_
d2adca2 d2cpya1
d5ruba2 d1ykwa2
d5ruba2 d1wdda2
d1ulra_ d1apsa_
d1ulra_ d1gxua_
d2bv3a4 d1wdta4
d1n0ua4 d1wdta4
d1q8la_ d1cpza_
d1sb6a_ d1cpza_
d1sb6a_ d1fvqa_
d1aw0a_ d1fvqa_
d1z2la2 d1cg2a2
d1lfwa2 d1vgya2
d1lfwa2 d1fnoa3
d1hbna2 d1hbnb2
d1ftra1 d1ftra2
d1qd1a2 d1qd1a1
d1rf6a_ d1ejda_
d1b4ba_ d1xxaa_
d1bdfa1 d1twfc1
d1r11a3 d1a79a2
d1qu9a_ d2ewca1
d1tubb2 d1rq2a2
d1h7ma_ d1xbia1
d1t3ta4 d1vqva1
d1t3ta4 d1t3ta5
d1vk3a2 d1clia1
d1t3ta5 d1clia1
d1dpta_ d2gdga1
d1t4ba2 d2gz1a2
d1p1ja2 d2dapa2
d1p1ja2 d1diha2
d1p1ja2 d1gr0a2
d2dapa2 d1diha2
d2dapa2 d1yl5a2
d1diha2 d1r0ka3
d1vjpa2 d1u1ia2
d1h6da2 d1tlta2
d1ydwa2 d2nvwa2
d1xeaa2 d2nvwa2
d1xeaa2 d1zh8a2
d2nvwa2 d1zh8a2
d3grsa3 d1xdia2
d3grsa3 d1h6va3
d1feca3 d1nhpa3
d1feca3 d1xhca3
d1xdia2 d1v59a3
d1nhpa3 d1v59a3
d1nhpa3 d1d7ya3
d1mo9a3 d1d7ya3
d1d7ya3 d1xhca3
d1m6ia3 d1h6va3
d1t3qc1 d1n62c1
d2ifaa1 d1noxa_
d2ifaa1 d2b67a1
d1noxa_ d1f5va_
d1ywqa1 d1ykia1
d1ywqa1 d1f5va_
d1ykia1 d2b67a1
d1qbaa4 d1nowa2
d1nrva_ d1lkka_
d1nrva_ d1xa6a2
d1lkka_ d1ayaa_
d1lkka_ d1jyra_
d1qada_ d1ju5a_
d1qada_ d1fu6a_
d1k9aa2 d1xa6a2
d1k9aa2 d1fu6a_
d1k9aa2 d2oq1a1
d2cs0a1 d1xa6a2
d2cs0a1 d1luia_
d2cs0a1 d1d4ta_
d2cs0a1 d2oq1a1
d2cs0a1 d1yvha3
d1ayaa_ d1uura3
d1ayaa_ d2oq1a1
d1jyra_ d2oq1a1
d1uura3 d1mila_
d2oq1a2 d1luia_
d2fcia1 d2oq1a1
d1luia_ d1yvha3
d1d4ta_ d1yvha3
d1pcha_ d1ptfa_
d1p8kz1 d1r7ma1
d1p8kz1 d1b24a1
d1t9ia_ d1b24a1
d1r7ma1 d1m5xa_
d1b9la_ d1nbua_
d1j2ga2 d2ibaa1
d2ibaa1 d1j2ga1
d1seta2 d1e1oa2
d1seta2 d1b8aa2
d1z7ma1 d1eova2
d1z7ma1 d1wu7a2
d1atia2 d12asa_
d1atia2 d1wu7a2
d1atia2 d1yfsa2
d12asa_ d1j5wa_
d1e1oa2 d1hc7a2
d1e1oa2 d1jjcb5
d1hc7a2 d1jjcb5
d1h4vb2 d1eova2
d1h4vb2 d1l0wa3
d1eova2 d1yfsa2
d1wu7a2 d1yfsa2
d1wqwa2 d1biaa3
d1qsoa_ d2giva1
d1qsoa_ d2b5ga1
d1qsoa_ d2aj6a1
d1qsoa_ d1yrea1
d1qsoa_ d1s7ka1
d1qsoa_ d1z4ea1
d1s3za_ d1nsla_
d1s3za_ d1y9ka1
d1s3za_ d1yrea1
d1s3za_ d2fiwa1
d1s3za_ d2fsra1
d1s3za_ d2i6ca1
d1vhsa_ d1yx0a1
d1vhsa_ d1yk3a1
d1vhsa_ d2fcka1
d1vhsa_ d1i12a_
d1vhsa_ d2ae6a1
d1vhsa_ d1tiqa_
d1vhsa_ d1s7ka1
d1vhsa_ d2fe7a1
d1yx0a1 d1y9ka1
d1yx0a1 d1wwza1
d1yx0a1 d1bo4a_
d2giva1 d1yk3a1
d2giva1 d2ge3a1
d2giva1 d2b5ga1
d2giva1 d1cjwa_
d2giva1 d2fiaa1
d1yk3a1 d1ghea_
d1yk3a1 d2ge3a1
d1yk3a1 d1y9ka1
d1yk3a1 d2i6ca1
d1yk3a1 d1bo4a_
d1ghea_ d2euia1
d1ghea_ d1yrea1
d1ghea_ d1tiqa_
d2ge3a1 d2fcka1
d2ge3a1 d1yrea1
d2ge3a1 d1ufha_
d1xeba_ d1m44a_
d1xeba_ d2euia1
d1xeba_ d1nsla_
d1xeba_ d1y7ra1
d1xeba_ d2ae6a1
d1xeba_ d2bswa1
d1u6ma_ d1nsla_
d1u6ma_ d1mk4a_
d1u6ma_ d2aj6a1
d2b5ga1 d1cjwa_
d2b5ga1 d1qsta_
d1p0ha_ d2fiaa1
d1p0ha_ d1y9ka1
d1p0ha_ d2atra1
d1p0ha_ d2i6ca1
d1cjwa_ d1yrea1
d1cjwa_ d1wwza1
d1cjwa_ d1i12a_
d1cjwa_ d2ae6a1
d1cjwa_ d1tiqa_
d1cjwa_ d1s7ka1
d1cjwa_ d2i6ca1
d2gana1 d1mk4a_
d2gana1 d1wwza1
d2gana1 d2bswa1
d2gana1 d2cy2a1
d1m44a_ d2euia1
d1m44a_ d1mk4a_
d1m44a_ d1s7ka1
d1r57a_ d1tiqa_
d2fiaa1 d1mk4a_
d2fiaa1 d2bswa1
d2fiaa1 d2fl4a1
d1yvoa1 d1mk4a_
d1yvoa1 d1wwza1
d1yvoa1 d1i12a_
d2euia1 d1i12a_
d2euia1 d2fsra1
d2euia1 d2bswa1
d2euia1 d2i6ca1
d2euia1 d1n71a_
d1nsla_ d1y7ra1
d1nsla_ d1yrea1
d1nsla_ d1wwza1
d1nsla_ d1n71a_
d1nsla_ d1bo4a_
d1xmta_ d2fcka1
d1xmta_ d1tiqa_
d1xmta_ d2bswa1
d1vkca_ d1q2ya_
d1y9ka1 d1yrea1
d1y9ka1 d1boba_
d1y9ka1 d1z4ea1
d2fcka1 d1mk4a_
d2fcka1 d2ae6a1
d2fcka1 d2atra1
d2fcka1 d1qsta_
d1y7ra1 d1boba_
d1y7ra1 d2bswa1
d1mk4a_ d1q2ya_
d1mk4a_ d1yrea1
d1mk4a_ d2ae6a1
d1mk4a_ d1boba_
d1mk4a_ d1ufha_
d1mk4a_ d1z4ea1
d2aj6a1 d2fiwa1
d2aj6a1 d2g3aa1
d2aj6a1 d1y9wa1
d2aj6a1 d2fe7a1
d1q2ya_ d1wwza1
d1q2ya_ d1tiqa_
d1q2ya_ d2bswa1
d1q2ya_ d1ufha_
d1yrea1 d1i12a_
d2fiwa1 d1i12a_
d2fiwa1 d2bswa1
d2fiwa1 d2i6ca1
d2fiwa1 d1n71a_
d1i12a_ d1s7ka1
d1i12a_ d1boba_
d1i12a_ d1bo4a_
d2fsra1 d2g3aa1
d2fsra1 d1z4ea1
d2atra1 d1tiqa_
d2atra1 d1boba_
d2atra1 d1ufha_
d2atra1 d2fe7a1
d2g3aa1 d2cy2a1
d1s7ka1 d2fl4a1
d1s7ka1 d1qsta_
d1boba_ d2fl4a1
d1boba_ d2i6ca1
d1boba_ d2cy2a1
d2bswa1 d1z4ea1
d2bswa1 d2fe7a1
d2fl4a1 d1ufha_
d2i6ca1 d1qsta_
d1ufha_ d2fe7a1
d1y9wa1 d2cy2a1
d1y9wa1 d1z4ea1
d1d4xg_ d1kcqa_
d1d0na3 d2fh1a2
d1f7sa_ d1vkka_
d1f7sa_ d1cfya_
d1m4ja_ d1cfya_
d1mc0a2 d1f5ma_
d1v8ya_ d1ktga_
d1v8ya_ d2b0va1
d1ktga_ d1k2ea_
d1ktga_ d1vhza_
d2fvva1 d1k2ea_
d2fvva1 d1q33a_
d1sjya_ d2b0va1
d1sjya_ d1mp2a_
d1viua_ d1puna_
d2b0va1 d1u20a1
d2b0va1 d1g0sa_
d1vcda1 d1g0sa_
d1nqza_ d1f3ya_
d1u20a1 d1irya_
d1q33a_ d1puna_
d1q33a_ d1g0sa_
d1irya_ d1vhza_
d1mp2a_ d1puna_
d1puna_ d1f3ya_
d1g0sa_ d2azwa1
d1k7ja_ d1hrua_
d1j3ga_ d2f2lx1
d2f2lx1 d1lbaa_
d1yb0a1 d2bgxa2
d1lbaa_ d1sxra_
d1mj4a_ d1cyoa_
d1cyoa_ d1cxya_
d1cxya_ d1kbia2
d1i58a_ d1id0a_
d1ucda_ d1iyba_
d1bola_ d1iqqa_
d1jy5a_ d1iooa_
d1jy5a_ d1sgla_
d1iooa_ d1iqqa_
d1iyba_ d1sgla_
d1qxya_ d2bwva2
d1p5dx4 d1wjwa_
d3pmga4 d1wjwa_
d1ok7a1 d1ok7a2
d1vpka3 d1ok7a2
d1ok7a2 d1vpka1
d1b77a2 d1rwza1
d1dmla2 d1ud9a1
d1dmla2 d1t6la2
d1rwza1 d1u7ba2
d1rwza1 d1dmla1
d1rwza2 d1u7ba2
d1rwza2 d1plqa2
d1u7ba1 d1iz5a2
d1t6la1 d1ud9a2
d1t6la1 d1t6la2
d1t6la1 d1dmla1
d1ud9a2 d1b77a1
d1b77a1 d1iz5a1
d1plqa1 d1iz5a2
d1t6la2 d1iz5a2
d1t3qb2 d1rm6a2
d1rl6a1 d1jj2e2
d1jj2e1 d1rl6a2
d1gsaa2 d1iowa2
d1a9xa5 d1dv1a3
d1dv1a3 d1a9xa6
d1x9na3 d1a0ia2
d1n62c2 d1jroa4
d2f1na1 d1hd7a_
d1jgta2 d1q15a2
d1yarh1 d1g0ui_
d1yarh1 d1g0ug_
d1yarh1 d1g0u2_
d1g0uk_ d1yara1
d1g0u1_ d1g0ud_
d1q5qh_ d1g0ug_
d1yara1 d1g0ug_
d1yara1 d1g0uf_
d1yara1 d1q5qa_
d1g0uc_ d1q5qa_
d1g0uc_ d1g3ka_
d1g0uf_ d1g0ul_
d1g0uf_ d1g0ue_
d1g0u2_ d1g0uh_
d1g0ud_ d1g0ue_
d1a7ta_ d1mqoa_
d1a7ta_ d1ko3a_
d1jjea_ d1mqoa_
d1jjea_ d1k07a_
d1auia_ d1g5ba_
d1qdla_ d2euaa1
d2euaa1 d2fn0a1
d1ojua2 d1t2da2
d1ojua2 d1gv1a2
d1ojua2 d1ez4a2
d2j5ka2 d6ldha2
d2j5ka2 d1ez4a2
d1y6ja2 d1t2da2
d1hyea2 d7mdha2
d2cmda2 d1hyha2
d2cmda2 d1b8pa2
d2cmda2 d7mdha2
d1p4ea2 d1f44a2
d1f44a2 d1aiha_
d1mrja_ d1uq5a_
d1hwma_ d1m2ta_
d1uq5a_ d1ggpa_
d1uq5a_ d1llna_
d1prta_ d1r45a_
d1qs1a1 d1qs1a2
d1f0la2 d1ikpa2
d1f0la2 d1giqa1
d1ikpa2 d1ojqa_
d1lm4a_ d1xeoa1
d2bs2a3 d1chua3
d2bs2a3 d1jnra3
d1b6ea_ d1ukmb_
d1b6ea_ d1tdqb_
d1b6ea_ d1e87a_
d1pwba1 d1tdqb_
d1h8ua_ d2afpa_
d1t8ca1 d1hq8a_
d1byfa_ d1jzna_
d1byfa_ d1ukmb_
d1byfa_ d1wk1a_
d1byfa_ d1hq8a_
d1dv8a_ d1jzna_
d1dv8a_ d2afpa_
d1qdda_ d1jwib_
d1qdda_ d1tn3a_
d1qdda_ d1e87a_
d1jzna_ d1tn3a_
d1ukmb_ d1jwib_
d1ukmb_ d1e87a_
d2afpa_ d1e87a_
d2afpa_ d1egia_
d1jwib_ d1g1ta1
d1jwib_ d1wmza_
d1wk1a_ d1gz2a_
d1tn3a_ d1gz2a_
d1hq8a_ d1g1ta1
d1hq8a_ d1wmza_
d1qo3c_ d1g1ta1
d1e87a_ d1gz2a_
d1gz2a_ d1kg0c_
d1g1ta1 d1kg0c_
d1egia_ d1wmza_
d1sawa_ d1nkqa_
d1j8ua_ d1ltza_
d1lj5a_ d1uhga_
d1imva_ d1uhga_
d1e25a_ d1m6ka_
d1e25a_ d1k38a_
d1e25a_ d1buea_
d1e25a_ d1z6fa2
d1e25a_ d1vqqa3
d1m40a_ d1z6fa2
d1m40a_ d2bg1a1
d1qmea4 d1k55a_
d1qmea4 d1o7eb_
d1qmea4 d1ci9a_
d1qmea4 d1ei5a3
d1qmea4 d1xa1a_
d1m6ka_ d1xp4a2
d1m6ka_ d1o7eb_
d1m6ka_ d1es5a_
d1m6ka_ d1tvfa2
d1nrfa_ d1yqsa1
d1nrfa_ d1xp4a2
d1nrfa_ d1buea_
d1nrfa_ d1xa1a_
d1k38a_ d1o7eb_
d1k38a_ d1buea_
d1k38a_ d2drwa1
d1xp4a2 d2hdsa1
d2hdsa1 d1k55a_
d2hdsa1 d2c5wb1
d1k55a_ d1ci9a_
d1o7eb_ d2c5wb1
d1o7eb_ d1buea_
d1es5a_ d2c5wb1
d1es5a_ d1z6fa2
d1ci9a_ d1z6fa2
d2c5wb1 d1vqqa3
d1buea_ d1djaa_
d1z6fa2 d1xa1a_
d1gwea_ d1p80a2
d2c12a2 d3mdda2
d1rx0a2 d1jqia2
d1rx0a2 d3mdda2
d1jqia2 d1r2ja2
d1r2ja2 d3mdda2
d1buca2 d2d29a2
d1buca2 d1siqa2
d1jp4a_ d2hhma_
d1nuya_ d1inpa_
d2hhma_ d1inpa_
d1q8ia2 d1tgoa2
d1gx5a_ d1khva_
d1gx5a_ d1u09a_
d1gx5a_ d1sh0a_
d1x42a1 d1qq5a_
d1t5hx_ d1lcia_
d1lcia_ d1mdba_
d1mdba_ d1v25a_
d1i2aa_ d1ad2a_
d1i5pa3 d1ji6a3
d1i5pa3 d1ciya3
d1ohua_ d2bida_
d1ohua_ d1zy3a1
d1f16a_ d2bida_
d2aboa1 d1zy3a1
d2jm6b1 d1q59a_
d2jm6b1 d1zy3a1
d1pq1a_ d1q59a_
d1k3ka_ d1q59a_
d1k3ka_ d2bida_
d1lgha_ d1jo5a_
d1lshb_ d1lsha2
d1axha_ d1agga_
d1axha_ d1c6wa_
d1axha_ d1dl0a_
d1agga_ d1kqha_
d1qdpa_ d1cixa_
d1lmma_ d1dl0a_
d1cixa_ d1d1ha_
d1d1ha_ d1nixa_
d1i25a_ d1nixa_
d1t0za_ d2sn3a_
d1biga_ d1pnha_
d1sisa_ d1r1ga_
d1pvza_ d1tska_
d1icaa_ d1myna_
d1n4na_ d1gpsa_
d1lpba1 d1lpba2
d1imta1 d1lpba2
d1ijqa2 d1dx5i1
d1ijqa2 d1dx5i3
d1ijqa2 d1g1ta2
d1q4ga2 d1hj7a1
d1a3pa_ d1uzka1
d1a3pa_ d1dx5i2
d2bokl1 d1lmja1
d2bokl1 d1szba2
d2bokl1 d1haea_
d2bokl1 d2i9aa1
d1edmb_ d1dx5i1
d1edmb_ d1uzka1
d1edmb_ d1dx5i2
d1edmb_ d1g1ta2
d1lmja1 d1dx5i2
d1k36a_ d1uzka1
d1k36a_ d1xdtr_
d1hj7a1 d1moxc_
d1hj7a1 d1nzia2
d1hj7a1 d1dx5i2
d1haea_ d1moxc_
d2bz6l1 d2i9aa1
d1uzka1 d1xdtr_
d1ff4a_ d1v6pa_
d1btea_ d2h62c1
d1bf0a_ d1bunb_
d1g6xa_ d1bunb_
d1tocr2 d1d0da_
d1ut3a_ d1zuea1
d1ut3a_ d1ijva_
d1ewsa_ d1b8wa_
d1bnba_ d1bdsa_
d1bnba_ d1ahla_
d1bnba_ d1b8wa_
d1bdsa_ d1b8wa_
d1ahla_ d1dfna_
d1xfea2 d1jrfa_
d2fcwb1 d2gtlm2
d1tgsi_ d1ldtl_
d1nuba3 d1ldtl_
d1tbrr2 d1pcea_
d1tbrr1 d1lr7a2
d1tbrr1 d1iw4a_
d1pcea_ d1ldtl_
d1pcea_ d1r0ri_
d1quba5 d1q3xa2
d1quba5 d1ok3a2
d1quba5 d1quba3
d1quba4 d1ss2a_
d1quba4 d1zjka2
d1quba4 d2o39c2
d1quba4 d1g40a3
d2ok5a4 d1ly2a1
d2ok5a4 d2ok5a3
d1ok3a1 d1h03p2
d1ok3a1 d1h03p1
d2b5id1 d2o39c1
d2o39c1 d1ly2a1
d2o39c1 d1ly2a2
d2o39c1 d1g40a3
d1g40a1 d1quba3
d2ok5a2 d1zjka2
d2ok5a2 d1gkna2
d1h03p2 d1ly2a2
d1ly2a1 d1h03p1
d1ly2a1 d1quba3
d1quba1 d2ok5a3
d1quba1 d2o39c2
d1quba1 d1g40a3
d1hcca_ d1zjka2
d1ok3a2 d1quba3
d1ly2a2 d1elva2
d1ly2a2 d1g40a3
d1h03p1 d2o39c2
d1gkna2 d2b5id2
d1uzka3 d1ksqa_
d1d4va2 d1exta1
d1d4va2 d1d4va3
d1d4va1 d1exta1
d1d4va1 d1exta2
d1jmab1 d1d4va3
d1exta1 d1sg1x1
d1sg1x1 d2heyr1
d1sg1x1 d1d4va3
d2heyr1 d1sg1x3
d1sg1x3 d1exta3
d1exta3 d1exta2
d1sg1x2 d2heyr3
d1rmja_ d1icfi_
d2pf1a2 d1j34c_
d1hlqa_ d1isua_
d2dlka2 d1x6ha2
d1srka_ d1x6ha1
d1srka_ d1u85a1
d1srka_ d1wjpa3
d2dlqa3 d2glia2
d2dlqa3 d1ncsa_
d2dlqa3 d1x6fa1
d2glia2 d1ncsa_
d2glia2 d1x6fa1
d2glia2 d1x6ha2
d2glia2 d2glia4
d1x6ha1 d1tf3a1
d1x6ha1 d1u85a1
d1x6ha1 d2ctda1
d1tf3a1 d2dlka1
d1tf3a1 d1yuja_
d1tf3a1 d1u85a1
d1tf3a1 d1wjpa1
d1tf3a1 d1wjpa3
d1tf3a1 d2glia4
d2dlka1 d2adra2
d2dlka1 d1wjpa1
d2dlka1 d2csha2
d2csha1 d2csha2
d2csha1 d2ghfa2
d1yuja_ d2ctda1
d1u85a1 d2ctda1
d1u85a1 d1wjpa3
d1u85a1 d1bhia_
d1u85a1 d1x3ca1
d1klra_ d1tf3a3
d1klra_ d2ctda1
d1klra_ d2glia4
d1tf3a3 d2adra2
d1tf3a3 d2ghfa2
d2ctda1 d1rmda1
d2adra2 d1x3ca1
d1ncsa_ d1x6fa1
d1x6fa1 d1wjpa3
d1wjpa1 d2ghfa1
d1wjpa3 d1rmda1
d1x6ha2 d1rmda1
d1un6b3 d1bhia_
d1un6b3 d1x3ca1
d1un6b3 d1zr9a1
d2ctda2 d1zr9a1
d2csha2 d1x3ca1
d2csha2 d2drpa1
d1x3ca1 d2drpa1
d1x3ca1 d1zr9a1
d1fu9a_ d1y0jb1
d1hwtc1 d1pyia1
d1hwtc1 d1zmec1
d1r4ia_ d1kb4b_
d1v6ga1 d1rutx2
d1v6ga1 d1x6aa2
d1v6ga1 d1x63a1
d1b8ta2 d1rutx2
d1b8ta2 d2d8ya2
d1b8ta2 d2dj7a2
d1wiga2 d2d8ya1
d1wiga2 d1ibia2
d1wiga2 d2co8a2
d1wiga2 d2dj7a2
d1wiga2 d2dj7a1
d1wiga2 d1nypa1
d2cupa2 d1ibia2
d2cupa2 d1wyha1
d2cupa2 d2cuqa1
d2cupa2 d1g47a1
d2cupa2 d2dara2
d2cupa2 d2dj7a2
d2cupa2 d1x64a1
d1x3ha1 d2dloa2
d1x3ha1 d1x3ha2
d1x3ha1 d1rutx4
d1x3ha1 d1g47a1
d2d8ya1 d1v6ga2
d2d8ya1 d1wyha1
d2d8ya1 d1x61a2
d2d8ya1 d2dloa1
d2d8ya1 d1x63a1
d1ibia2 d1wyha1
d1ibia2 d1x61a2
d2d8xa1 d1v6ga2
d2d8xa1 d1x61a2
d2d8xa1 d2dj7a1
d2d8xa1 d1rutx1
d2co8a2 d1x3ha2
d2co8a2 d2cu8a2
d2co8a2 d2dara2
d1rutx3 d1x68a2
d1rutx3 d2cuqa1
d1rutx3 d2dj7a1
d1rutx3 d2cora2
d1x68a2 d2dloa2
d1x68a2 d2cuqa1
d1x68a2 d2co8a1
d1x68a2 d2dara2
d2dloa2 d2cu8a2
d2dloa2 d2dj7a2
d1x3ha2 d1rutx4
d1x3ha2 d2co8a1
d1x3ha2 d1g47a1
d1x3ha2 d1x63a1
d1v6ga2 d1x61a2
d1v6ga2 d1b8ta1
d1v6ga2 d1x6aa2
d1v6ga2 d1rutx1
d1wyha1 d1x64a1
d1rutx4 d2d8ya2
d2cuqa1 d1g47a1
d2cuqa1 d1x6aa1
d2co8a1 d1g47a1
d2co8a1 d1x61a2
d1g47a1 d1x6aa2
d1g47a1 d1x63a1
d1g47a1 d1x64a1
d1b8ta1 d2cu8a2
d1b8ta1 d1x63a1
d2dloa1 d2dj7a1
d1x6aa1 d2d8ya2
d1x6aa1 d1x6aa2
d1x6aa1 d2cu8a2
d2d8ya2 d2cu8a2
d2d8ya2 d2dj7a2
d1x6aa2 d2dj7a1
d1x6aa2 d2cora2
d2dara2 d2dj7a1
d2dj7a2 d2dj7a1
d2dj7a2 d1rutx1
d2dj7a1 d2cora2
d1rutx1 d1x63a1
d1rutx1 d1x64a1
d1vd4a_ d1dl6a_
d1vd4a_ d1twfi2
d1nuia2 d1d0qa_
d1ldjb_ d1jm7a_
d1ldjb_ d1jm7b_
d1e4ua_ d1fbva4
d1e4ua_ d1rmda2
d1e4ua_ d1weoa_
d1jm7a_ d1fbva4
d1chca_ d1wd2a_
d1jm7b_ d1rmda2
d1bora_ d1v87a_
d1bora_ d1wd2a_
d1rmda2 d1v87a_
d1rmda2 d1weoa_
d1wima_ d1weoa_
d1rjuv_ d4mt2a_
d1zbdb_ d1wfka_
d1f62a_ d1wena_
d1mm2a_ d1weqa_
d1i3oe_ d1se0a_
d1p4xa2 d1hsja1
d1p4xa2 d1lj9a_
d1p4xa2 d1lnwa_
d1p4xa2 d2etha1
d1hsja1 d1ub9a_
d2fxaa1 d1s3ja_
d2fxaa1 d1lnwa_
d2fxaa1 d2fbha1
d2hr3a1 d1s3ja_
d2fbia1 d1s3ja_
d2frha1 d1p4xa1
d2frha1 d1jgsa_
d2a61a1 d1s3ja_
d1lj9a_ d1jgsa_
d1s3ja_ d1p4xa1
d1s3ja_ d1z91a1
d1s3ja_ d2fbka1
d1s3ja_ d1jgsa_
d1krha1 d1cqxa2
d1fdra1 d2bmwa1
d1a8pa1 d1umka1
d2piaa1 d1cqxa2
d2piaa1 d1ep3b1
d1hr6a1 d1q2la1
d1hr6a1 d1ppja2
d1hr6a2 d2fgea2
d1hr6a2 d1hr6b2
d1hr6a2 d1kb9b2
d1hr6a2 d1q2la2
d1hr6b2 d2fgea3
d1q2la3 d1kb9a2
d1kb9b2 d1q2la2
d1kb9b2 d1kb9a2
d1kb9b2 d1ppja1
d1kb9b2 d2fgea4
d1kb9a1 d2fgea4
d1q2la2 d1ppjb2
d1q2la2 d1kb9a2
d1q2la2 d1ppja1
d2fgea3 d1ppja1
d1e8ca1 d1gg4a3
d2odgc1 d1h9ea_
d1sk7a_ d1j77a_
d1h54a2 d1v7wa2
d2hqxa1 d2diga1
d2diga1 d2gfaa2
d2gfaa1 d2g3ra2
d1jhda1 d1x6va1
d1pjxa_ d2dg1a1
d1lssa_ d1id1a_
d2fy8a1 d2hmva1
d1gefa_ d1hh1a_
d2ch5a2 d1zbsa2
d1zbsa2 d1zc6a1
d2ftsa3 d1uz5a3
d1jzta_ d2ax3a2
d1ip9a_ d1wmhb_
d1oeyj_ d2c60a1
d2npta1 d2c60a1
d1wmhb_ d2c60a1
d1wmha_ d1oeya_
d1kmda_ d1xtea_
d1ocsa_ d1kq6a_
d2fkba1 d1q27a_
d1vq0a1 d1vzya1
d1ezia_ d1tzfa_
d1w77a1 d1i52a_
d1vpaa_ d1tzfa_
d1jeqa1 d1kcfa1
d1kcfa1 d1y02a1
d1j3ba2 d1khba2
d1k32a1 d1fc6a3
d1o0wa1 d1u61a_
d1lnsa2 d1mpxa1
d1ju3a1 d1mpxa1
d2daqa1 d1khca_
d1jmxa5 d1pbya5
d1h09a1 d2biba1
d1tq1a_ d1qxna_
d1lnsa3 d1ju3a2
d1jmkc_ d1xkta_
d1tk9a_ d1vima_
d1jr2a_ d1wd7a_
d1k3ea_ d1xkpc1
d2fm8a1 d1s28a_
d1jyoa_ d1xkpc1
d1jm6a2 d1gkza2
d1q32a2 d1q32a1
d1q32a1 d1jy1a2
d1k6da_ d2g39a2
d1xr4a1 d2g39a1
d1xr4a1 d1ooya2
d2ahua2 d1ooya2
d1xr4a2 d2g39a1
d2g39a1 d1poia_
d1lvaa3 d1lvaa4
d1lvaa4 d1lvaa2
d2a6za1 d1gv9a_
d1whma_ d1txqa1
d1ky9a1 d1lcya1
d1uv4a1 d1y7ba2
d2fvka1 d2ftwa1
d1xrta2 d1gkra2
d1xrta2 d2fvka2
d2ftwa2 d1nfga2
d1xkua_ d1ozna_
d1ozna_ d1w8aa_
d2hy5a1 d1jx7a_
d1o08a_ d2hcfa1
d1te2a_ d2gfha1
d2hdoa1 d2gfha1
d2hsza1 d2gfha1
d1uj6a1 d1lk5a1
d1v2xa_ d1mxia_
d1gz0a1 d1mxia_
d1l5aa1 d1q9ja1
d2btya1 d1gs5a_
d1tf5a3 d1oywa3
d1tf5a3 d1t5ia_
d1tf5a3 d1fuka_
d1tf5a3 d2eyqa5
d1tf5a3 d1qdea_
d1tf5a3 d1s2ma2
d1tf5a3 d1gm5a4
d1oywa3 d2eyqa3
d1oywa3 d1c4oa2
d1oywa3 d1hv8a2
d1oywa3 d1q0ua_
d1oywa3 d1oywa2
d1uaaa1 d2fz4a1
d1uaaa1 d1veca_
d1t5ia_ d2g2ja1
d1t5ia_ d1qdea_
d1t5ia_ d1wp9a2
d1t5ia_ d1veca_
d1w36c2 d2b2na1
d1w36c2 d2g2ja1
d1w36c2 d1z5za1
d1w36c2 d1w36d1
d1fuka_ d1z63a1
d1fuka_ d1q0ua_
d1fuka_ d1oywa2
d1fuka_ d1s2ma2
d2eyqa3 d1w36d2
d2eyqa3 d1t6na_
d2eyqa3 d1tf5a4
d2eyqa3 d1q0ua_
d2eyqa3 d1w36d1
d1w36d2 d1oywa2
d1w36d2 d1veca_
d1w36d2 d2eyqa2
d1w36d2 d1gm5a3
d2b2na1 d1c4oa2
d2b2na1 d1z5za1
d1wrba1 d1wp9a1
d2fz4a1 d1w36b1
d2fz4a1 d1gm5a3
d2fz4a1 d1gm5a4
d2g2ja1 d1z3ix1
d1w36b2 d1wp9a1
d1w36b2 d1w36b1
d1w36b2 d1wp9a2
d1w36b2 d1q0ua_
d1w36b2 d1oywa2
d1w36b2 d1s2ma2
d1w36b2 d1w36c1
d1c4oa1 d1hv8a1
d1c4oa1 d1hv8a2
d1wp9a1 d1z5za1
d1wp9a1 d1w36d1
d1wp9a1 d1w36c1
d1w36b1 d1veca_
d1t6na_ d1qdea_
d1t6na_ d1q0ua_
d2eyqa5 d1hv8a1
d2eyqa5 d1wp9a2
d2eyqa5 d2fwra1
d1tf5a4 d2fwra1
d1tf5a4 d1uaaa2
d1c4oa2 d1z63a1
d1c4oa2 d1qdea_
d1c4oa2 d1gm5a3
d1hv8a1 d1s2ma2
d1z63a1 d1hv8a2
d1z63a1 d1wp9a2
d1z63a1 d1uaaa2
d1hv8a2 d1qdea_
d1z3ix1 d1gm5a4
d1wp9a2 d1q0ua_
d1wp9a2 d1veca_
d2fwra1 d1q0ua_
d2fwra1 d2eyqa2
d1q0ua_ d2eyqa2
d1q0ua_ d1gm5a3
d1oywa2 d1s2ma2
d1oywa2 d2eyqa2
d1s2ma2 d1z5za1
d1s2ma2 d1z3ix2
d1z5za1 d1gm5a4
d2eyqa2 d1w36d1
d2eyqa2 d1gm5a3
d1w36d1 d1gm5a3
d1w36c1 d1uaaa2
d1u0ja_ d2fnaa2
d1u0ja_ d1njfa_
d1u0ja_ d1tuea_
d2fnaa2 d1sxja2
d2fnaa2 d1jqlb_
d2fnaa2 d1g8pa_
d1ny5a2 d1a5ta2
d1ny5a2 d1njfa_
d1r6bx3 d1lv7a_
d1r6bx3 d1d2na_
d1iqpa2 d1w5sa2
d1iqpa2 d1g41a_
d1iqpa2 d1fnna2
d1iqpa2 d1sxja2
d1jbka_ d1d2na_
d1jbka_ d1in4a2
d1jbka_ d1njfa_
d1lv7a_ d1r7ra3
d1lv7a_ d1fnna2
d1lv7a_ d1sxja2
d1r7ra3 d1sxja2
d1sxje2 d1tuea_
d1in4a2 d1jqlb_
d1um8a_ d1njfa_
d1njfa_ d1l8qa2
d1qzma_ d1w5sa2
d1w5sa2 d1g41a_
d1g41a_ d1tuea_
d1fnna2 d1tuea_
d1sxja2 d1g8pa_
d1nyra2 d1tkea1
d1my7a_ d2cxka1
d1qbaa1 d2bhua1
d1txka1 d1m7xa1
d1txka1 d1edqa1
d1txka1 d2bhua1
d1txka1 d1wzla1
d2bema_ d2bhua1
d1bf2a1 d1f1sa2
d1f1sa2 d1k3ia1
d1f1sa2 d1ug9a2
d1f1sa2 d1pama1
d1m7xa1 d1edqa1
d1w8oa1 d2bvya1
d1ug9a2 d1qhoa1
d1ug9a2 d2bvya1
d1ji1a1 d1edqa1
d1ji1a1 d1eh9a1
d1ji1a1 d1qhoa1
d1edqa1 d1eh9a1
d1eh9a1 d1wzla1
d1qhoa1 d2bvya1
d1svba1 d2alaa1
d1okea1 d1s6na_
d1g0da1 d1kv3a1
d1qfha1 d1qfha2
d1qfha1 d2d7qa1
d2d7pa1 d2d7ma1
d2diba1 d2dlga1
d1qfha2 d2dmca1
d1qfha2 d2d7na1
d2dmca1 d2dmba1
d1v05a_ d2d7na1
d1v05a_ d2d7qa1
d1d2za_ d1wmga_
d1wmga_ d1fada_
d1dgna_ d3ygsp_
d1m0ka_ d1h2sa_
d1kf6c_ d1nekd_
d1nekd_ d1kf6d_
d1p22a1 d1fs1a1
d1v54b2 d1fftb2
d1q90r_ d1kb9e2
d1tdza2 d1k3xa2
d1xl4a1 d1p7ba1
d1o70a1 d1nyoa_
d1xfda1 d2bgra1
d1ml9a_ d1mvha_
d2choa2 d1gqia1
d1yixa1 d1xwya1
d1ltqa1 d1yj5a1
d1rlma_ d1wzca1
d1s2oa1 d1wr8a_
d1nf2a_ d2fuea1
d1nf2a_ d1wzca1
d1nf2a_ d1l6ra_
d1wr8a_ d1nrwa_
d1xvia_ d1l6ra_
d1wzca1 d1l6ra_
d2gfoa1 d2ayna1
d2bi0a2 d2bi0a1
d1pn2a2 d2bi0a1
d2b3na1 d1q6wa_
d2b3na1 d2bi0a1
d2b3na1 d1pn2a1
d1oy8a3 d1oy8a4
d2bkyx1 d2bkya1
d1ne9a2 d1lrza3
d2mev3_ d1aym3_
d2mev1_ d1aym1_
d1aym3_ d1qqp3_
d1pgw11 d1a6ca3
d1pgw11 d1a6ca2
d1a6ca3 d1ny721
d1a6ca2 d1ny722
d1smva_ d1c8na_
d1opoa_ d2tbva_
d1c8da_ d1s58a_
d1a34a_ d1stma_
d1bd0a1 d1vfsa1
d7odca1 d1knwa1
d1k8wa3 d1sqwa1
d1iq8a3 d1sgva1
d1zpda2 d1q6za2
d1upaa2 d1t9ba2
d1ovma3 d1upaa3
d1ovma3 d1t9ba3
d1pvda3 d1t9ba3
d1pvda3 d2ez9a3
d1upaa3 d1ozha3
d1t9ba3 d2ez9a3
d1qs0a_ d1ni4a_
d1jdqa_ d1pava_
d2java1 d1gz8a_
d2java1 d1u5ra_
d2java1 d1a06a_
d2java1 d1omwa3
d2java1 d1koba_
d2java1 d1uu3a_
d1xbba_ d2j4za1
d1xbba_ d1phka_
d1t46a_ d1k2pa_
d1t46a_ d1p4oa_
d1t46a_ d1jksa_
d1t46a_ d1koba_
d2gfsa1 d1uwha_
d2gfsa1 d1rdqe_
d1r0pa_ d1p4oa_
d1r0pa_ d1q8ya_
d1r0pa_ d1gz8a_
d1r0pa_ d1rdqe_
d1r0pa_ d1jksa_
d1r0pa_ d1o6la_
d1o6ya_ d1gz8a_
d1nvra_ d1p4oa_
d1nvra_ d1uu3a_
d1nvra_ d1phka_
d1k2pa_ d1u5ra_
d1k2pa_ d1rdqe_
d1k2pa_ d2ozaa1
d1k2pa_ d1mp8a_
d1vjya_ d1jksa_
d1vjya_ d1a06a_
d1vjya_ d1m2ra_
d1vjya_ d1mp8a_
d1xwsa_ d1s9ja_
d1xwsa_ d1q8ya_
d1xwsa_ d1o6la_
d1yhwa1 d1uwha_
d1yhwa1 d1koba_
d1yhwa1 d1uu3a_
d1p4oa_ d1u5ra_
d1p4oa_ d2ozaa1
d1p4oa_ d1omwa3
d1p4oa_ d1koba_
d1p4oa_ d1tkia_
d1p4oa_ d1mp8a_
d1p4oa_ d1xkka_
d1s9ja_ d1koba_
d1fmka3 d1rdqe_
d1q8ya_ d1fvra_
d1u46a_ d1rdqe_
d1u46a_ d1koba_
d1gz8a_ d1m2ra_
d1gz8a_ d1xkka_
d1gz8a_ d1fvra_
d1u5ra_ d2ozaa1
d1u5ra_ d1m2ra_
d1u5ra_ d1fvra_
d1uwha_ d1rdqe_
d1uwha_ d1a06a_
d1uwha_ d1uu3a_
d1j1ba_ d1rdqe_
d1j1ba_ d1omwa3
d1j1ba_ d1uu3a_
d1rdqe_ d1csna_
d1rdqe_ d2j4za1
d1rdqe_ d1uu3a_
d1rdqe_ d1mp8a_
d1rdqe_ d1fvra_
d2j4za1 d1koba_
d2j4za1 d1m2ra_
d1jksa_ d2ozaa1
d1a06a_ d1mp8a_
d1a06a_ d1fvra_
d1omwa3 d1m2ra_
d1tkia_ d1o6la_
d1m2ra_ d1mp8a_
d1ku2a2 d1or7a2
d1ku2a2 d1rp3a3
d1wjra_ d1oz2a1
d1yhfa1 d1o4ta_
d1nx4a_ d1y0za_
d2iw0a1 d2c71a1
d1on3a2 d2f9yb1
d1on3a2 d1pixa3
d2f9yb1 d2f9ya1
d2f9yb1 d1pixa2
d1uyra2 d1on3a1
d1t0ia_ d1rtta_
d2fzva1 d1rtta_
d1jrla_ d1yzfa1
d2h1ca1 d2fe1a1
d1usla_ d1o1xa_
d1njra_ d1spva_
d1njra_ d2fg1a1
d1spva_ d2fg1a1
d1spva_ d1zr3a1
d1nxua_ d1rfma_
d1rfma_ d1xrha_
d1ne2a_ d1wy7a1
d1p6oa_ d2a8na1
d2go3a1 d2go3a2
d1xuba1 d1u0ka2
d1uuza_ d1gpqa_
d1ixla_ d2h4ua1
d1vh5a_ d1sh8a_
d1vh5a_ d1t82a_
d2h4ua1 d1sh8a_
d1t82a_ d1q4ta_
d1t82a_ d1yoca1
d2fs2a1 d1yoca1
d2hboa1 d1yoca1
d2iboa1 d1lxja_
d1nrja_ d2fh5a1
d1t1ha_ d1wgma_
d2baya1 d1wgma_
d1unnc_ d1t94a1
d2nsza1 d1h6ka3
d1umqa_ d1g2ha_
d1ud0a_ d1u00a1
d1nf9a_ d1x9ga_
d1j2ra_ d1yaca_
d1fvka_ d1r4wa_
d1p94a_ d2cpga_
d1pn5a1 d1ucpa_
d1xx7a_ d1ynba1
d1vj7a1 d2paqa1
d1oyza_ d1te4a_
d2f2ga1 d2a2ma1
d1udda_ d1rtwa_
d1vkea_ d2af7a1
d1t2sa_ d1si2a_
d1wosa1 d1v5va1
d1o6aa_ d1o9ya_
d1yloa1 d2fvga1
d1yloa1 d1vhoa1
d1wuba_ d1y0ga_
d1q7fa_ d1rwia_
d1olza2 d1shyb1
d1sfna_ d1sefa_
d2af4c1 d1vmia_
d2fywa1 d1nmoa_
d1ylqa1 d1wota_
d1tz0a_ d1iuja_
d1wuua2 d1s4ea2
d1pj5a4 d1vloa2
d1oz9a_ d1xm5a_
d1ojga_ d1p0za_
d1j3wa_ d1tgqa_
d1rrqa2 d1x51a1
d2a9ga1 d1s9ra_
d1xb4a2 d1xb4a1
d1u5tb1 d1u5ta2
d1xwma_ d1t72a_
d1pfja_ d1y5oa1
d1sska_ d2geca1
d2hoea2 d1z05a3
d2hoea2 d2hoea3
d2gupa1 d2gupa2
d2gupa1 d1z05a2
d2gupa2 d2aa4a2
d1z6ra2 d1woqa2
d1z6ra2 d1xc3a2
d1z05a3 d2aa4a1
d1z05a3 d2aa4a2
d1z05a2 d2aa4a2
d2aa4a1 d1xc3a2
d1woqa1 d1xc3a2
d1vlma_ d1xxla_
d1vlma_ d2avna1
d1xxla_ d1vl5a_
d1vl5a_ d2avna1
d1vpha_ d1vmja_
d1x53a1 d2gkca1
d1su1a_ d1z2wa1
d1t6sa2 d1t6sa1
d1xmaa_ d1yg2a_
d2gtaa1 d2oiea1
d2huja1 d2etsa1
d1x2ia1 d2a1ja1
d2cbia1 d2choa1
d2ixna1 d2g62a1
d2ixoa1 d2g62a1
d2j8ka1 d2bm5a1
d2f6ka1 d2dvta1
d2apja1 d1zmba1
d2g80a1 d1zs9a1
d2f9wa2 d2f9wa1
d2f9wa1 d2gtda1
d2f9wa1 d2gtda2
d2bcoa1 d1yw4a1
d1yw6a1 d1yw4a1
d2akoa1 d2j0wa1
d2aega1 d2bdva1
d2iiza1 d2d3qa1
d2f1fa2 d2f1fa1
d2cdqa2 d2cdqa3
d2hmfa3 d2j0wa3
d2d8qa1 d2dj8a1
