# Supplementary material for: High quality protein sequence alignment by combining structural profile prediction and profile alignment using SABERTOOTH
Source: BMC Bioinformatics. 2010 May 14;11:251. doi: 10.1186/1471-2105-11-251 (PMC2885375; doi:10.1186/1471-2105-11-251)
Supplement: Additional file 1 — Alignment Quality Test Set. The zip archive includes the three test sets used for alignment quality assessment in this work: 5238 alignments at SCOP family level, 5180 alignments at SCOP superfamily level and 5097 alignments at SCOP fold level. Each line identifies an alignment through two domain identifiers relative to SCOP version 1.73. PDB-formatted files for these domains can be found in the ASTRAL40 domain database version 1.73 at http://astral.berkeley.edu/. A more detailed description of the composition of the test sets is given in the Methods section. [file 1471-2105-11-251-S1.ZIP › alignment_accuracy_testSet_SCOP_v1_73_foldLevel.dat]

# 2.3% of all all-vs-all combinations on same *fold* level
d1h97a_ d1h7wa1
d1x9fa_ d1nekb1
d1h7wa1 d1ew6a_
d1h7wa1 d1ngka_
d1x4ta1 d1z0kb1
d1x4ta1 d1seta1
d2jdih1 d2f23a1
d2jdih1 d2j0121
d2ca5a1 d1z0jb1
d2ca5a1 d1fxka_
d1fpoa1 d2f23a1
d1fpoa1 d2f6ma1
d1coja1 d1nz6a_
d1coja1 d1urfa_
d2gyaw1 d1fxka_
d1z0kb1 d1wjza_
d1k4ta1 d1my6a1
d1wjza_ d2f6mb1
d1z0pa1 d1wb8a1
d1lrza1 d1fafa_
d1cxzb_ d1pv0a_
d1aqta1 d1wb8a1
d2f6mb1 d1my6a1
d1iura_ d1tjla1
d2a26a1 d1ix9a1
d1urfa_ d1fxka_
d1pv0a_ d2j0121
d1xb4a2 d1etxa_
d1xb4a2 d1qrya_
d1zh5a1 d1lfba_
d1zh5a1 d1t33a1
d1zh5a1 d1mgta1
d1zh5a1 d1ui5a1
d1repc2 d1xsva_
d1repc2 d1kqqa_
d1repc2 d1x2ma1
d1repc2 d1igna1
d1iufa1 d1jhga_
d1iufa1 d1lvaa4
d1iufa1 d1s29a_
d1iufa1 d1b6aa1
d1iufa1 d1z7ua1
d1iufa1 d1opca_
d1iufa1 d2b0la1
d1p4xa2 d1x58a1
d1p4xa2 d1e3oc1
d1t6sa2 d1ofcx1
d1t6sa2 d2ga1a1
d1t6sa2 d1x2ma1
d1t6sa2 d1ys7a1
d2cyya1 d1sfea1
d2cyya1 d1je8a_
d2cyya1 d1twfj_
d1xb4a1 d1lfba_
d1xb4a1 d1je8a_
d1xb4a1 d1j1va_
d1xb4a1 d1r71a_
d1xb4a1 d2gfna1
d1xb4a1 d1akha_
d2np3a1 d1ku3a_
d2np3a1 d1sfxa_
d2np3a1 d1b4aa1
d2np3a1 d1e3ha1
d1hbxg_ d1kgsa1
d1hbxg_ d1x58a1
d1hbxg_ d2iw5b1
d1hbxg_ d1r71a_
d2e1oa1 d1r1ta_
d2e1oa1 d1xgsa1
d2e1oa1 d1i27a_
d1k61a_ d2a61a1
d1k61a_ d1s3ja_
d1k61a_ d1kqqa_
d1k61a_ d1l8qa1
d1k61a_ d1e17a_
d1k61a_ d2htsa_
d1k61a_ d1ldja1
d1on2a1 d1gvda_
d1on2a1 d1xc5a1
d1on2a1 d1w0ua_
d1on2a1 d1fsea_
d1hkqa_ d1u78a2
d1hkqa_ d1je8a_
d1hkqa_ d1pb6a1
d1ft9a1 d2fq3a1
d1ft9a1 d2i10a1
d1ft9a1 d2crga1
d1r1ta_ d1xsva_
d1r1ta_ d1hlva2
d1r1ta_ d1p2fa1
d1r1ta_ d1ui5a1
d2irfg_ d2coba1
d2irfg_ d1j5er_
d1ryua_ d1r7ja_
d1ryua_ d1j5ya1
d2ff4a1 d1umqa_
d2ff4a1 d1cf7b_
d2ff4a1 d1lj9a_
d2ff4a1 d2g7sa1
d2ff4a1 d1p4xa1
d2ff4a1 d1d8ja_
d2ff4a1 d1pb6a1
d1umqa_ d1z1da1
d1dp7p_ d1hlva1
d1dp7p_ d1e3oc1
d1etxa_ d1fsha_
d1etxa_ d1t6sa1
d1etxa_ d1rp3a1
d1etxa_ d1stza1
d1gxqa_ d2foka1
d1gxqa_ d1ku3a_
d1gxqa_ d1u78a2
d1gxqa_ d1mmsa1
d1gxqa_ d1hsta_
d1gxqa_ d2dt5a1
d1gxqa_ d1or7a1
d1gxqa_ d1ussa_
d1gxqa_ d1i27a_
d1gxqa_ d1repc1
d1oywa1 d1l0oc_
d1oywa1 d1pb6a1
d1lfba_ d1mkma1
d1r7ja_ d1sfea1
d1r7ja_ d1fc3a_
d1r7ja_ d1ys7a1
d2a07f1 d1jhga_
d2a07f1 d1rq6a_
d1sfea1 d1bl0a1
d1sfea1 d1x41a1
d1sfea1 d2fbia1
d1sfea1 d1w5sa1
d1hksa_ d2fd5a1
d1hksa_ d1k6ya1
d1l0oc_ d1cf7a_
d1l0oc_ d1w0ua_
d1l0oc_ d1ub9a_
d1l0oc_ d2fbha1
d1k78a1 d1lvaa1
d1k78a1 d1lvaa4
d1k78a1 d1qbja_
d1k78a1 d2cfxa1
d1fsha_ d1wgxa_
d1hsja1 d1kkxa_
d1hsja1 d1l3la1
d1hsja1 d2fbqa1
d2foka1 d1x2na1
d2fb1a1 d1gvda_
d1p6ra_ d1whua_
d1p6ra_ d1opca_
d2esha1 d1ofcx1
d2esha1 d1x41a1
d2esha1 d2i10a1
d2esha1 d1e3ha1
d1bl0a1 d1fnna1
d1bl0a1 d2foka3
d1bl0a1 d1ku2a1
d1bl0a1 d2hoea1
d1ldda_ d2i10a1
d1ldda_ d1qrya_
d1ldda_ d1rp3a2
d2fxaa1 d1u78a2
d2fxaa1 d1iufa2
d1gvda_ d1o7fa1
d1gvda_ d1ulya_
d1gvda_ d2esna1
d1gvda_ d1j5er_
d1gvda_ d1j75a_
d1j5ya1 d1ntca_
d1j5ya1 d1rp3a1
d1j5ya1 d2gfna1
d1rz4a1 d1pufa_
d1zara1 d1ku3a_
d1zara1 d1ofcx1
d1zara1 d1u78a2
d1zara1 d1rq6a_
d1zara1 d1pufa_
d1xsva_ d1fnna1
d1xsva_ d1hsta_
d1xsva_ d1yioa1
d1xsva_ d1u5tb1
d1xsva_ d1rkta1
d1cf7b_ d1ofcx1
d1cf7b_ d2g7la1
d1cf7b_ d1twfj_
d1cf7b_ d1e3oc1
d1ntca_ d1xgsa1
d1ntca_ d1qbja_
d1mkma1 d1v7ba1
d1mkma1 d1xc5a1
d1mkma1 d2g7sa1
d1mkma1 d1uhsa_
d1mkma1 d1d5ya2
d2hr3a1 d1fjla_
d2ecca1 d1t0fa1
d2ecca1 d1tbxa_
d2ecca1 d1ku2a1
d1hw1a1 d1or7a1
d1hw1a1 d1twfj_
d1hw1a1 d2coba1
d1ku3a_ d1v7ba1
d1ku3a_ d1qrya_
d1ku3a_ d1ys7a1
d1fnna1 d1t33a1
d1fnna1 d1jt6a1
d1fnna1 d2fx0a1
d1fnna1 d2ao9a1
d1fnna1 d1igna2
d1fnna1 d2cufa1
d1fnna1 d1x2ma1
d1fnna1 d1yhqi1
d1ofcx1 d1lvaa4
d1ofcx1 d1yioa1
d1ofcx1 d2htsa_
d1xmka1 d1j1va_
d1xmka1 d2aqea1
d1sfua_ d2ga1a1
d1sfua_ d1or7a1
d1sfua_ d1p2fa1
d1sfua_ d1x2na1
d1sfua_ d1bl0a2
d1sfua_ d1sgma1
d1sfua_ d1rkta1
d1t56a1 d2cg4a1
d1t56a1 d2coha1
d1t56a1 d1b4aa1
d1t56a1 d1yg2a_
d1t56a1 d2b0la1
d1bm9a_ d2cjja1
d1bm9a_ d1l3la1
d1bm9a_ d2ezia_
d1oyia_ d1ys7a1
d1u78a2 d2d1ha1
d1u78a2 d1r71a_
d1kgsa1 d1d5va_
d1kgsa1 d2i10a1
d1kgsa1 d1uhsa_
d1kgsa1 d2isya1
d1mmsa1 d1w4ma_
d1mmsa1 d2dt5a1
d1mmsa1 d1ufma_
d1mmsa1 d1igna2
d1mmsa1 d1w1we_
d1mmsa1 d1ys7a1
d1fexa_ d1cf7a_
d1fexa_ d1t2ka_
d1fexa_ d1kqqa_
d1fexa_ d1k6ya1
d1hsta_ d2fq3a1
d1hsta_ d1l8qa1
d1je8a_ d1b4aa1
d1je8a_ d1i27a_
d1je8a_ d1k78a2
d1je8a_ d1jgsa_
d1in4a1 d1ui5a1
d1jhga_ d1qzza1
d1jhga_ d2ao9a1
d1jhga_ d1aoya_
d2cqqa1 d1w4ma_
d2cqqa1 d2a61a1
d2cqqa1 d1yioa1
d2cqqa1 d1ucra_
d2cqqa1 d2p4wa1
d1rq6a_ d1hlva1
d1rq6a_ d2cfxa1
d1rq6a_ d1biaa1
d1rq6a_ d2cu7a1
d1rq6a_ d1ug2a_
d1x41a1 d2frha1
d1x41a1 d1whua_
d1mija_ d1rp3a1
d1mija_ d1p2fa1
d1qzza1 d1ig6a_
d1qzza1 d1pufb_
d2g3ba1 d1v3fa_
d2g3ba1 d2foka2
d2g3ba1 d1u5tb1
d2g3ba1 d1b6aa1
d2g3ba1 d1vz0a1
d1pp7u_ d2ezla_
d1pp7u_ d1igna1
d1fp2a1 d2iw5b1
d1fp2a1 d2cqra1
d1fp2a1 d1gdta1
d1r1ua_ d1fc3a_
d1r1ua_ d1jt6a1
d1r1ua_ d2ao9a1
d1r1ua_ d1e3oc1
d2fbia1 d1irza_
d1yyva1 d1kqqa_
d1yyva1 d1qrya_
d1yyva1 d1ug2a_
d1yyva1 d1s7ea1
d2foka3 d1ig6a_
d2foka3 d1l8qa1
d2foka3 d1g2ha_
d2foka3 d2cqra1
d1t6sa1 d1wh7a_
d2frha1 d1v7ba1
d2frha1 d1ys7a1
d1w4ma_ d1p4wa_
d1w4ma_ d1igna1
d1bjaa_ d1rp3a2
d1bjaa_ d1j5er_
d1v7ba1 d1o57a1
d1v7ba1 d1ulya_
d1v7ba1 d1whua_
d1ylfa1 d2crga1
d1ylfa1 d2fq4a1
d1zyba1 d1igna2
d1zyba1 d1ku2a1
d1w5sa1 d1irza_
d1w5sa1 d1twfj_
d1w5sa1 d1hlva2
d1w5sa1 d1iufa2
d1xc5a1 d1ucra_
d1xc5a1 d1y0ua_
d1lvaa1 d2coba1
d1lvaa1 d1z77a1
d2ga1a1 d1qbja_
d2ga1a1 d1jhfa1
d2ga1a1 d1s29a_
d2ga1a1 d1l8qa1
d2dt5a1 d2coma1
d2dt5a1 d1gv2a2
d2dt5a1 d1iufa2
d2g7la1 d2etha1
d2g7la1 d1u5tb2
d1cf7a_ d2ezla_
d1ufma_ d1whua_
d1lvaa2 d2fq3a1
d1lvaa2 d2cu7a1
d1t2ka_ d1sgma1
d1xn7a_ d1ug2a_
d1xn7a_ d1z0xa1
d2g7ga1 d1b6aa1
d2g7ga1 d1jgsa_
d2a61a1 d2ezla_
d2a61a1 d2gfna1
d1vi0a1 d1i5za1
d1vi0a1 d2axla1
d1vi0a1 d1ucra_
d1vi0a1 d1b4aa1
d2gaua1 d1hcra_
d1j1va_ d2fd5a1
d1j1va_ d2d6ya1
d2bgca1 d2gena1
d2bgca1 d2cjja1
d2bgca1 d1bw5a_
d2bgca1 d1gdta1
d1lj9a_ d1gv2a2
d2fnaa1 d1l3la1
d2fnaa1 d1tc3c_
d2fnaa1 d1vz0a1
d2fnaa1 d1j5er_
d1kkxa_ d2cg4a1
d1kkxa_ d1gv2a2
d1kkxa_ d1zk8a1
d1w0ua_ d1s3ja_
d1w0ua_ d2fbka1
d1w0ua_ d1yg2a_
d2g7sa1 d1qbja_
d2g7sa1 d1i5za1
d2g7sa1 d1lnwa_
d2g7sa1 d2fswa1
d2g7sa1 d1wj5a_
d2g7sa1 d2p4wa1
d2g7sa1 d1ku2a1
d1or7a1 d1pufa_
d1or7a1 d1u5tb1
d1or7a1 d2axla1
d1or7a1 d1l3la1
d1or7a1 d1r71a_
d2gena1 d1tbxa_
d2gena1 d1yhqi1
d2gena1 d2p4wa1
d2cjja1 d1p4xa1
d2ezla_ d2etha1
d2ezla_ d1u5ta2
d1qbja_ d2cu7a1
d1qbja_ d2cqra1
d1rp3a1 d1ussa_
d1rp3a1 d1zk8a1
d1pufa_ d1ucra_
d1pufa_ d1l8qa1
d1pufa_ d1wlqc_
d2fd5a1 d1e3ha1
d2fd5a1 d2htsa_
d1hlva1 d1u5tb1
d1hlva1 d1tbxa_
d1hlva1 d1o57a1
d1p4wa_ d1rr7a_
d1p4wa_ d2fmla1
d1p4wa_ d1yg2a_
d1p4wa_ d1pb6a1
d1u2wa1 d1whua_
d1sfxa_ d1kqqa_
d1sfxa_ d1fjla_
d1sfxa_ d1l8qa1
d1sfxa_ d1gdta1
d1wgxa_ d1fsea_
d2cfxa1 d1fc3a_
d2cfxa1 d1z77a1
d2cfxa1 d1x2ma1
d2cfxa1 d1yhqi1
d1ussa_ d2coma1
d1ussa_ d1jt6a1
d1ussa_ d1twfj_
d1irza_ d2axla1
d1irza_ d1b9ma1
d1irza_ d1ldja1
d1ig6a_ d1mgta1
d1ig6a_ d2coba1
d1fc3a_ d1jt6a1
d1fc3a_ d1q1ha_
d1fc3a_ d2cufa1
d1fc3a_ d1j5er_
d1fp1d1 d2fbqa1
d1fp1d1 d1yhqi1
d2foka2 d2fx0a1
d2foka2 d2cqra1
d2foka2 d1pufb_
d2coma1 d1o57a1
d2coma1 d1t98a1
d1yioa1 d1igna2
d1yioa1 d1fjla_
d1yioa1 d1j5er_
d1mgta1 d1j5er_
d1i5za1 d1k6ya1
d1biaa1 d2d6ya1
d1biaa1 d1uhsa_
d1biaa1 d1bl0a2
d1t0fa1 d1x2na1
d1s3ja_ d1igna2
d1s3ja_ d1x2ma1
d1jt6a1 d2fswa1
d1jt6a1 d1jgsa_
d1jhfa1 d1s7ea1
d1twfj_ d2cg4a1
d1twfj_ d2fswa1
d1twfj_ d1aoya_
d2fq3a1 d2coha1
d2fq3a1 d1z7ua1
d1kqqa_ d2gfna1
d1kqqa_ d1opca_
d1kqqa_ d1yg2a_
d1kqqa_ d1sd4a_
d2fx0a1 d1v4ra1
d2aqea1 d1i27a_
d2aqea1 d1whua_
d2aqea1 d1vz0a1
d2aqea1 d1j5er_
d2aqea1 d2htsa_
d2aqea1 d1u5ta2
d1fsea_ d1ofcx2
d1fsea_ d1e3oc1
d1fsea_ d1p4xa1
d1fsea_ d1yg2a_
d1fsea_ d1pufb_
d1fsea_ d2o7oa1
d1q1ha_ d2coba1
d1q1ha_ d2cqra1
d1q1ha_ d2gfna1
d2coba1 d1z7ua1
d1bbya_ d1z77a1
d1puee_ d1j5er_
d2ao9a1 d1lnwa_
d2ao9a1 d1ucra_
d2ao9a1 d1p2fa1
d2ao9a1 d1ku2a1
d2ao9a1 d2b0la1
d2ao9a1 d1ldja1
d1igna2 d1lnwa_
d1igna2 d1l3la1
d1igna2 d1b9ma1
d1igna2 d2b0la1
d1d5va_ d1j5er_
d1ofcx2 d1tbxa_
d1ofcx2 d1wi9a_
d1ofcx2 d1w1we_
d1tbxa_ d1sgma1
d2d1ha1 d1k78a2
d2d1ha1 d1yhqi1
d2d1ha1 d1bw5a_
d2cu7a1 d1i27a_
d2cu7a1 d1b6aa1
d2cu7a1 d1jgsa_
d1lnwa_ d2np5a1
d1lnwa_ d1pb6a1
d2d6ya1 d1k6ya1
d2d6ya1 d1y0ua_
d2d6ya1 d2fmla1
d1fjla_ d1p4xa1
d1fjla_ d1j75a_
d1l3la1 d1rkta1
d1e3oc1 d1p2fa1
d1e3oc1 d2p4wa1
d1e3oc1 d1rp3a2
d1e3oc1 d1j5er_
d1e3oc1 d1v4ra1
d1tc3c_ d1ucra_
d1tc3c_ d1i27a_
d2fswa1 d1pufb_
d1wj5a_ d1g2ha_
d1z77a1 d1opca_
d1z77a1 d1j5er_
d1z77a1 d1j75a_
d1z77a1 d2hoea1
d1ucra_ d1gdta1
d1p7ia_ d1jgsa_
d1p7ia_ d1whua_
d2coha1 d1g2ha_
d2coha1 d1bl0a2
d2coha1 d1ku2a1
d1rr7a_ d1opca_
d1rr7a_ d2b0la1
d2crga1 d1whua_
d1l8qa1 d1y0ua_
d1l8qa1 d1s7ea1
d1l8qa1 d2hoea1
d1r71a_ d1whua_
d1r71a_ d1gdta1
d1z05a1 d1ui5a1
d1z1da1 d1j5er_
d1gv2a2 d1d8ja_
d1gv2a2 d1vz0a1
d1gv2a2 d1ku2a1
d1ui5a1 d1rp3a2
d1ui5a1 d2hoea1
d1x2na1 d1yg2a_
d1qrya_ d1i27a_
d1qrya_ d1sd4a_
d1t98a1 d1d5ya2
d1t98a1 d1gdta1
d1zk8a1 d1b6aa1
d1zk8a1 d2isya1
d1d8ja_ d2gfna1
d1iufa2 d1ys7a1
d1i27a_ d2ezia_
d1i27a_ d1pufb_
d2f2ea1 d1gdta1
d2f2ea1 d1pufb_
d1b6aa1 d2gfna1
d2np5a1 d1whua_
d1wi9a_ d1e3ha1
d1wi9a_ d2o7oa1
d2cqra1 d1vz0a1
d1d5ya2 d1e3ha1
d1d5ya2 d1w1we_
d1gvja_ d1e3ha1
d1z91a1 d1whua_
d1rkta1 d1u5ta1
d1rkta1 d1j5er_
d2cufa1 d1e17a_
d1k78a2 d1vz0a1
d1k78a2 d2isya1
d1k78a2 d2b0la1
d1k78a2 d1ldja1
d1yhqi1 d2fmla1
d1bw5a_ d1wlqc_
d2fbka1 d1j5er_
d2gfna1 d1yg2a_
d1vz0a1 d2b0la1
d1j5er_ d1j75a_
d1ku2a1 d2b0la1
d1ku2a1 d1repc1
d1gdta1 d1wlqc_
d1sd4a_ d2o7oa1
d2hoea1 d1hcra_
d1ixca1 d1hcra_
d1hcra_ d1u5tb2
d2crua1 d1xb2b1
d1vg5a_ d1enwa_
d1vg5a_ d1ixsa_
d1rqba1 d2cosa1
d2daha1 d1ufza_
d2crna1 d1ixsa_
d1wgla_ d1t95a1
d1oaia_ d1t95a1
d1vega_ d1t95a1
d1sr9a1 d1vdla_
d1kf6a1 d1rrza_
d1h7ca_ d1quua2
d1qsda_ d1hx1b_
d1xwma_ d1hcia1
d1neka1 d1sumb_
d1z8ua1 d1j2jb_
d1j2jb_ d1xdpa1
d1cuna2 d1t72a_
d2spca_ d1chua1
d2e2aa_ d1xdpa1
d1j5et_ d1rrza_
d1j5et_ d1s35a1
d1rrza_ d1t72a_
d1rrza_ d1s35a1
d1vp7a_ d1sumb_
d1jnra1 d1hf8a1
d1vcta1 d1owaa_
d1xvha1 d1gvna_
d1l3pa_ d1yvia1
d1l3pa_ d1f1ma_
d1st6a7 d1oqca_
d1st6a7 d2a0ba_
d1bbha_ d1knya1
d1g4us1 d1v4aa1
d1nzea_ d1cgme_
d1xzpa1 d1y6da_
d1gs9a_ d1wtya_
d1gs9a_ d1v4aa1
d1yvia1 d1st6a4
d1yvia1 d2b0ha1
d1ei7a_ d1st6a3
d1st6a3 d1okkd1
d1st6a3 d1i5na_
d1st6a3 d1s05a_
d1st6a4 d1i5na_
d1st6a4 d1tqga_
d1t01a1 d1cgme_
d1t01a1 d1vh6a_
d1okkd1 d2huja1
d256ba_ d1he1a_
d1nlxa_ d1ls1a1
d1nlxa_ d1wgwa_
d2ap3a1 d1gm5a1
d2ap3a1 d1wgwa_
d1t6ua_ d1dova_
d1st6a5 d2j9ua1
d1wtya_ d1e85a_
d1e85a_ d1jr8a_
d1e85a_ d1oqca_
d1e85a_ d1dova_
d1cpqa_ d1szia_
d1cpqa_ d1sr2a_
d1vmaa1 d1qkra_
d1vmaa1 d2liga_
d1o3ua_ d1c02a_
d1szia_ d1k04a_
d1vh6a_ d1oqca_
d1sr2a_ d1orja_
d1sr2a_ d2ccya_
d1wgwa_ d1dova_
d1orja_ d1y6da_
d1oqca_ d1knya1
d1v4aa1 d1t01a2
d1z6om1 d1rtyb_
d1zpya1 d2g38b1
d1umna_ d1niga_
d1j30a_ d2g38a1
d2g38a1 d1lb3a_
d1rtyb_ d1z6oa1
d1wa8a1 d1vlga_
d1niga_ d1mxra_
d1a8oa_ d1nq4a_
d2etda1 d1r2ja1
d1eqfa2 d2d29a1
d2d29a1 d1pi1a_
d1gkza1 d1siqa1
d1e6ia_ d1x91a_
d1xo5a_ d1p28a_
d2scpa_ d2p70a1
d1c7va_ d1r5ra_
d1ff1a_ d1r5ra_
d1p28a_ d1eg3a2
d1lnsa1 d1bkra_
d1lvfa_ d1bg1a1
d2b4jc1 d1de4c1
d1ul1x1 d2d8ca1
d1ul1x1 d1z3eb1
d2e1fa1 d1kl9a1
d2e1fa1 d1m6ya1
d2e1fa1 d1oxja1
d2csba1 d1szpa1
d1tfra1 d1jmsa3
d2fj6a1 d1y88a1
d2fj6a1 d2i1qa1
d2csba3 d1szpa1
d2c35a1 d1pk3a1
d1p4ea1 d1dxsa_
d2hbja1 d2bcqa2
d1z1va1 d1jmsa3
d1lb2b_ d1y88a1
d1lb2b_ d1ji7a_
d1jmsa1 d1yt3a1
d1jmsa1 d1ixra1
d1bqva_ d1wuda1
d1bqva_ d1x2ia1
d1bqva_ d1ryka_
d1y88a1 d1zyma1
d1bgxt1 d1ryka_
d2d8ca1 d1a0pa1
d1go3f_ d1ixra1
d2ahob1 d1x40a1
d1wuda1 d1pk3a1
d2bcqa2 d1z3eb1
d2bcqa2 d1kl9a1
d1sxea_ d2fmpa2
d1sxea_ d1kfta_
d1z3eb1 d2f3na1
d1f44a1 d1dxsa_
d2f3na1 d2cpra1
d2f3na1 d1ixra1
d1v38a_ d1cuka2
d1yt3a2 d1wwva1
d1yt3a2 d1pk3a1
d1yt3a2 d1szpa1
d1x2ia1 d1ci4a_
d1wwva1 d2a1ja1
d1wwva1 d1y14a_
d1kl9a1 d1b4fa_
d1kl9a1 d1ryka_
d1d8ba_ d1ji7a_
d1ow5a_ d2a1ja1
d1a0pa1 d1dgsa1
d1doqa_ d1kfta_
d1x9da1 d1gaia_
d1x9da1 d1dceb_
d1c3da_ d1hn0a1
d1c3da_ d1gaia_
d1c3da_ d1kwfa_
d1hn0a1 d1lf6a1
d1hn0a1 d1n1ba1
d1hn0a1 d2fbaa1
d1gxma_ d1qaza_
d2sqca1 d1v5da_
d2afaa1 d1r76a_
d1lf6a1 d1hzfa_
d1lf6a1 d1w6ka2
d1nc5a_ d1r76a_
d1n4qb_ d1rwha1
d1w6ka2 d1dl2a_
d2h6fb1 d2fbaa1
d1dceb_ d1krea_
d1dl2a_ d1kwfa_
d1kwfa_ d1rwha1
d1n1ba1 d1cb8a1
d1n1ba1 d1qaza_
d1t06a_ d1szaa_
d1t06a_ d1j1ja_
d1jdha_ d1j1ja_
d1elwa_ d2h6fa1
d1elwa_ d1hs6a1
d1elwa_ d2bnxa1
d1b3ua_ d1xnfa_
d1u6gc_ d1kpsb_
d1u6gc_ d1ihga1
d1u6gc_ d1rw2a_
d1yvra1 d1xsza1
d1yvra1 d2b7ma1
d2bpta1 d1klxa_
d2bpta1 d1p5qa1
d2bpta1 d2a9ua1
d1wa5c_ d1w3ba_
d2h6fa1 d2b7ma1
d1e7ua1 d2d2sa1
d2c2la1 d1ku1a_
d1bpoa1 d1ouva_
d1bpoa1 d1hh8a_
d1ujka_ d1qc7a_
d1ujka_ d2b6ca1
d1ujka_ d1v54e_
d1ujka_ d1m8za_
d1xsza1 d1qc7a_
d1xsza1 d1qsaa1
d1qc7a_ d2awia2
d1qc7a_ d1gw5b_
d1qc7a_ d1n8va_
d1lsha1 d1ouva_
d1lsha1 d1ldja2
d1kpsb_ d1oxja2
d1kpsb_ d1w9ca_
d1kpsb_ d1uw4b_
d1elra_ d1oxja2
d1elra_ d1gw5b_
d1elra_ d1qjba_
d1elra_ d1l5ja1
d1zu2a1 d2nsza1
d2awia2 d2bnxa1
d1hs6a1 d1qsaa1
d1n4ka1 d1hh8a_
d2b6ca1 d1hf8a2
d1wy6a1 d1n8va_
d2nsza1 d1p5qa1
d1h6ka3 d1ku1a_
d1fcha_ d1elka_
d1v54e_ d1p5qa1
d1ouva_ d1lrva_
d1h6ka1 d1ku1a_
d1h6ka1 d1rw2a_
d1nzna_ d1lrva_
d1ku1a_ d1qgra_
d1ku1a_ d1uw4b_
d1hf8a2 d1ug3a1
d1hf8a2 d1w3ba_
d1hf8a2 d1upka_
d1qgra_ d1qsaa1
d2fbna1 d1l5ja1
d1ihga1 d1gw5b_
d1qqea_ d1b89a_
d1qqea_ d1dvpa1
d1qqea_ d1w9ca_
d1qqea_ d1n8va_
d1p5qa1 d1qsaa1
d2ajaa1 d1z3xa1
d1ldja2 d1dvpa1
d1rw2a_ d2jaka1
d1qjba_ d1n8va_
d2a9ua1 d1lrva_
d2f2ac1 d1e79i_
d1rp3b_ d1jj21_
d1hfes_ d1wmib1
d2hyma1 d1cs6a4
d2hyma1 d1hdma1
d2hyma1 d1l3wa4
d2hyma1 d1edha2
d2hyma1 d1uadc_
d2hyma1 d2ifga1
d2hyma1 d1xvsa_
d2hyma1 d1qfoa_
d1l6pa_ d1tdqa2
d1l6pa_ d1neua_
d1l6pa_ d1i8aa_
d1l6pa_ d1n26a3
d1l6pa_ d1fnaa_
d1l6pa_ d1fyhb2
d1l6pa_ d1k5nb_
d1l6pa_ d1gyva_
d1l6pa_ d1hyrc1
d1h3ga1 d1olza1
d1h3ga1 d2cuma1
d1h3ga1 d1oaql_
d1h3ga1 d1z7zi5
d1h3ga1 d1fyhb2
d1h3ga1 d1k5nb_
d1h3ga1 d1jbja1
d1h3ga1 d1y6kr1
d1h3ga1 d2ibga1
d1ze3c1 d1xq4a_
d1ze3c1 d1kyfa1
d1ze3c1 d2d7pa1
d1ze3c1 d1uena_
d1ze3c1 d1p7hl1
d1ze3c1 d2gysa2
d1ze3c1 d1tiua_
d1ze3c1 d1ev2e1
d1ze3c1 d1xeda_
d1ze3c1 d1pbya4
d1ze3c1 d1hyrc1
d2cspa1 d1hdma1
d2cspa1 d1neua_
d2cspa1 d1g4ma1
d2cspa1 d1tjgh1
d2cspa1 d1llaa3
d2cspa1 d1kshb_
d2cspa1 d1biha4
d2cspa1 d1v05a_
d2cspa1 d2ifga1
d2cspa1 d1hkfa_
d2cspa1 d1olla1
d2cspa1 d1biha3
d1qr4a2 d1pl3a_
d1qr4a2 d1iama2
d1qr4a2 d1gyva_
d1qr4a2 d1ow0a1
d1qr4a2 d1f00i2
d3frua1 d2hfta2
d3frua1 d1v8ha1
d3frua1 d1oala_
d3frua1 d1fnfa1
d3frua1 d1j48a_
d3frua1 d1j0ha1
d1e42a1 d1ueya_
d1e42a1 d1xvsa_
d1e42a1 d1hnfa1
d1e42a1 d1pbya4
d1wiua_ d2c9va1
d1wiua_ d1x5ga1
d1wiua_ d2b5ic2
d1o75a1 d1f97a2
d1o75a1 d1pbya3
d1o75a1 d1y6kr2
d1o75a1 d1v05a_
d1o75a1 d1l3wa5
d1o75a1 d2fnba_
d1o75a1 d2cxka1
d1o75a1 d1s6na_
d1o75a1 d1vzia1
d1cs6a4 d1x5ja1
d1cs6a4 d1g0da2
d1kxvc_ d2c9va1
d1kxvc_ d2crma1
d1kxvc_ d1m1xa2
d1kxvc_ d1iarb2
d1kxvc_ d1fnaa_
d1kxvc_ d1fyhb2
d1kxvc_ d1jz8a1
d1xq4a_ d1f2qa1
d1xq4a_ d1pkoa_
d1xq4a_ d1mjuh1
d1xq4a_ d1cd9b1
d1xq4a_ d1kv3a3
d1xq4a_ d1i8aa_
d1xq4a_ d1jmaa_
d1xq4a_ d1v05a_
d1xq4a_ d1k85a_
d1xq4a_ d4kbpa1
d1xq4a_ d1imhc1
d1xq4a_ d1zxqa1
d2omyb1 d1cd9b2
d2omyb1 d1iarb1
d2omyb1 d1qz1a3
d2omyb1 d1ug9a3
d2omyb1 d1zxqa1
d2omyb1 d1ehxa_
d1f6fb2 d1m7xa1
d1f6fb2 d1l3wa4
d1f6fb2 d1kshb_
d1f6fb2 d1n9pa_
d1f6fb2 d1hkfa_
d1f6fb2 d1j48a_
d1f6fb2 d1biha1
d2fcba2 d2brqa1
d2fcba2 d1g0da1
d2fcba2 d1bpva_
d2fcba2 d1r4xa1
d2fcba2 d1kv3a2
d1qbaa1 d1tdqa2
d1qbaa1 d1ogad1
d1qbaa1 d1tena_
d1qbaa1 d2ic2a1
d1qbaa1 d1f97a1
d1iama1 d2fnba_
d1iama1 d1gyva_
d1iama1 d1roca_
d1iama1 d1s6na_
d1iama1 d1wzla1
d1tdqa2 d1o75a2
d1tdqa2 d2fcba1
d1tdqa2 d1ex0a2
d1tdqa2 d1cs6a3
d1tdqa2 d1ncua_
d1tdqa2 d1fo0a_
d1tdqa2 d1clca2
d1tdqa2 d1kv3a1
d1tdqa2 d2h7wa1
d1tdqa2 d1x44a1
d1tdqa2 d1vzia1
d2mcma_ d1hdma1
d2mcma_ d1y6kr2
d2mcma_ d1xaua_
d2mcma_ d1biha4
d2mcma_ d1ex0a3
d2mcma_ d1wk0a_
d2mcma_ d1ifra_
d2mcma_ d2cuia1
d2mcma_ d1l6xa2
d2mcma_ d1edqa1
d2mcma_ d1g1ca_
d2mcma_ d1qz1a3
d2mcma_ d1s6na_
d2mcma_ d1lwra_
d1pd6a_ d2b5ib2
d1pd6a_ d2cuma1
d1pd6a_ d1jz8a1
d1pd6a_ d1y6kr1
d1pd6a_ d2b5ic2
d1pd6a_ d1qg3a1
d2c9va1 d1x5fa1
d2c9va1 d2c34a1
d2c9va1 d1xwva_
d2c9va1 d1fhga_
d2c9va1 d2cuma1
d2c9va1 d1b4ra_
d2c9va1 d1kgcd1
d2c9va1 d1xo8a_
d1l6xa1 d1wfna1
d1l6xa1 d2hfta1
d1l6xa1 d1edha2
d1l6xa1 d1cfba1
d1l6xa1 d1v5ja_
d1l6xa1 d1ji1a1
d1l6xa1 d1x5ya1
d1ccza2 d2dpka1
d1ccza2 d1xvsa_
d1ccza2 d1wgoa_
d1ogad2 d2hfta2
d1ogad2 d2b20a1
d1ogad2 d2crma1
d1ogad2 d1y6kr2
d1ogad2 d1fnha2
d1ogad2 d1vjja3
d1h6ta1 d2crma1
d1h6ta1 d1tjgh1
d1h6ta1 d1p5va1
d1h6ta1 d1epfa1
d1h6ta1 d1ev2e2
d1h6ta1 d2djsa1
d1h6ta1 d1mjul2
d1h6ta1 d2gysa1
d2hyma2 d1xaua_
d1pl3a_ d1kshb_
d1pl3a_ d1m1xa2
d1pl3a_ d1ueya_
d1pl3a_ d1sq2n_
d1pl3a_ d1xaka_
d1pl3a_ d1owwa_
d1pl3a_ d1biha1
d1pl3a_ d1g1ca_
d1iray2 d1cvra1
d1iray2 d2cuma1
d1iray2 d1kshb_
d1iray2 d1xaka_
d1iray2 d1x5za1
d1gsma1 d1jz8a2
d1gsma1 d1oala_
d1gsma1 d1kshb_
d1gsma1 d1n26a3
d1gsma1 d1ueya_
d1gsma1 d1f42a2
d1gsma1 d1kv3a2
d1qfha1 d1fhga_
d1qfha1 d2h26a1
d1qfha1 d1fn4b1
d1kyfa1 d2b20a1
d1kyfa1 d1gxea_
d1kyfa1 d1z7zi4
d1kyfa1 d1bhga1
d1kyfa1 d2fcba1
d1kyfa1 d1uvqa1
d1kyfa1 d1w8oa1
d1kyfa1 d2d9qb1
d1cs6a1 d1axib2
d1cs6a1 d1y6kr1
d1cs6a1 d1x5ya1
d2c9aa1 d1nepa_
d2c9aa1 d1ej8a_
d2c9aa1 d1iarb2
d2c9aa1 d1ut9a2
d1x5aa1 d1jz8a2
d1x5aa1 d1z7zi5
d1x5aa1 d1dqta_
d1x5aa1 d2alaa1
d1x5aa1 d2bvya1
d1x5aa1 d1ymme1
d1i1ra1 d1xl4a1
d1i1ra1 d1kv3a3
d1i1ra1 d1ucta1
d1i1ra1 d1mjul2
d1i1ra1 d2gj6d1
d1cd9b2 d1ex0a3
d1cd9b2 d1k5nb_
d1cd9b2 d1f00i2
d1cd9b2 d1vcaa1
d1cd9b2 d2gj6d1
d1fyhb1 d1f2qa2
d1fyhb1 d1okea1
d1fyhb1 d2fwua1
d1fyhb1 d4kbpa1
d1fyhb1 d1wgoa_
d2hfta2 d1l6za1
d2hfta2 d1bhga1
d2hfta2 d1oala_
d2hfta2 d1iray1
d2hfta2 d2j2za1
d2hfta2 d2a9da1
d2hfta2 d2g5ra1
d2hfta2 d1biha3
d1fp5a2 d1m1xa1
d1fp5a2 d1p5va1
d1fp5a2 d1svba1
d1f97a2 d1eerb1
d1f97a2 d1x5ja1
d1f97a2 d1bpva_
d1f97a2 d1yq2a2
d1l3wa3 d1g0da3
d1l3wa3 d1mjuh1
d1l3wa3 d1j8ka_
d1l3wa3 d1lp9e1
d1l3wa3 d1qr4a1
d1l3wa3 d1uvqa1
d1l3wa3 d2h26a1
d1l3wa3 d4kbpa1
d1l3wa3 d2gysa1
d1xl4a1 d1x3da1
d1xl4a1 d2cqva1
d1xl4a1 d1tena_
d1xl4a1 d2d9qb1
d1xl4a1 d1x5ia1
d1xl4a1 d2g5ra1
d1xl4a1 d1f97a1
d1m1xa1 d1wgoa_
d1m1xa1 d1cwva4
d1m1xa1 d1ug9a3
d1m1xa1 d2d7qa1
d2d7pa1 d1cs6a2
d2d7pa1 d2fbjh2
d2d7pa1 d2cuia1
d2d7pa1 d1pqza1
d1jz8a2 d1rhfa2
d1jz8a2 d1dr9a1
d1jz8a2 d1edha2
d1jz8a2 d1iama2
d1jz8a2 d2cqva1
d1jz8a2 d2dmba1
d1jz8a2 d1im3d_
d1jz8a2 d1hkfa_
d1jz8a2 d1cfba2
d1jz8a2 d1uema_
d1hdma1 d2diba1
d1hdma1 d1uena_
d1hdma1 d1cfba1
d1hdma1 d2b5ic1
d1hdma1 d1l3wa5
d1hdma1 d2d7qa1
d1hdma1 d1qg3a1
d1fnha1 d1l6za2
d1fnha1 d1lmia_
d1fnha1 d1edha2
d1fnha1 d1gyva_
d1fnha1 d1ucta1
d1fnha1 d4kbpa1
d1fnha1 d1fn4b1
d1fnha1 d1fo0a_
d1txka1 d1m1xa3
d1txka1 d1osya_
d1txka1 d1iama2
d1txka1 d1qr4a1
d1txka1 d2h26a1
d1rhfa2 d2b5ic1
d1rhfa2 d1wfta_
d1rhfa2 d1bqua1
d1rhfa2 d2d7qa1
d1txvb1 d1hxmb2
d1bqua2 d1dr9a1
d1bqua2 d1zxqa2
d1bqua2 d1lp9e1
d1bqua2 d2j2za1
d1bqua2 d1hnfa1
d1bqua2 d2d7na1
d1bqua2 d1epfa2
d1bqua2 d1edqa1
d1bqua2 d1nkra1
d1bqua2 d1x44a1
d1wfna1 d2fwua1
d1wfna1 d2cxka1
d1wfna1 d1imhc1
d1wfna1 d1vjja2
d1olza1 d1pzsa_
d1olza1 d1cfba2
d1olza1 d1tdqa3
d1olza1 d1ifra_
d1olza1 d1y6kr1
d2hfta1 d1hxmb1
d2hfta1 d1m7xa1
d2hfta1 d1p5va1
d2hfta1 d1lp9e1
d2hfta1 d2d9qb1
d2hfta1 d2alaa1
d2hfta1 d1n26a1
d1f2qa1 d1qr4a1
d1f2qa1 d1ujta_
d2b20a1 d1gxea_
d2b20a1 d1fhga_
d2b20a1 d1lp9e1
d2b20a1 d1cfba1
d2b20a1 d1tena_
d2b20a1 d1fltx_
d2b20a1 d1x5ka1
d2b20a1 d1xaka_
d2b20a1 d1hxmb2
d2b20a1 d1fo0a_
d2b20a1 d2gysa1
d2b20a1 d1va9a1
d1cvra1 d2cuha1
d1cvra1 d1fnfa2
d1cvra1 d1cs6a3
d1cvra1 d1f6fb1
d1cvra1 d1n26a1
d1g0da3 d2bema_
d1g0da3 d1dr9a1
d1g0da3 d1fnfa3
d1g0da3 d1xvsa_
d1g0da3 d1epfa2
d1g0da3 d2ibga1
d1g0da3 d1he7a_
d1f2qa2 d1yq2a1
d1f2qa2 d1jmxa3
d1f2qa2 d1v8ha1
d1f2qa2 d1b4ra_
d1f2qa2 d1ifra_
d1p7ba1 d1f00i1
d1p7ba1 d1ueya_
d1p7ba1 d1tena_
d1p7ba1 d1wisa1
d1p7ba1 d1eaja_
d1p7ba1 d2fbjh2
d1p7ba1 d1qz1a3
d1p7ba1 d1lwra_
d1p7ba1 d1uvqb1
d1neua_ d2crza1
d1f00i1 d2dn7a1
d1f00i1 d1lp9e1
d1f00i1 d1uvqa1
d1f00i1 d2j2za1
d1f00i1 d1hnfa1
d1f00i1 d1wwca_
d1f00i1 d1kv3a2
d1f00i1 d1uvqb1
d2bema_ d1fhga_
d2bema_ d1b4ra_
d2bema_ d1ex0a3
d2bema_ d1koaa1
d2bema_ d1dqta_
d2bema_ d1ccza1
d2bema_ d1hkfa_
d2bema_ d1uema_
d2bema_ d1owwa_
d2bema_ d1bpva_
d2bema_ d1fo0b_
d2diba1 d1biha2
d1dr9a1 d1f42a3
d1uena_ d1z7zi2
d1uena_ d1ix2a_
d1uena_ d1j48a_
d1uena_ d1xeda_
d1uena_ d1imhc1
d1uena_ d1tvda_
d1uena_ d1fo0b_
d2b5ib2 d1z7zi4
d2b5ib2 d1uvqa1
d2b5ib2 d1xaka_
d2b5ib2 d1ucta1
d2b5ib2 d1hc3a3
d2b5ib2 d1ex0a1
d1x5fa1 d1svba1
d1x5fa1 d1gsma2
d1x5fa1 d1biha3
d1gxea_ d1x4za1
d1gxea_ d2dlga1
d1gxea_ d1hc3a3
d1x5ha1 d1bf2a1
d1x5ha1 d1qfha2
d1x5ha1 d1zxqa2
d1l6za1 d1edha2
d1l6za1 d1x4xa1
d1l6za1 d1axib1
d1l6za1 d2djsa1
d1pbya3 d1m1xa3
d1pbya3 d1tdqa3
d1pbya3 d1n26a1
d1h5ba_ d1kmta_
d1h5ba_ d1lmia_
d1h5ba_ d1x4xa1
d1h5ba_ d1xaka_
d1h5ba_ d1axib1
d1h5ba_ d2cuia1
d1hxmb1 d2gysa3
d1hxmb1 d1g4ma1
d1hxmb1 d1ug9a3
d1g4ma2 d1z7zi4
d1g4ma2 d2giya1
d1g4ma2 d1ifra_
d1g4ma2 d1x5za1
d1g4ma2 d1lwra_
d1bf2a1 d1pkoa_
d1bf2a1 d1ev2e1
d1bf2a1 d1x5ja1
d1bf2a1 d1lwra_
d1nepa_ d1eerb1
d1nepa_ d1osya_
d1nepa_ d2d9qb1
d1ogad1 d1p7hl1
d1ogad1 d2haza1
d1fp5a1 d1g4ma1
d1fp5a1 d1wisa1
d1fp5a1 d1tdqa3
d1fp5a1 d1s6na_
d2crma1 d1npua_
d2crma1 d1g4ma1
d2crma1 d1grwa_
d2crma1 d1fn4b1
d2crma1 d1eaja_
d1npua_ d1y6kr2
d1npua_ d1grwa_
d2gysa3 d1svba1
d2gysa3 d2ifga1
d2gysa3 d1xvsa_
d2gysa3 d1gl4b_
d2gysa3 d1tvda_
d2gysa3 d1hdmb1
d1g4ma1 d1b4ra_
d1g4ma1 d2crza1
d1g4ma1 d1dr9a2
d1g4ma1 d1xeda_
d1g4ma1 d1axib1
d1g4ma1 d1x5xa1
d1g4ma1 d1v5ja_
d1cida2 d1jmxa3
d1cida2 d1p5va1
d1cida2 d1cfba1
d1cida2 d1w8oa1
d1cida2 d1fnaa_
d1qfha2 d1dqia_
d1qfha2 d1i8aa_
d1qfha2 d1f6fb1
d1p7hl1 d1eerb1
d1p7hl1 d1fltx_
d1p7hl1 d1fn4b1
d1p7hl1 d1ncna_
d1p7hl1 d1ifra_
d1p7hl1 d1vcaa1
d1p7hl1 d1iray3
d1zxqa2 d1ueya_
d1zxqa2 d1fnaa_
d1zxqa2 d1fnfa1
d1zxqa2 d1ttua1
d1zxqa2 d1kv3a1
d1zxqa2 d1x5za1
d1zxqa2 d1f6fb1
d1z7zi2 d1eerb1
d1z7zi2 d1x5ka1
d1z7zi2 d1k85a_
d1z7zi2 d1axib2
d1z7zi2 d2djsa1
d1pkoa_ d1x3da1
d1pkoa_ d1x4za1
d1pkoa_ d1ej8a_
d1pkoa_ d1l3wa5
d2c34a1 d1nkra2
d2c34a1 d1llaa3
d2c34a1 d1lp9e1
d2c34a1 d1xvsa_
d2c34a1 d1vjja3
d2c34a1 d1f42a2
d2c34a1 d2avga1
d2c34a1 d1ut9a2
d2c34a1 d1v5ja_
d2c34a1 d1biha1
d1wj3a_ d1m1xa3
d1wj3a_ d1l6za2
d1wj3a_ d1dqta_
d1wj3a_ d1l6xa2
d1wj3a_ d2gj6d1
d1yq2a1 d2nxyb1
d1yq2a1 d1osya_
d1yq2a1 d1oala_
d1yq2a1 d1k3ia1
d1yq2a1 d1cs6a2
d1yq2a1 d1ugna1
d1yq2a1 d4kbpa1
d1yq2a1 d1epfa2
d1yq2a1 d1eaja_
d1yq2a1 d2ic2a1
d1x3da1 d2dmca1
d1x3da1 d1m7xa1
d1x3da1 d1kshb_
d1f42a1 d1x4xa1
d1f42a1 d1vzia1
d1y6kr2 d1dr9a2
d1y6kr2 d1jbja1
d1y6kr2 d1wgoa_
d1grwa_ d1jmxa3
d1grwa_ d2d7ma1
d1grwa_ d1eerb1
d1grwa_ d1ucta1
d1grwa_ d1qfoa_
d1grwa_ d2b5ic2
d1eerb2 d1dqia_
d1eerb2 d1l6za2
d1eerb2 d1tvda_
d1kmta_ d1p5va1
d1kmta_ d2j2za1
d1kmta_ d1fnfa1
d1kmta_ d1cs6a3
d1kmta_ d1fo0a_
d1xiwb_ d1jmxa3
d2brqa1 d1l3wa4
d2brqa1 d1ex0a2
d2brqa1 d2h26a1
d2brqa1 d2ic2a1
d2brqa1 d1g1ca_
d2brqa1 d1lwra_
d1dqia_ d2d7ma1
d1dqia_ d1nezg_
d1dqia_ d1ogae1
d1dqia_ d4kbpa1
d1dqia_ d1hyrc1
d1dqia_ d2d7qa1
d1dqia_ d1n26a1
d1jmxa3 d1nkra2
d1jmxa3 d1g0da2
d1jmxa3 d1roca_
d1jmxa3 d1r4xa1
d1jmxa3 d2gysa1
d1nkra2 d1edha2
d1nkra2 d1cwva2
d1nkra2 d1fnfa1
d1nkra2 d1tdqa3
d1nkra2 d2cuia1
d1mjuh1 d2dpka1
d1mjuh1 d1ix2a_
d1mjuh1 d1owwa_
d1mjuh1 d1x5za1
d1mjuh1 d1x5ya1
d1cd9b1 d1uadc_
d1cd9b1 d1gyva_
d1x4za1 d1v8ha1
d1x4za1 d1xaua_
d1x4za1 d1ugna1
d1x4za1 d2fbjh2
d1x4za1 d2nxyb2
d2dn7a1 d1f1sa2
d2dn7a1 d2h26a1
d2dn7a1 d1nfdb1
d2dn7a1 d1fn4b1
d2dn7a1 d1smoa_
d2dmca1 d2gysa2
d2dmca1 d1qr4a1
d2dmca1 d2j2za1
d2dmca1 d1ymme1
d1wfoa1 d1xwva_
d1wfoa1 d1fhga_
d1wfoa1 d1jz8a1
d1f1sa2 d2b5ib1
d1f1sa2 d1jmaa_
d1f1sa2 d1ev2e2
d1f1sa2 d2ic2a1
d1f1sa2 d1u2ca1
d1f1sa2 d1wf5a1
d1f1sa2 d2gj6d1
d1xwva_ d1n26a3
d1xwva_ d1iray1
d1xwva_ d2b5ic1
d1xwva_ d1hnfa1
d1xwva_ d1gyva_
d1xwva_ d2avga1
d1xwva_ d1fn4b1
d1xwva_ d1wfua_
d1xwva_ d2gj6d1
d1m7xa1 d1m1xa2
d1m7xa1 d1l3wa5
d1m7xa1 d1j48a_
d1m7xa1 d1tvda_
d2d7ma1 d1ueya_
d2d7ma1 d1ex0a3
d2d7ma1 d1uc6a_
d2d7ma1 d1v5ja_
d2d7ma1 d2djsa1
d1fhga_ d1fyhb2
d1fhga_ d1xaka_
d1fhga_ d1x5xa1
d1fhga_ d1bqua1
d1fhga_ d1ug9a3
d1fhga_ d1wf5a1
d1fhga_ d1vjja2
d2cuma1 d2h26a1
d1eerb1 d1ej8a_
d1tjgh1 d1qr4a1
d1tjgh1 d1m1xa2
d1tjgh1 d1x5ga1
d1tjgh1 d2gysa4
d1m1xa3 d1p5va1
d1m1xa3 d2b5ib1
d1l6za2 d1qg3a2
d1l6za2 d1pzsa_
d1l6za2 d2cuia1
d1l6za2 d1r4xa1
d1l3wa4 d1cfba1
d1l3wa4 d1fyhb2
d1l3wa4 d1wisa1
d1l3wa4 d1hxma1
d1l3wa4 d2bvya1
d1o75a2 d1lp9e1
d1o75a2 d1cs6a2
d1o75a2 d2j2za1
d1o75a2 d1cida1
d1lmia_ d1im3d_
d1lmia_ d1ji1a1
d2nxyb1 d1svba1
d2nxyb1 d1fnfa3
d2nxyb1 d4kbpa1
d2nxyb1 d1ex0a1
d1osya_ d2alaa1
d1osya_ d1uema_
d1osya_ d4kbpa1
d1osya_ d1ow0a1
d1osya_ d1xo8a_
d1osya_ d1va9a1
d1nezg_ d1wisa1
d1nezg_ d1yq2a2
d1z7zi4 d1kshb_
d1z7zi4 d1uema_
d1z7zi4 d1ifra_
d1z7zi4 d1eh9a1
d1edha2 d1ex0a2
d1edha2 d1ug9a2
d1edha2 d1cs6a3
d1edha2 d1x5xa1
d1edha2 d2cxka1
d1edha2 d1ex0a1
d1llaa3 d1x4ya1
d1llaa3 d2avga1
d1llaa3 d1fo0a_
d1llaa3 d1x5ya1
d1j8ka_ d2cxka1
d2dpka1 d1gyva_
d2dpka1 d1vcaa1
d2dpka1 d1va9a1
d1v8ha1 d2b5ib1
d1v8ha1 d1x5ga1
d1v8ha1 d1v5ja_
d1v8ha1 d2djsa1
d1v8ha1 d1qfoa_
d1uadc_ d1cwva2
d1uadc_ d1m1xa2
d1uadc_ d1ueya_
d1uadc_ d1wk0a_
d1uadc_ d1f42a2
d1uadc_ d2avga1
d1uadc_ d1wfua_
d1uadc_ d1wwca_
d1uadc_ d1l0qa1
d1uadc_ d1tvda_
d1uadc_ d1hdmb1
d1bhga1 d2b5ic1
d1bhga1 d2a9da1
d1bhga1 d2fwua1
d1bhga1 d1x5ga1
d1bhga1 d1ow0a1
d1bhga1 d1ifra_
d1bhga1 d2ic2a1
d1bhga1 d1imhc1
d1ej8a_ d1qg3a2
d1ej8a_ d1x4ya1
d1ej8a_ d1i8aa_
d1ej8a_ d1cfba2
d1ej8a_ d1wwca_
d1ej8a_ d1iray3
d1ej8a_ d1ehxa_
d1my7a_ d2gysa2
d1my7a_ d1biha4
d1my7a_ d1op4a_
d1my7a_ d2b5ic1
d1my7a_ d1epfa2
d2giya1 d1x4xa1
d2giya1 d1x5ia1
d2giya1 d1rowa_
d2giya1 d1eh9a1
d1oala_ d1fnha2
d1oala_ d1dn0b2
d1oala_ d1x5ka1
d1oala_ d1ccza1
d1oala_ d1ev2e2
d1oala_ d1iray3
d1oala_ d1n26a1
d2dlga1 d1kv3a3
d2dlga1 d1k5na1
d2dlga1 d2avga1
d1iama2 d1cfba1
d1iama2 d1uema_
d1iama2 d1g0da1
d2gysa2 d1cwva3
d2gysa2 d1l3wa5
d2gysa2 d1hkfa_
d2gysa2 d1kgcd1
d2gysa2 d1l0qa1
d2gysa2 d1ehxa_
d1qg3a2 d2a9da1
d1qg3a2 d1ow0a1
d1qg3a2 d1mjul2
d1qg3a2 d1wzla1
d1kshb_ d1iray1
d1kshb_ d1fnaa_
d1kshb_ d1ugna1
d1kshb_ d1n26a1
d1pzsa_ d1i8aa_
d1pzsa_ d1z7zi5
d1pzsa_ d1dqta_
d1pzsa_ d2a9da1
d1pzsa_ d1jz8a1
d1pzsa_ d1gyva_
d1pzsa_ d1x5xa1
d1pzsa_ d1lwra_
d1x4xa1 d1cwva3
d1x4xa1 d1gyva_
d1x4xa1 d1ex0a1
d1wica_ d2cuia1
d1wica_ d2ibga1
d1x4ya1 d1m1xa2
d1x4ya1 d1biha1
d1p5va1 d1lp9e1
d1p5va1 d1wisa1
d1p5va1 d1ev2e2
d1p5va1 d1lwra_
d2fcba1 d1n26a2
d2fcba1 d1k85a_
d2fcba1 d1imhc1
d1kv3a3 d1cs6a2
d1kv3a3 d1gl4b_
d1kv3a3 d1ncua_
d1kv3a3 d2g5ra1
d1kv3a3 d1l0qa1
d1kv3a3 d1lwra_
d1k3ia1 d1ueya_
d1k3ia1 d2gysa4
d1k3ia1 d1olla1
d1k3ia1 d1lwra_
d1lp9e1 d2a9da1
d1vjja1 d1i8aa_
d1vjja1 d1axib1
d1vjja1 d1hyrc1
d1vjja1 d1pqza1
d1f42a3 d1ex0a3
d1f42a3 d2ifga1
d1f42a3 d1rhfa1
d1f42a3 d1pama1
d1f42a3 d1mjul2
d1f42a3 d1l0qa1
d1f42a3 d1vjja2
d1n9pa_ d1uvqa1
d1n9pa_ d1fo0a_
d1n9pa_ d1wfta_
d1n9pa_ d1hdmb1
d1qr4a1 d1svba1
d1qr4a1 d1f00i2
d1qr4a1 d1vzia1
d1cwva2 d1jz8a1
d1cwva2 d1gl4b_
d1cwva2 d1cs6a3
d1cwva2 d2avga1
d1cwva2 d1ujta_
d1cwva2 d2ic2a1
d1m1xa2 d2haza1
d1m1xa2 d1cwva4
d1i8aa_ d2b5ib1
d1i8aa_ d1tena_
d1i8aa_ d1wk0a_
d1i8aa_ d1p4ua_
d1i8aa_ d1ncua_
d1i8aa_ d1ymme1
d1z7zi5 d1ut9a2
d1z7zi5 d1va9a1
d1n26a3 d1svba1
d1n26a3 d1cida1
d1n26a3 d1jz8a1
d1n26a3 d1biha2
d1n26a3 d1vcaa1
d1n26a3 d1tvda_
d1n26a3 d1hdmb1
d1cfba1 d1imhc1
d1cfba1 d1s6na_
d1b4ra_ d2b5ib1
d1b4ra_ d1fnha2
d1b4ra_ d1tena_
d1b4ra_ d1iarb1
d1b4ra_ d2cuia1
d1b4ra_ d1cwva1
d1tiua_ d1ueya_
d1tiua_ d1axib2
d1tiua_ d1ehxa_
d2cqva1 d1iarb1
d2cqva1 d1cwva4
d2cqva1 d2djsa1
d2cqva1 d1kv3a1
d2cqva1 d1s6na_
d1ex0a2 d1w8oa1
d1ex0a2 d1k5nb_
d1ex0a2 d1vcaa2
d1iarb2 d1gl4b_
d1iarb2 d1f97a1
d1iarb2 d1wzla1
d2haza1 d2alaa1
d2haza1 d1ev2e2
d2haza1 d1biha3
d2b5ib1 d1cs6a2
d2b5ib1 d1fn4b1
d2b5ib1 d1hxma2
d1o0va1 d1ix2a_
d1o0va1 d1x5xa1
d1o0va1 d2gysa4
d1ueya_ d1vjja3
d1ueya_ d1gl4b_
d1ueya_ d2d7na1
d1ueya_ d1uvqb1
d1sq2n_ d2j2za1
d1sq2n_ d1wfua_
d1sq2n_ d1ehxa_
d1xaua_ d1ug9a3
d1xaua_ d2bhua1
d1xaua_ d1f6fb1
d1biha4 d1jz8a1
d1biha4 d1wfua_
d1biha4 d1ehxa_
d1op4a_ d1k5nb_
d1op4a_ d1vcaa2
d1op4a_ d1vjja2
d1ev2e1 d1fnfa1
d1ev2e1 d1hc3a3
d1ex0a3 d1iray1
d1ex0a3 d1w8oa1
d1ex0a3 d1x5ga1
d1ex0a3 d1fn4b1
d1ex0a3 d1l6xa2
d1ex0a3 d1hxma2
d1ex0a3 d1tvda_
d1ex0a3 d1hyrc1
d1uvqa1 d1owwa_
d1svba1 d1epfa2
d1koaa1 d1v5ja_
d1koaa1 d2cuia1
d1koaa1 d2d7qa1
d1fnha2 d1xvsa_
d1fnha2 d1nfdb1
d1fnha2 d1tvda_
d1fnha2 d2bvya1
d1fnha2 d1wzla1
d1jmaa_ d1gyva_
d1im3d_ d1dn0b2
d1im3d_ d1x5ia1
d1im3d_ d1roca_
d1im3d_ d1n26a1
d1fnfa3 d1ccza1
d1fnfa3 d1cs6a3
d1fnfa3 d1ev2e2
d1cs6a2 d1tena_
d1cs6a2 d1cwva4
d1cs6a2 d2d7qa1
d1cs6a2 d1f6fb1
d1okea1 d1x5ka1
d1okea1 d1mjul2
d1okea1 d2nxyb2
d1okea1 d1kv3a2
d1dqta_ d1cfba2
d1dqta_ d1p4ua_
d1k5na1 d1v05a_
d1k5na1 d1ujta_
d1k5na1 d2ibga1
d1iray1 d1l3wa5
d1iray1 d1fnfa1
d1iray1 d1owwa_
d1iray1 d1eh9a1
d1iray1 d1va9a1
d1tena_ d1rhfa1
d1tena_ d1l6xa2
d1n26a2 d1f00i2
d2b5ic1 d1ucta1
d2b5ic1 d1ut9a2
d2b5ic1 d1pbya4
d2j2za1 d1s6na_
d1w8oa1 d1x5xa1
d1w8oa1 d2g5ra1
d1w8oa1 d1r4xa1
d1v05a_ d1ucta1
d1v05a_ d1xo8a_
d2ifga1 d1cfba2
d1dn0b2 d1ix2a_
d1dn0b2 d1cwva4
d1dn0b2 d2h7wa1
d1xvsa_ d1ncua_
d1xvsa_ d1kv3a1
d1xvsa_ d1mjul2
d1xvsa_ d1uvqb1
d1fnaa_ d1pqza1
d1cida1 d1x5ga1
d1cida1 d1j0ha1
d1cida1 d2h7wa1
d2d9qb1 d2bvya1
d1fltx_ d1x5ka1
d1fltx_ d1axib2
d1fltx_ d1imhc1
d1fltx_ d1ex0a1
d2h26a1 d1f42a2
d2h26a1 d1uema_
d1x5ka1 d1wgoa_
d1cwva3 d2a9da1
d1cwva3 d1g0da1
d1cwva3 d1y6kr1
d1cwva3 d1j0ha1
d1rhfa1 d2gysa1
d1ogae1 d1k85a_
d1ogae1 d1wfua_
d1ogae1 d1f00i2
d1ogae1 d1qg3a1
d1l3wa5 d1xiwa_
d1l3wa5 d1bpva_
d1l3wa5 d2d7qa1
d1l3wa5 d1pqza1
d1l3wa5 d1ehxa_
d1wk0a_ d1ow0a1
d1wk0a_ d1ifra_
d1wk0a_ d2h7wa1
d1wk0a_ d1ug9a3
d1wk0a_ d2bvya1
d1ix2a_ d1fyhb2
d1ix2a_ d1ccza1
d1ix2a_ d1eaja_
d1nfdb1 d1fnfa2
d1nfdb1 d1ug9a2
d1nfdb1 d1wisa1
d1nfdb1 d1axib2
d1nfdb1 d2ic2a1
d1nfdb1 d1wzla1
d1hnfa1 d1clca2
d1hnfa1 d2bhua1
d1hnfa1 d1wzla1
d2a9da1 d1epfa2
d2a9da1 d1wwca_
d2a9da1 d1he7a_
d1x5ia1 d1iray3
d1x5ia1 d2d7qa1
d1ccza1 d2cuia1
d1ccza1 d1lwra_
d2fwua1 d1k5nb_
d2fwua1 d1wgoa_
d2fwua1 d1iarb1
d2fwua1 d1r4xa1
d1ugna1 d1ttua1
d1ugna1 d1lwra_
d1k5nb_ d1xaka_
d1k5nb_ d1axib1
d1k5nb_ d1g0da2
d1k5nb_ d1pama1
d1vjja3 d1cfba2
d1vjja3 d1kgcd1
d1jz8a1 d1xaka_
d1jz8a1 d1kv3a1
d1jz8a1 d1wwca_
d1x5ja1 d1ifra_
d1x5ja1 d1he7a_
d2cuha1 d1p4ua_
d2cuha1 d2bvya1
d1fnfa2 d1j0ha1
d1fnfa2 d1wwca_
d1fnfa2 d1s6na_
d1fnfa2 d1vjja2
d1fnfa1 d1jbja1
d1fnfa1 d1kgcd1
d1fnfa1 d1mjuh2
d2crza1 d1gl4b_
d2crza1 d1hxma2
d1x5ga1 d1fo0a_
d1x5ga1 d1ogae2
d1x5ga1 d1imhc1
d1uc6a_ d1l0qa1
d1uc6a_ d1uvqb1
d1gl4b_ d1wisa1
d1gl4b_ d1rowa_
d1gl4b_ d1ifra_
d2fnba_ d1fn4b1
d1hkfa_ d1gyva_
d1hkfa_ d1tdqa3
d1gyva_ d1hxma2
d1cfba2 d1he7a_
d1dr9a2 d1u2ca1
d1ug9a2 d1ow0a1
d1ug9a2 d1zxqa1
d1j48a_ d2alaa1
d1j48a_ d1clca2
d1j48a_ d1ug9a3
d1cs6a3 d1xaka_
d1cs6a3 d1f42a2
d1cs6a3 d1x5xa1
d1cs6a3 d1f6fb1
d1jbja1 d1lwra_
d1xaka_ d1qfoa_
d1xaka_ d1imhc1
d1xaka_ d1kv3a2
d1k85a_ d1ucta1
d1k85a_ d1ji1a1
d1k85a_ d1rzfl2
d1k85a_ d1ttua1
d2alaa1 d1ucta1
d2alaa1 d1fn4b1
d2alaa1 d1wfta_
d2alaa1 d2nxyb2
d1f42a2 d1ug9a3
d1xeda_ d1wfta_
d1xeda_ d1ug9a3
d1xeda_ d1kv3a2
d1ucta1 d1g0da1
d1wisa1 d1ifra_
d1wisa1 d1g0da1
d1wisa1 d1edqa1
d1wisa1 d1iray3
d1wisa1 d1x44a1
d1uema_ d1ev2e2
d1uema_ d1biha1
d1uema_ d1g0da1
d1uema_ d1ug9a3
d1p4ua_ d1ncna_
d1p4ua_ d1mjuh2
d1axib2 d1eh9a1
d4kbpa1 d1fn4b1
d4kbpa1 d1vzia1
d1axib1 d1g0da2
d1axib1 d2g5ra1
d1axib1 d1nkra1
d1x5xa1 d2cxka1
d2d7na1 d1biha2
d1owwa_ d1clca2
d1owwa_ d1eh9a1
d1owwa_ d1tvda_
d1epfa2 d1y6kr1
d1epfa2 d1u2ca1
d1ut9a2 d1l6xa2
d1ut9a2 d2nxyb2
d1fn4b1 d1vjja2
d1tdqa3 d1eaja_
d1tdqa3 d1vjja2
d1tdqa3 d2nxyb2
d1fo0a_ d1v5ja_
d1fo0a_ d1g0da1
d1wgoa_ d1v5ja_
d1ow0a1 d1qg3a1
d1ow0a1 d1f6fb1
d1v5ja_ d1edqa1
d1v5ja_ d1iray3
d1iarb1 d1gsma2
d1iarb1 d1roca_
d1iarb1 d1qhoa1
d1eaja_ d1j0ha1
d1eaja_ d1r4xa1
d2fbjh2 d1ji1a1
d2fbjh2 d1wf5a1
d1mjuh2 d1clca2
d1cwva4 d1j0ha1
d1cwva4 d1ymme1
d1rowa_ d1x44a1
d1ji1a1 d1f00i2
d1ji1a1 d1va9a1
d1hc3a3 d1u2ca1
d1ev2e2 d1f6fb1
d1biha1 d2cxka1
d1biha1 d1qg3a1
d1ujta_ d1f00i2
d2gysa4 d1ogae2
d1xo8a_ d1wfta_
d1xo8a_ d1j0ha1
d1xo8a_ d1iray3
d1xiwa_ d1qhoa1
d1wfta_ d1hyrc1
d1wfua_ d2cxka1
d1wfua_ d1r4xa1
d1wfua_ d1hyrc1
d1clca2 d1he7a_
d1g0da2 d1qfoa_
d1f00i2 d1va9a1
d2g5ra1 d1ex0a1
d2g5ra1 d2b5ic2
d2djsa1 d2h7wa1
d2djsa1 d1kv3a2
d1pbya4 d2gysa1
d1olla1 d2ic2a1
d1olla1 d1roca_
d1olla1 d1cwva1
d1ifra_ d1edqa1
d1ifra_ d1u2ca1
d1ifra_ d1wwca_
d1ifra_ d1uvqb1
d1g0da1 d2nxyb2
d1g0da1 d1mjul1
d2cuia1 d1wzla1
d2cuia1 d1pqza1
d1l6xa2 d1ex0a1
d1l6xa2 d2bhua1
d1ttua1 d1ug9a3
d1y6kr1 d1qhoa1
d1y6kr1 d1ex0a1
d1y6kr1 d1vjja2
d1y6kr1 d1pqza1
d1hxma2 d1x5za1
d1j0ha1 d1vzia1
d1kv3a1 d1mjul1
d2cxka1 d1zxqa1
d1x5za1 d1imhc1
d1x5za1 d1cwva1
d1imhc1 d1vcaa1
d1imhc1 d2b5ic2
d2h7wa1 d1iray3
d2h7wa1 d1va9a1
d1mjul2 d1ex0a1
d1s6na_ d2nxyb2
d1vjja2 d1iray3
d1vcaa1 d2bhua1
d1zxqa1 d2bhua1
d1zxqa1 d1wzla1
d2b5ic2 d1kv3a2
d2bhua1 d2nxyb2
d1x5ya1 d1pqza1
d1he7a_ d1va9a1
d2bvya1 d2nxyb2
d2bvya1 d1nkra1
d2ac0a1 d1p5vb_
d2dewx1 d1p5vb_
d2dewx1 d1pd0a2
d1uura2 d1g1ka_
d1r17a1 d1p7hl2
d1g87a2 d1a3qa2
d2co3a1 d2bp5m1
d1j8ra_ d2jqaa1
d2bp5m1 d1mnna_
d2bp5m1 d1pd0a2
d1p7hl2 d1nbca_
d1ttua2 d1pdkb_
d1exha_ d1p5vb_
d1p5vb_ d2jqaa1
d1pd0a2 d1f0la1
d1uwya1 d1s9aa_
d1kzqa2 d1sddb1
d1e7ua2 d2j2za2
d1w6ga1 d1snza_
d1jova_ d2oqea1
d1hn0a4 d2oqea1
d2hqxa1 d2b2ya2
d2hqxa1 d1jj2p_
d1x3pa1 d2eyqa1
d1t2sa_ d1jqqa_
d1t2sa_ d1jo8a_
d1t2sa_ d2akka1
d1t2sa_ d1jj2a1
d1ng2a1 d1g3sa3
d1ng2a1 d1jj2s_
d1ng2a1 d1biaa2
d1m9sa3 d1ckaa_
d1m9sa3 d1gria2
d1m9sa3 d2gqva1
d1m9sa3 d2mysa1
d1m9sa3 d2cp6a1
d1m9sa3 d1khca_
d2evra1 d1kjwa1
d2evra1 d1y71a1
d2gyan1 d1mhna_
d2gyan1 d1c0ma1
d2g3ra1 d1u04a1
d2g3ra1 d1ycsb2
d2g3ra1 d2cp6a1
d2g3ra1 d1si2a_
d1whha_ d1w7ja1
d1ub4a_ d2f5ka1
d1ub4a_ d1ugpb_
d1ub4a_ d1hsqa_
d1yvua1 d1arka_
d1yvua1 d1ycsb2
d1yvua1 d1sf9a_
d1yvua1 d1t0ha_
d1yvua1 d1x6oa1
d2d9ta1 d2gqva1
d2d9ta1 d1t0ha_
d1ex4a1 d2gfaa1
d1ex4a1 d1h3za_
d1g6za_ d1udla_
d1bb9a_ d2gqva1
d1j3ta_ d1d0ya1
d1j3ta_ d1jj2a1
d1j3ta_ d1pfba_
d1g3sa3 d3vuba_
d1g3sa3 d2coza1
d1g3sa3 d1m1fa_
d1jj2s_ d1guwa_
d1jj2s_ d1kjwa1
d1jj2s_ d2cp5a1
d1jj2s_ d1ne8a_
d1jj2s_ d1w7ja1
d1jqqa_ d2diga1
d1jqqa_ d1kk8a1
d2a7ya1 d1i1ja_
d2a7ya1 d1fx7a3
d2a7ya1 d2cp6a1
d2a7ya1 d1udla_
d1phta_ d1jj2p_
d1guwa_ d1u06a1
d1guwa_ d1hsqa_
d1guwa_ d1oz2a2
d1guwa_ d1x6oa1
d1i07a_ d1wqwa1
d1ixda_ d1igqa_
d1ixda_ d1iz6a1
d3vuba_ d2b2ya1
d3vuba_ d1zuua1
d3vuba_ d1jb0e_
d1d0ya1 d2akka1
d1d0ya1 d1x3qa1
d1dj7b_ d2cp5a1
d1dj7b_ d1wiea_
d1wjra_ d1m4za_
d1wjra_ d2akka1
d1wjra_ d1biaa2
d1wjra_ d1wiea_
d1wjra_ d1hyoa1
d1gcqc_ d2gyas1
d1gcqc_ d2dnta1
d1gcqc_ d2dy7a1
d1ng2a2 d2gqva1
d1ng2a2 d1vbva1
d1gria2 d1ugpb_
d1gria2 d2do3a1
d2cz1b1 d1m4za_
d2cz1b1 d2mysa1
d2cz1b1 d1oz2a2
d2gyas1 d2daqa1
d2gyas1 d1oz2a2
d2gyas1 d1khca_
d1rl2a1 d1azpa_
d1rl2a1 d1fx7a3
d1rl2a1 d1wqwa1
d1khia1 d2daqa1
d1oota_ d2diqa1
d1oota_ d1m1fa_
d1nppa2 d1uffa_
d1nppa2 d1oz2a1
d1ri9a_ d1pfba_
d1e0ba_ d1udla_
d1e0ba_ d1ueba1
d1ugpb_ d1oz2a2
d2diga1 d1u06a1
d2diga1 d2gqva1
d2diga1 d1kjwa1
d2diga1 d2do3a1
d1u04a1 d1i1ja_
d1u04a1 d2buda1
d1u06a1 d1kk8a1
d1u06a1 d1txqa1
d1u06a1 d1x32a1
d1zuua1 d2gqva1
d1zuua1 d1x32a1
d1zuua1 d1khca_
d1zuua1 d2dy7a1
d1m4za_ d1y71a1
d1xova1 d2b2ya2
d1xova1 d1i1ja_
d1ugva_ d1biaa2
d1ugva_ d1wqwa1
d2gqva1 d1awja_
d1kjwa1 d2eyqa1
d1kjwa1 d2dy7a1
d2daqa1 d1x6oa1
d2eyqa1 d1biaa2
d2eyqa1 d2mysa1
d2cp5a1 d1udla_
d2iima1 d1txqa1
d2iima1 d2coza1
d1arka_ d1whma_
d1arka_ d2gfaa2
d1arka_ d2do3a1
d1wgsa_ d1ne8a_
d1wgsa_ d1uffa_
d1wgsa_ d1m1fa_
d2b2ya2 d1hsqa_
d2b2ya2 d1khca_
d1kk8a1 d2gfaa2
d1hsqa_ d1whma_
d1whma_ d1oi1a2
d1wiea_ d1oz2a1
d1c0ma1 d1w7ja1
d1c0ma1 d2dy7a1
d2fmma1 d1oz2a2
d1ne8a_ d1t0ha_
d1ne8a_ d2do3a1
d1txqa1 d1jj2p_
d1txqa1 d2dy7a1
d1oz2a2 d1pfba_
d1w7ja1 d1oz2a1
d1w7ja1 d2g3ra2
d1x32a1 d1h3za_
d1x32a1 d2g3ra2
d1fx7a3 d1udla_
d1bbza_ d2do3a1
d1gria1 d1vbva1
d1oz2a1 d1m1fa_
d1oz2a1 d1wqwa1
d1vbva1 d1awja_
d1si2a_ d1wqwa1
d2do3a1 d1whla_
d1udla_ d1whla_
d1auua_ d1jqba1
d1ycya1 d1ib8a1
d1j5eq_ d1prtb1
d1u0la1 d1c4qa_
d1u0la1 d1e9ga_
d2f4ia1 d1gd7a_
d1ckma1 d1h9sa2
d1ckma1 d1g2914
d1ckma1 d1eu3a1
d1fl0a_ d2exda1
d1fl0a_ d1guta_
d1gpca_ d1e9ga_
d1h9sa2 d1hr0w_
d1h9sa2 d1x9na2
d1h9sa2 d1fgua1
d1uwva1 d1e9ga_
d1jb7a1 d1et9a1
d1sroa_ d1eu3a1
d1prtf_ d3ulla_
d1quqb_ d2ch4w1
d1v43a1 d1m4va1
d1v43a1 d1hh2p1
d1v43a1 d1p16a1
d1fr3a_ d1xjva1
d1k28a1 d3chbd_
d1k28a1 d1go3e1
d1k28a1 d2b3ga1
d1k28a1 d1hh2p1
d1iyjb5 d2exda1
d1iyjb5 d1g2913
d1smxa_ d1b3qa2
d1ue1a_ d2exda1
d3tssa1 d1kl9a2
d3tssa1 d1k3ra1
d3tssa1 d1v43a2
d1jj2a2 d1prtb1
d1jj2a2 d1xwea_
d1v1oa1 d1jb7b_
d1v1oa1 d1bvsa3
d3chbd_ d1guta_
d3chbd_ d1xwea_
d1jb3a_ d1k3ra1
d1jb3a_ d1nnxa_
d1jb3a_ d1iyjb4
d2ch4w1 d1e1oa1
d1lm0a_ d1bkba2
d1jb7b_ d1guta_
d1khia2 d1b3qa2
d1khia2 d1xwea_
d1yeza1 d1prtb1
d1ueba2 d1ty0a1
d1go3e1 d1guta_
d2cqaa1 d1h9ka1
d1k3ra1 d1h9ka1
d1k3ra1 d1xwea_
d1hr0w_ d1eu3a1
d2e2dc1 d1g2914
d1c4qa_ d1i40a_
d1m4va1 d1a0ia1
d1j5el_ d1xwea_
d1e9ga_ d1guta_
d1bkba2 d1i40a_
d1luza_ d1xwea_
d1g2914 d1jjga_
d1g2914 d2asba1
d1cuka3 d1ty0a1
d1c9oa_ d1g2913
d1qb5d_ d2exda1
d1nnxa_ d1fgua2
d1b3qa2 d1quqa_
d1b3qa2 d1n9wa1
d1h9ka1 d1stya_
d1h9ka1 d1jb7a3
d1enfa1 d1fgua2
d1enfa1 d1a62a2
d1l1oc_ d1xwea_
d2b3ga1 d1prtd_
d1esfa1 d1ixra2
d1fgua2 d1h9sa1
d1fgua2 d1prtd_
d1eu3a1 d1uapa_
d1v1qa_ d3seba1
d1x9na2 d1et9a1
d1h9sa1 d1y14b1
d1guta_ d1qvca_
d1guta_ d1wfqa_
d1v43a2 d1qvca_
d1pxfa_ d1stya_
d1pxfa_ d2j0td1
d1stya_ d1qzga_
d1prtd_ d1hh2p1
d1prtd_ d1ixra2
d1kxla_ d1g2913
d2awna1 d1p16a1
d1p16a1 d1oxxk1
d2j0td1 d1fvia1
d1i40a_ d1xjva2
d1oxxk1 d1n9wa1
d1xjva2 d1uapa_
d1et9a1 d1a0ia1
d1uapa_ d1gvpa_
d1dqga_ d1s0ea2
d1qxma2 d1t9fa_
d1qxma2 d1hcda_
d1j0sa_ d1a8da2
d1j0sa_ d1upsa2
d1dfca2 d1avwb_
d1wd3a2 d1a8da2
d1s0ea2 d1upsa2
d1m2tb2 d1q1ua_
d1dfca1 d1sr4a_
d1dfca1 d1vcla2
d1avac_ d1rg8a_
d1wbaa_ d1hcda_
d1rg8a_ d1jlxa2
d1jlxa1 d1xhba1
d1md6a_ d1upsa2
d1xe1a_ d1fdra1
d1krha1 d1d1na_
d1wb1a1 d2piaa1
d1wb1a1 d1ep3b1
d1d1na_ d1ja1a1
d1fuia1 d1r5ba1
d2piaa1 d2c78a1
d1i8da2 d1r5ba1
d1kk1a1 d1ep3b1
d1kzla2 d1sqra_
d1kzla2 d2ey4c1
d1jj2b_ d2bmwa1
d2bv3a1 d1n08a_
d1tvca1 d1g7sa1
d1g7sa1 d1ddga1
d2i02a1 d1ylna1
d1w0ja2 d1bd0a1
d1cz5a1 d2enga_
d1ywya1 d1p5ta_
d1jmxa5 d2djfa1
d1ei5a2 d1nqna_
d1pbya5 d1nyca_
d1q7fa_ d1f8ea_
d2ghsa1 d1v0ea1
d2hqsa1 d1suua_
d1pjxa_ d1rwia_
d1rwia_ d2flux1
d1ofza_ d1v0ea1
d1so7a_ d1npea_
d1k32a2 d1v0ea1
d1sqja2 d1txva_
d1pbyb_ d1tbga_
d1pbyb_ d1a12a_
d1sqja1 d1jtdb_
d1a12a_ d1nexb2
d1txva_ d1xksa_
d1txva_ d1jmxb_
d1fwxa2 d1yfqa_
d1utca2 d1jtdb_
d1xksa_ d1gxra_
d1gxra_ d1qfma1
d1p22a2 d1mdah_
d1ogmx2 d2bm5a1
d1hf2a1 d1pe9a_
d1bhea_ d1kapp1
d1k5ca_ d1ofda1
d1tyva_ d1k8fa_
d2j8ka1 d1pe9a_
d1pe9a_ d2bm5a1
d1p9ha_ d1fxja1
d1y9qa2 d1gp6a_
d1w9ya1 d1oi6a_
d1cx4a2 d1e5sa_
d1o7fa2 d1znpa1
d1o7fa2 d2fdia1
d2arca_ d1eyba_
d2arca_ d2bnma2
d1yfua1 d2a1xa1
d1zx5a1 d1i5za2
d1dcsa_ d1vp6a_
d1yhfa1 d1q3ea_
d1q3ea_ d1y3ta1
d1q3ea_ d1ep0a_
d1jr7a_ d1o5ua_
d2bdra1 d1ne6a2
d1qwra_ d2a1xa1
d1dgwa_ d1nx4a_
d1v70a_ d2coha2
d1v70a_ d1o5la1
d1y3ta1 d1wpga1
d1pmia_ d2coha2
d1pmia_ d1i5za2
d1e5sa_ d1zrra1
d1e5sa_ d2bgca2
d1j58a_ d1o7fa3
d1j58a_ d1wgpa_
d2bnma2 d2bgca2
d1gtfa_ d1lrha_
d1zrra1 d1otja_
d1s4ca1 d1o5ua_
d1s4ca1 d1yuda1
d1ds1a_ d1wpga1
d1ds1a_ d1oi6a_
d2a1xa1 d1o4ta_
d2csga1 d1yuda1
d1pg6a_ d2coha2
d1pg6a_ d1y0za_
d1odma_ d1ylla1
d2fcta1 d1o5ua_
d2gaua2 d1lrha_
d1o5ua_ d1cx4a1
d1o5ua_ d1ft9a2
d2b8ma1 d1ig3a1
d1nxma_ d1ig0a1
d1nxma_ d1gp6a_
d1nxma_ d1wgpa_
d1ep0a_ d1zyba2
d2fdia1 d1i5za2
d1ft9a2 d1od5a1
d1ft9a2 d1vj2a_
d1gp6a_ d1vr3a1
d1c5ea_ d1q5ha_
d2f69a2 d1vyqa1
d2f69a2 d1xuua1
d1sixa_ d1wu2a1
d1uz5a1 d1f7da_
d1uz5a1 d1pkha_
d2ftsa1 d2g46a1
d1ucsa_ d1wu2a1
d1xuua1 d1pkha_
d1xrta2 d1r85a_
d1xrta2 d1m7xa3
d1xrta2 d2tpsa_
d1xrta2 d1i60a_
d1xrta2 d1goia2
d1xrta2 d1r30a_
d1xrta2 d1vyra_
d1xrta2 d2gl5a1
d1xrta2 d1rd5a_
d1xrta2 d1nvma2
d1xrta2 d2g0wa1
d1xp3a1 d1itua_
d1xp3a1 d1o4ua1
d1xp3a1 d7reqb1
d1xp3a1 d1rqba2
d1xp3a1 d1vhca_
d1xp3a1 d1jaka1
d1xp3a1 d1nara_
d1d3ga_ d1vfsa2
d1d3ga_ d1o12a2
d1d3ga_ d1wa3a1
d1d3ga_ d2c0ha1
d1d3ga_ d1l6wa_
d1qo2a_ d1kfwa1
d1qo2a_ d1goia2
d1qo2a_ d1yixa1
d1qo2a_ d1i0da_
d1qo2a_ d1vhca_
d1qo2a_ d1d8ca_
d1qo2a_ d2gwga1
d1qo2a_ d1yhta1
d1uasa2 d1gzga_
d1uasa2 d1ec7a1
d1uasa2 d1lucb_
d1uasa2 d1jpma1
d2plca_ d1ug6a_
d2plca_ d1geqa_
d2plca_ d1jz8a5
d2plca_ d2mnra1
d1f6ya_ d1wdpa1
d1f6ya_ d1vf8a1
d1f6ya_ d1tvna1
d1f6ya_ d1ntha_
d1f6ya_ d1onwa2
d1f6ya_ d1eqca_
d1tz9a_ d5ruba1
d1tz9a_ d1o1za_
d1tz9a_ d1wbha1
d1tz9a_ d2akza1
d1tz9a_ d1vlpa2
d1tz9a_ d2mnra1
d1a53a_ d1twia2
d1a53a_ d1exba_
d1a53a_ d2hbva1
d1a53a_ d1qhoa4
d1a53a_ d1q7za1
d1a53a_ d1xxxa1
d1a53a_ d1gvea_
d1a53a_ d1rcqa2
d1ps9a1 d1ceoa_
d1ps9a1 d2ffia1
d1ps9a1 d1djxa3
d1ps9a1 d1zy9a2
d1ps9a1 d1xkya1
d1ps9a1 d1x7fa2
d1itxa1 d1wdda1
d1itxa1 d1djxa3
d1itxa1 d1dqua_
d1vzwa1 d1gvfa_
d1vzwa1 d1nofa2
d1vzwa1 d2f6ua1
d1vzwa1 d1jpma1
d1vzwa1 d1sgja_
d5ruba1 d1of8a_
d5ruba1 d1a4ma_
d5ruba1 d1geqa_
d5ruba1 d1xm3a_
d5ruba1 d1ec7a1
d5ruba1 d1kbla1
d5ruba1 d1j5sa_
d5ruba1 d1b5ta_
d5ruba1 d1jpma1
d5ruba1 d2ptda_
d1gqna_ d1geqa_
d1gqna_ d1bf6a_
d1gqna_ d1tqxa_
d1gqna_ d1muca1
d1gqna_ d1ep3a_
d1itua_ d2tpsa_
d1itua_ d1g5aa2
d1itua_ d1f8ma_
d1itua_ d2d69a1
d1itua_ d1mxga2
d1itua_ d1vcva1
d1pvna1 d1wdpa1
d1pvna1 d1o66a_
d1pvna1 d1w3ia_
d1pvna1 d1zzma1
d1pvna1 d1p0ka_
d1pvna1 d1r6wa1
d1pvna1 d1o5ka_
d1pvna1 d1tx2a_
d1kfwa1 d1o1za_
d1kfwa1 d2basa1
d1kfwa1 d1muca1
d1kfwa1 d1p1xa_
d1kfwa1 d1muma_
d1fcqa_ d1vc4a_
d1fcqa_ d1s2wa_
d1fcqa_ d2hbva1
d1fcqa_ d1hg3a_
d1fcqa_ d1muwa_
d1fcqa_ d1p1xa_
d1fcqa_ d7reqa1
d1aw1a_ d1to3a_
d1aw1a_ d1tb3a1
d1aw1a_ d1edga_
d1aw1a_ d1gkpa2
d1aw1a_ d1wbha1
d1aw1a_ d1qopa_
d1aw1a_ d1ra0a2
d1aw1a_ d1jfxa_
d1aw1a_ d1tvna1
d1wdda1 d1u1ja2
d1wdda1 d1s2wa_
d1wdda1 d1qw9a2
d1wdda1 d1exba_
d1wdda1 d1xm3a_
d1wdda1 d1e43a2
d1wdda1 d1d8ca_
d1wdda1 d1iv8a2
d1wdda1 d1xxxa1
d1kkoa1 d1of8a_
d1kkoa1 d1g5aa2
d1kkoa1 d1f8ma_
d1kkoa1 d1kbla1
d1kkoa1 d1j5sa_
d1kkoa1 d1ji1a3
d1kkoa1 d1vlia2
d1kkoa1 d2f6ua1
d1kkoa1 d1p4ca_
d1kkoa1 d1vd6a1
d1kkoa1 d1tvna1
d2f7fa1 d1wdpa1
d2f7fa1 d1hkva2
d2f7fa1 d2f6ka1
d2f7fa1 d1xrsa_
d2f7fa1 d1wa3a1
d2f7fa1 d2g50a2
d2f7fa1 d1jpdx1
d2f7fa1 d1rh9a1
d2f7fa1 d1djxa3
d2f7fa1 d1qbaa3
d2f7fa1 d1sfsa_
d2f7fa1 d1mxga2
d2f7fa1 d1sgja_
d2ftwa2 d2b7oa1
d2ftwa2 d1rh9a1
d2ftwa2 d2gl5a1
d2ftwa2 d1z41a1
d2ftwa2 d1b5ta_
d1wdpa1 d1dqwa_
d1wdpa1 d1iq8a1
d1kbia1 d1pe1a_
d1kbia1 d1j6oa_
d1kbia1 d1bf6a_
d1kbia1 d1h3ga3
d1kbia1 d1qpoa1
d1kbia1 d1tvla_
d1kbia1 d1ht6a2
d1kbia1 d2nt0a2
d1kbia1 d1ytda1
d1q45a_ d1m7xa3
d1q45a_ d1hx0a2
d1q45a_ d1tqja_
d1q45a_ d1foba_
d1q45a_ d1p1xa_
d1q45a_ d1b5ta_
d1q45a_ d1rd5a_
d2cyga1 d1zzma1
d2cyga1 d1i4na_
d2cyga1 d4ubpc2
d2cyga1 d1ydya1
d2cyga1 d1nfga2
d1hkva2 d1x38a1
d1hkva2 d1r30a_
d1hkva2 d1ur1a_
d1hkva2 d1kbla1
d1hkva2 d1zcca1
d1hkva2 d1qpoa1
d1hkva2 d1lucb_
d1hkva2 d2ebna_
d1hkva2 d2guya2
d1o66a_ d1w32a_
d1o66a_ d1tv8a_
d1o66a_ d1x7fa2
d1o66a_ d1hl9a2
d1o66a_ d2mnra1
d1lt8a_ d1h09a2
d1lt8a_ d1pe1a_
d1lt8a_ d1ec7a1
d1lt8a_ d1izca_
d1lt8a_ d1jpma1
d1lt8a_ d1jfxa_
d1lt8a_ d2ptda_
d1lt8a_ d2f2ha4
d1i1wa_ d1i4na_
d1i1wa_ d1muwa_
d1i1wa_ d1xkya1
d1i1wa_ d1ntha_
d1i1wa_ d7reqa1
d1j93a_ d2hbva1
d1j93a_ d1ecea_
d1j93a_ d1vema2
d1j93a_ d2ffia1
d1j93a_ d1muca1
d1j93a_ d1qbaa3
d1j93a_ d1iq8a1
d1j93a_ d1eexa_
d1gkra2 d1of8a_
d1gkra2 d1qw9a2
d1gkra2 d2b7oa1
d1gkra2 d1q7za1
d1gkra2 d1qpoa1
d1gkra2 d1kwga2
d1gkra2 d1yira1
d1gkra2 d2g0wa1
d1zaia1 d4ubpc2
d1zaia1 d1vffa1
d1zaia1 d1oyba_
d1yx1a1 d1u1ja2
d1yx1a1 d1ct5a_
d1yx1a1 d2f6ka1
d1yx1a1 d1ec7a1
d1yx1a1 d1r3sa_
d1yx1a1 d1uuqa_
d1yx1a1 d1x1na1
d1yx1a1 d1jfxa_
d1yx1a1 d1eoka_
d1of8a_ d1tv5a1
d1of8a_ d1p4ca_
d1of8a_ d1ua7a2
d1u1ja2 d1jqna_
d1u1ja2 d1s2wa_
d1u1ja2 d1h1na_
d1u1ja2 d1nqka_
d1pyfa_ d1w3ia_
d1pyfa_ d1ct5a_
d1pyfa_ d1vf8a1
d1pyfa_ d4ubpc2
d1pyfa_ d1d8wa_
d1pyfa_ d1l6wa_
d1o4ua1 d1w32a_
d1o4ua1 d1foba_
d1o4ua1 d1l6sa_
d1o4ua1 d2ptda_
d1w3ia_ d1qw9a2
d1w3ia_ d1ur3m_
d1ceoa_ d1rvka1
d1ceoa_ d1wa3a1
d1ceoa_ d1tb3a1
d1ceoa_ d1ccwb_
d1ceoa_ d1jpma1
d1ceoa_ d2amxa1
d1ceoa_ d1rcqa2
d1ceoa_ d1wx0a1
d1w9pa1 d2tpsa_
d1w9pa1 d2basa1
d1w9pa1 d1i4na_
d1w9pa1 d1knwa2
d1w9pa1 d1qopa_
d1w9pa1 d1tzza1
d1w9pa1 d1vd6a1
d1w9pa1 d2ptda_
d1w9pa1 d2d69a1
d1r85a_ d1r5ya_
d1r85a_ d1a4ma_
d1r85a_ d1ykwa1
d1r85a_ d1jpdx1
d1r85a_ d1i0da_
d1r85a_ d1djxa3
d1vc4a_ d1vfsa2
d1vc4a_ d2g0wa1
d1jqna_ d1h7wa2
d1jqna_ d1pz1a_
d1jqna_ d2fiqa1
d1jqna_ d1p1ma2
d1jqna_ d1tzza1
d1jqna_ d1hl2a_
d1jqna_ d1f74a_
d1jqna_ d2aama1
d1ct5a_ d1goia2
d1ct5a_ d1i4na_
d1ct5a_ d1m7ja3
d1ct5a_ d1qhoa4
d1ct5a_ d1xuua2
d1ct5a_ d1ht6a2
d1ct5a_ d1sfsa_
d1ct5a_ d1eqca_
d1ct5a_ d1eexa_
d2f6ka1 d1eyea_
d1gvfa_ d1xm3a_
d1gvfa_ d1muwa_
d1gvfa_ d2ptda_
d1gvfa_ d1ytda1
d1gvfa_ d2amxa1
d1gvfa_ d1eqca_
d1gvfa_ d2f2ha4
d1vf8a1 d1vfsa2
d1vf8a1 d1dosa_
d1vf8a1 d1o12a2
d1vf8a1 d2basa1
d1vf8a1 d1r3sa_
d1vf8a1 d1vqta1
d1vf8a1 d1lucb_
d1vf8a1 d1nqka_
d1vjza_ d1ofda2
d1vjza_ d1nfga2
d1twia2 d1wzaa2
d1twia2 d1yrra2
d1twia2 d1yhta1
d1twia2 d1jpma1
d1twia2 d1onwa2
d1r5ya_ d1ujpa_
d1r5ya_ d1exba_
d1r5ya_ d1goia2
d1r5ya_ d1lqaa_
d1r5ya_ d1xwya1
d1r5ya_ d1qhoa4
d1r5ya_ d1bqca_
d1r5ya_ d1hl2a_
d1r5ya_ d1f74a_
d1r5ya_ d1wzla3
d1r5ya_ d1djxa3
d1r5ya_ d1jpma1
d1r5ya_ d2amxa1
d1r5ya_ d1tvna1
d1r5ya_ d2f2ha4
d1xrsa_ d1yxya1
d1xrsa_ d1m5wa_
d1xrsa_ d1djxa3
d1xrsa_ d1zfja1
d1e4mm_ d2dvta1
d1e4mm_ d1un7a2
d1e4mm_ d1gzga_
d1e4mm_ d1tb3a1
d1e4mm_ d1ec7a1
d1e4mm_ d1tzza1
d1e4mm_ d1jpma1
d1e4mm_ d1vkfa_
d1vfsa2 d1uoka2
d1vfsa2 d2fiqa1
d1vfsa2 d1qnra_
d1vfsa2 d1ur4a_
d1vfsa2 d1vyra_
d1vfsa2 d1nofa2
d1vfsa2 d1jfxa_
d1vfsa2 d1vkfa_
d1h7wa2 d2tpsa_
d1h7wa2 d1d8ca_
d1h7wa2 d1vd6a1
d1h7wa2 d1hl9a2
d1h7wa2 d2guya2
d1ug6a_ d1a4ma_
d1ug6a_ d1bf6a_
d1ug6a_ d1vd6a1
d1ug6a_ d1iq8a1
d1ezwa_ d1zzma1
d1ezwa_ d1yxya1
d1ezwa_ d1zcca1
d1ezwa_ d1us0a_
d1m7xa3 d1q6oa_
d1m7xa3 d1r3sa_
d1m7xa3 d1z41a1
d1m7xa3 d1gvea_
d1dxea_ d1pz1a_
d1dxea_ d1yixa1
d1dxea_ d1thfd_
d1dxea_ d1n55a_
d1dxea_ d1xi3a_
d1sfla_ d1ykwa1
d1sfla_ d1ofda2
d1sfla_ d1p0ka_
d1sfla_ d1k77a_
d1sfla_ d1r3sa_
d1sfla_ d1v93a_
d1sfla_ d7odca2
d1sfla_ d2gwga1
d1sfla_ d1yhta1
d1sfla_ d1rhca_
d1x38a1 d1tb3a1
d1x38a1 d1geqa_
d1x38a1 d1vlpa2
d2tpsa_ d1twda_
d1a4ma_ d1lqaa_
d1a4ma_ d2b7oa1
d1a4ma_ d1bqca_
d1a4ma_ d7odca2
d1a4ma_ d1vyra_
d1a4ma_ d1n55a_
d1a4ma_ d1p4ca_
d1a4ma_ d1znna1
d1a4ma_ d1sfsa_
d1a4ma_ d2cita1
d1a4ma_ d2fdsa1
d1rvka1 d1zzma1
d1rvka1 d1tqja_
d1rvka1 d1mxga2
d1s2wa_ d1gkpa2
d1s2wa_ d1qnra_
d1s2wa_ d1muwa_
d1s2wa_ d2f2ha4
d1bd0a2 d1ybea1
d1bd0a2 d1v93a_
d1bd0a2 d1gqia1
d1bd0a2 d1b5ta_
d1bd0a2 d1xxxa1
d1bd0a2 d1eqca_
d1o1za_ d1znna1
d1ykwa1 d1x1za1
d1ykwa1 d1ohla_
d1ykwa1 d1q7za1
d1ykwa1 d1f74a_
d1ykwa1 d1tv8a_
d1ykwa1 d1iv8a2
d1ykwa1 d2g0wa1
d1ykwa1 d1ur3m_
d1pz1a_ d7a3ha_
d1pz1a_ d1oyba_
d1pz1a_ d1vcfa1
d1pz1a_ d1eexa_
d1dosa_ d1i4na_
d1dosa_ d1j6oa_
d1dosa_ d1ur1a_
d1dosa_ d1jaka1
d1dosa_ d7reqa1
d1o12a2 d1nqka_
d1o12a2 d1sr9a2
d1o12a2 d1p4ca_
d1o12a2 d1x7fa2
d1h09a2 d1tv5a1
d1h09a2 d1ojxa_
d1h09a2 d1j6oa_
d1h09a2 d1ra0a2
d1pe1a_ d1uoka2
d1pe1a_ d1bf6a_
d1pe1a_ d7odca2
d1pe1a_ d1kwga2
d1pe1a_ d1onwa2
d1ujpa_ d1gkpa2
d1ujpa_ d1z41a1
d1qw9a2 d1twda_
d1qw9a2 d1tzza1
d1qw9a2 d1znna1
d1wa3a1 d1ta3a_
d1wa3a1 d1b5ta_
d1wa3a1 d1w91a2
d2a3la1 d1x1za1
d2a3la1 d1dqwa_
d2a3la1 d1qnra_
d2a3la1 d1f74a_
d2a3la1 d1mxga2
d2a3la1 d2cita1
d2a3la1 d1nsja_
d2a3la1 d1wx0a1
d2a3la1 d1tg7a5
d1ofda2 d1ohla_
d1ofda2 d1rqba2
d1ofda2 d1odza_
d1ofda2 d1thfd_
d1ofda2 d1b5ta_
d1ofda2 d1rhca_
d1ofda2 d1pbga_
d1uoka2 d2gwga1
d1uoka2 d1xi3a_
d1uoka2 d1iq8a1
d1uoka2 d1vpya_
d1ybea1 d1m7ja3
d1ybea1 d7reqb1
d1ybea1 d1h1na_
d1ybea1 d1o94a1
d1ybea1 d1zcca1
d1ybea1 d1thfd_
d1ybea1 d1nofa2
d1ybea1 d2f6ua1
d1ybea1 d1luca_
d1ybea1 d1ur3m_
d1zzma1 d1i60a_
d1zzma1 d1hg3a_
d1zzma1 d7reqa1
d1i60a_ d2c0ha1
d1i60a_ d1ohla_
d1i60a_ d1o5ka_
d1i60a_ d1xuua2
d1i60a_ d2ebna_
d1i60a_ d1izca_
d1i60a_ d2amxa1
d1i60a_ d1onwa2
d1exba_ d7reqb1
d1exba_ d2gdqa1
d1exba_ d1ua7a2
d1exba_ d1onwa2
d1wcga1 d1q7za1
d1wcga1 d1qpoa1
d1wcga1 d1nqka_
d1wcga1 d1vd6a1
d1tv5a1 d1u1ja1
d2fiqa1 d1j6oa_
d2fiqa1 d1vd6a1
d2fiqa1 d1tx2a_
d2fiqa1 d2mnra1
d1uwsa_ d1thfd_
d1uwsa_ d1juba_
d1jr1a1 d1ojxa_
d1jr1a1 d1ur4a_
d1jr1a1 d1jnda1
d1jr1a1 d1vffa1
d1jr1a1 d7reqa1
d1jr1a1 d1nara_
d1hx0a2 d1ntha_
d1x1za1 d1gkpa2
d1x1za1 d1vema2
d1x1za1 d2icsa2
d1x1za1 d1m5wa_
d1x1za1 d1ep3a_
d1ojxa_ d1xm3a_
d1ojxa_ d2gdqa1
d1ojxa_ d1lwha2
d1ojxa_ d1dqua_
d1ojxa_ d1rcqa2
d1edqa2 d1luca_
d2hbva1 d1ecea_
d2hbva1 d1m5wa_
d2hbva1 d1jnda1
d2hbva1 d1nofa2
d1hg3a_ d4ubpc2
d1hg3a_ d1ua7a2
d1goia2 d1xxxa1
d1goia2 d1vcfa1
d1goia2 d1ur3m_
d2basa1 d1dqwa_
d2basa1 d1ur1a_
d2basa1 d1qtwa_
d2basa1 d1jnda1
d1yeya1 d1qopa_
d1yeya1 d1r3sa_
d1yeya1 d1ytda1
d1yeya1 d1vcfa1
d2c0ha1 d2gl5a1
d2c0ha1 d1yira1
d2dvta1 d1jpdx1
d2dvta1 d1ub3a_
d2dvta1 d1ur3m_
d1yxya1 d1i0da_
d1yxya1 d1o94a1
d1yxya1 d1f74a_
d1yixa1 d1lwha2
d1i4na_ d7reqb1
d1i4na_ d1v93a_
d1i4na_ d1vhna_
d1i4na_ d2choa2
d1i4na_ d1hl2a_
d1i4na_ d1w91a2
d1to3a_ d1zfja1
d1un7a2 d1m5wa_
d1un7a2 d1nofa2
d1un7a2 d1yira1
d1un7a2 d1sfsa_
d1un7a2 d1rhca_
d1ohla_ d1ecea_
d1ohla_ d1tj1a2
d1ohla_ d2nt0a2
d1gzga_ d1r30a_
d1gzga_ d1kwga2
d1gzga_ d1tv8a_
d1gzga_ d1cnva_
d1gzga_ d1ytda1
d1gzga_ d1rhca_
d1lqaa_ d1k77a_
d1lqaa_ d1vr6a1
d1lqaa_ d1tr9a_
d1lqaa_ d1e43a2
d1lqaa_ d1jnda1
d1lqaa_ d1vlia2
d1lqaa_ d1zy9a2
d1lqaa_ d1znna1
d2a4aa1 d1r30a_
d2a4aa1 d1e43a2
d2a4aa1 d1nofa2
d2a4aa1 d1zfja1
d2a4aa1 d7reqa1
d1w32a_ d1nqka_
d1tb3a1 d2b7oa1
d1tb3a1 d7odca2
d1tb3a1 d1muwa_
d1tb3a1 d1gqia1
d1tb3a1 d1x1na1
d1tb3a1 d1znna1
d1wzaa2 d1p0ka_
d1wzaa2 d1xi3a_
d1wzaa2 d1znna1
d1wzaa2 d1ytda1
d1dqwa_ d1dqua_
d1dqwa_ d1ep3a_
d1m7ja3 d1r30a_
d1m7ja3 d1us0a_
d1m7ja3 d1oyba_
d1j6oa_ d1edga_
d1j6oa_ d1z41a1
d7reqb1 d1ec7a1
d7reqb1 d1q6oa_
d7reqb1 d1h3ga3
d7reqb1 d1ji1a3
d7reqb1 d1sfsa_
d1olta_ d2bhua3
d1olta_ d1nofa2
d2g50a2 d1knwa2
d2g50a2 d1g5aa2
d2g50a2 d7odca2
d2g50a2 d1eexa_
d1edga_ d1geqa_
d1edga_ d1r6wa1
d1edga_ d1zfja1
d1edga_ d1tx2a_
d1p0ka_ d1geqa_
d1p0ka_ d1xwya1
d1p0ka_ d1vema2
d1p0ka_ d1tr9a_
d1p0ka_ d1j5sa_
d1p0ka_ d1n7ka_
d1knwa2 d1e43a2
d1knwa2 d1uuqa_
d1knwa2 d1x7fa2
d1knwa2 d1tx2a_
d1geqa_ d1k77a_
d1geqa_ d1vhna_
d1gkpa2 d1odza_
d1gkpa2 d1iv8a2
d1gkpa2 d1zfja1
d1gkpa2 d1tx2a_
d1gkpa2 d1mxga2
d1gkpa2 d1w91a2
d1wbha1 d1qopa_
d1wbha1 d1e43a2
d1wbha1 d1bhga3
d1wbha1 d1vpqa_
d1r6wa1 d1ur1a_
d1r6wa1 d1gcya2
d1r6wa1 d1vlia2
d1r6wa1 d2ebna_
d1r6wa1 d1nqka_
d1r6wa1 d1p4ca_
d1xm3a_ d1ur1a_
d1xm3a_ d1viza_
d1xm3a_ d2bhua3
d1xm3a_ d1jnda1
d1xm3a_ d1f74a_
d1xm3a_ d1ta3a_
d1xm3a_ d1vcfa1
d1o5ka_ d1nowa1
d1o5ka_ d1ydya1
d1ec7a1 d1edta_
d1ec7a1 d1tr9a_
d1ec7a1 d1vyra_
d1ec7a1 d1piia2
d1ec7a1 d1n55a_
d1ec7a1 d1q7za2
d1ec7a1 d1mxga2
d1ec7a1 d1juba_
d1k77a_ d2ebna_
d1k77a_ d1qbaa3
d1k77a_ d1piia1
d1rqba2 d1vhna_
d1rqba2 d1q7za1
d1rqba2 d1muwa_
d1rqba2 d1qbaa3
d1rqba2 d1vcfa1
d1jpdx1 d1h3ga3
d1jpdx1 d2ebna_
d1jpdx1 d1tx2a_
d1jpdx1 d1sgja_
d1q6oa_ d1ecea_
d1q6oa_ d1p1xa_
d1q6oa_ d1jfxa_
d1q6oa_ d1mxga2
d1q6oa_ d1nvma2
d1q6oa_ d1rhca_
d1yrra2 d1gqia1
d1yrra2 d1ua7a2
d1yrra2 d1rcqa2
d1qopa_ d2bhua3
d1qopa_ d1o94a1
d1qopa_ d1uuqa_
d1qopa_ d1hw6a_
d4ubpc2 d1ecea_
d4ubpc2 d1bhga3
d4ubpc2 d1vyra_
d4ubpc2 d1jaka1
d4ubpc2 d1zy9a2
d1r30a_ d1vcva1
d1twda_ d1xwya1
d1twda_ d1xyza_
d1twda_ d1b5ta_
d1twda_ d1tx2a_
d1twda_ d2guya2
d1twda_ d1nara_
d1r3sa_ d1xwya1
d1r3sa_ d1rh9a1
d1r3sa_ d1piia2
d1r3sa_ d1xi3a_
d2fvka2 d1ydya1
d2fvka2 d2gl5a1
d2fvka2 d1hw6a_
d2fvka2 d1xi3a_
d2fvka2 d1gqia1
d2fvka2 d1yira1
d1edta_ d1muwa_
d1edta_ d1vcfa1
d1p1ma2 d1qpoa1
d1p1ma2 d1hw6a_
d1p1ma2 d1nfpa_
d1p1ma2 d1ub3a_
d1p1ma2 d2mnra1
d1p1ma2 d1ntha_
d1p1ma2 d1sgja_
d1g5aa2 d1kbla1
d1g5aa2 d1muca1
d1g5aa2 d1muma_
d1g5aa2 d1vcfa1
d1g5aa2 d1gvea_
d1qnra_ d1vhna_
d1qnra_ d1piia2
d1qnra_ d1xxxa1
d1qnra_ d1qwga_
d1bf2a3 d1djxa3
d1i0da_ d1n55a_
d1i0da_ d1gqia1
d1i0da_ d1luca_
d1i0da_ d7reqa1
d1d8wa_ d1qhoa4
d1d8wa_ d1u1ja1
d1d8wa_ d1wzla3
d1d8wa_ d1vpya_
d1d8wa_ d1rcqa2
d1ur4a_ d1tqxa_
d1ur4a_ d1nfpa_
d1ur4a_ d1luca_
d1ur4a_ d2fdsa1
d1xwya1 d1tqja_
d1xwya1 d2aama1
d1xwya1 d1ccwb_
d1xwya1 d1ntha_
d1xwya1 d1eqca_
d1vr6a1 d1u1ja1
d1odza_ d1tqja_
d1odza_ d1yira1
d1odza_ d1vcva1
d1odza_ d1gvea_
d1ecea_ d1ra0a2
d1ecea_ d1m5wa_
d1ecea_ d1ub3a_
d1ecea_ d1ep3a_
d1nowa1 d1izca_
d1dbta_ d1m5wa_
d1dbta_ d1djxa3
d1dbta_ d2g0wa1
d1r0ma1 d1vema2
d1r0ma1 d1jnda1
d1r0ma1 d1vqta1
d1r0ma1 d1p1xa_
d1r0ma1 d1ytda1
d1h1na_ d1muca1
d1ur1a_ d1n7ka_
d1rh9a1 d1o94a1
d1rh9a1 d1dqua_
d1rh9a1 d1sgja_
d1rh9a1 d1rcqa2
d1ra0a2 d1vpqa_
d1ra0a2 d1xi3a_
d1ra0a2 d1jpma1
d1ra0a2 d1us0a_
d1ra0a2 d1eqca_
d1vema2 d1vhca_
d1v93a_ d1hl2a_
d1v93a_ d1wzla3
d1v93a_ d1gcya2
d1v93a_ d1vlia2
d1v93a_ d1djxa3
d1v93a_ d1lwha2
d1v93a_ d1wx0a1
d2icsa2 d1jz8a5
d2icsa2 d2gl5a1
d2icsa2 d1eyea_
d2icsa2 d1l6sa_
d1qhoa4 d2amxa1
d1qhoa4 d1ntha_
d1qhoa4 d1oyba_
d1qhoa4 d1nvma2
d1qhoa4 d1qwga_
d1ydya1 d1jnda1
d1ydya1 d1vcva1
d1tj1a2 d1wzla3
d1tj1a2 d2gl5a1
d1tj1a2 d1eyea_
d1tj1a2 d1yhta1
d1tj1a2 d1vcva1
d1tj1a2 d1iq8a1
d1tj1a2 d1pbga_
d1viza_ d2gwga1
d1viza_ d1vcva1
d1bqca_ d1oyba_
d2bhua3 d1vlia2
d1j79a_ d1piia2
d1j79a_ d1cnva_
d1j79a_ d1n7ka_
d1j79a_ d2ebna_
d1j79a_ d1p4ca_
d1j79a_ d1oyba_
d1f8ma_ d1qpoa1
d1f8ma_ d1n7ka_
d1f8ma_ d1p1xa_
d1f8ma_ d1l6sa_
d1f8ma_ d2amxa1
d1f8ma_ d1onra_
d1f8ma_ d1nvma2
d1f8ma_ d1gvea_
d2ffia1 d1tv8a_
d2ffia1 d2ebna_
d2ffia1 d1l6sa_
d2ffia1 d1lwha2
d1jz8a5 d1zfja1
d7odca2 d1tzza1
d7odca2 d1e43a2
d7odca2 d1h3ga3
d7odca2 d1vlpa2
d7odca2 d1nfga2
d7odca2 d1pbga_
d7odca2 d2fdsa1
d1vhna_ d1ntha_
d1tzza1 d1muwa_
d1tzza1 d1wx0a1
d1kbla1 d1x7fa2
d1kbla1 d1piia1
d1o94a1 d1f74a_
d1o94a1 d2gdqa1
d1tr9a_ d1qtwa_
d1tr9a_ d1vqta1
d1tqja_ d2gwga1
d1tqja_ d1jaka1
d1tqja_ d1zy9a2
d1tqja_ d1us0a_
d1tqja_ d2ptda_
d1tqja_ d1tx2a_
d2choa2 d1ub3a_
d2choa2 d2fdsa1
d1hl2a_ d1z41a1
d1hl2a_ d1x7fa2
d1hl2a_ d1yira1
d1zcca1 d1uuqa_
d1zcca1 d1vlpa2
d1zcca1 d1nqka_
d1e43a2 d1f74a_
d1e43a2 d1zfja1
d1e43a2 d1nvma2
d1tqxa_ d2gdqa1
d1tqxa_ d1xkya1
d1tqxa_ d2cita1
d1tqxa_ d1sgja_
d1tqxa_ d1wx0a1
d1q7za1 d1j5sa_
d1q7za1 d1izca_
d1vhca_ d1x1na1
d1vhca_ d1gjwa2
d1vhca_ d1nsja_
d1vhca_ d1qwga_
d1uuqa_ d1tv8a_
d1uuqa_ d2g0wa1
d1uuqa_ d1vcva1
d1vyra_ d1vlia2
d1vyra_ d1gqia1
d1vyra_ d1xxxa1
d1thfd_ d1iq8a1
d1piia2 d1muma_
d1piia2 d1hl9a2
d1piia2 d1ur3m_
d1u1ja1 d1z41a1
d1h3ga3 d1vpqa_
d1qpoa1 d1rd5a_
d1qpoa1 d1vcfa1
d1vlpa2 d1j5sa_
d1vlpa2 d1eyea_
d1vlpa2 d1nqka_
d1vlpa2 d1sfsa_
d1vlpa2 d1sgja_
d1vlpa2 d1wx0a1
d1j5sa_ d1xyza_
d1j5sa_ d1n7ka_
d1j5sa_ d1vffa1
d1j5sa_ d1l6sa_
d1j5sa_ d1sr9a2
d1j5sa_ d2cita1
d1foba_ d1p1xa_
d1n55a_ d1q7za2
d1n55a_ d1nvma2
d1n55a_ d1rcqa2
d1vqta1 d1izca_
d1vpqa_ d1yira1
d1vpqa_ d2g0wa1
d1f74a_ d1yhta1
d1f74a_ d1zfja1
d1f74a_ d1rcqa2
d2aama1 d1gvea_
d1wzla3 d1luca_
d1nofa2 d2gwga1
d2gdqa1 d1sr9a2
d2gdqa1 d1yira1
d2gdqa1 d1ep3a_
d2gdqa1 d2fdsa1
d1lucb_ d1nfga2
d1lucb_ d1gjwa2
d1lucb_ d1ytda1
d1xuua2 d2f6ua1
d1xuua2 d1jfxa_
d1gcya2 d1muca1
d2gl5a1 d1x7fa2
d2gl5a1 d1yira1
d2gl5a1 d2fdsa1
d1d8ca_ d1eyea_
d1d8ca_ d1lwha2
d1d8ca_ d1xkya1
d2gwga1 d1muca1
d2gwga1 d1qbaa3
d2gwga1 d1gjwa2
d1ji1a3 d1muca1
d1ji1a3 d1nfga2
d1vlia2 d2ptda_
d1muca1 d2f6ua1
d1muca1 d1ht6a2
d1muca1 d1ytda1
d1muca1 d1rhca_
d1hw6a_ d1qwga_
d1tv8a_ d1izca_
d1tv8a_ d1tvna1
d1xyza_ d1eyea_
d1xyza_ d1vd6a1
d1xyza_ d1vpya_
d1muwa_ d1ccwb_
d1muwa_ d1ht6a2
d1gqia1 d2mnra1
d1gqia1 d2amxa1
d1gqia1 d1rhca_
d1djxa3 d1q7za2
d1djxa3 d1jfxa_
d1djxa3 d1onwa2
d1djxa3 d7reqa1
d1n7ka_ d1zy9a2
d1n7ka_ d1gjwa2
d1p1xa_ d1r7aa2
d1iv8a2 d1nfpa_
d1iv8a2 d1vcfa1
d1jaka1 d1nvma2
d1qbaa3 d1onra_
d1qbaa3 d1sgja_
d1nfpa_ d1ua7a2
d1nfpa_ d2g0wa1
d1tvla_ d1p4ca_
d1q7za2 d1ht6a2
d1eyea_ d1l6sa_
d1eyea_ d1yhta1
d1eyea_ d2mnra1
d1z41a1 d1x7fa2
d1z41a1 d1eoka_
d1z41a1 d1ytda1
d1z41a1 d1ntha_
d1nfga2 d1nvma2
d1nfga2 d2fdsa1
d1yhta1 d1vkfa_
d1nqka_ d1vcfa1
d2f6ua1 d1us0a_
d2f6ua1 d1wx0a1
d1izca_ d1eoka_
d1izca_ d2f2ha4
d1x1na1 d1zfja1
d1x1na1 d1vd6a1
d1sr9a2 d1p4ca_
d1sr9a2 d1a0ca_
d1sr9a2 d1rd5a_
d1lwha2 d1nsja_
d1lwha2 d1piia1
d1p4ca_ d1rhca_
d1ccwb_ d1xxxa1
d1gjwa2 d1xkya1
d1gjwa2 d1yira1
d1muma_ d1vcva1
d1xkya1 d1luca_
d1xkya1 d2cita1
d1zfja1 d1xxxa1
d1vd6a1 d1b5ta_
d1r7aa2 d1l6wa_
d1r7aa2 d1wx0a1
d1b5ta_ d1yira1
d1b5ta_ d1sgja_
d1b5ta_ d1vpya_
d1ht6a2 d1ur3m_
d1jpma1 d1l6wa_
d1yira1 d1mxga2
d1jfxa_ d1rcqa2
d1ub3a_ d1w91a2
d1ub3a_ d2cita1
d1ub3a_ d1iq8a1
d1ub3a_ d1juba_
d1luca_ d2fdsa1
d1us0a_ d2amxa1
d1vkfa_ d1l6wa_
d2ptda_ d1u5ha_
d2ptda_ d1nara_
d1eoka_ d1ntha_
d1eoka_ d1ep3a_
d1rd5a_ d2guya2
d2amxa1 d1onra_
d2amxa1 d1vcva1
d2amxa1 d1pbga_
d1onra_ d1oyba_
d1onra_ d1ep3a_
d1onra_ d1rhca_
d1onra_ d1tg7a5
d1u5ha_ d1oyba_
d1w91a2 d1ep3a_
d1oyba_ d1gvea_
d2cita1 d1ep3a_
d1vcva1 d1rcqa2
d1rhca_ d2f2ha4
d1rhca_ d1piia1
d1ur3m_ d1vpya_
d7reqa1 d1piia1
d1vpya_ d1qwga_
d2anua1 d1oc7a_
d1qwna3 d1dysa_
d1z7aa1 d1dysa_
d1m65a_ d1k1xa3
d1a9xb1 d2gp4a1
d1a9xb1 d1kbla2
d1v7la_ d2isba1
d2b0aa1 d1gmla_
d1ds9a_ d1igra1
d1z7xw1 d1igra1
d1ogqa_ d1pgva_
d1t0ia_ d1ny5a1
d1t0ia_ d1k66a_
d1t0ia_ d1j4aa2
d1oi7a2 d1e5da1
d1y7pa1 d1b1ca_
d1y7pa1 d2arka1
d1y7pa1 d2abwa1
d1y7pa1 d1fyxa_
d1ny5a1 d1qp8a2
d1p5fa_ d1xrsb1
d1p5fa_ d1eucb1
d1p5fa_ d1rlia_
d1p5fa_ d1qp8a2
d2nv0a1 d1isia_
d2nv0a1 d2b4aa1
d1gdha2 d1s2da_
d1gdha2 d2abwa1
d1g2ia_ d1mb3a_
d1tlla2 d1z8ha1
d1tlla2 d1fyea_
d1tlla2 d1ox6a2
d1jrla_ d1rtta_
d1jrla_ d1dz3a_
d1p80a1 d2arka1
d1p80a1 d1r12a_
d1p80a1 d1saya2
d1a04a2 d2csua2
d1a04a2 d1sqsa_
d1r8ja2 d1t0ba_
d1r8ja2 d2naca2
d1r8ja2 d1esda_
d2csua2 d1qvza_
d2csua2 d1eiwa_
d1ydga_ d1n57a_
d1ydga_ d1ox6a2
d1ydga_ d1es9a_
d1qo0d_ d1ka9h_
d1qo0d_ d1t0ba_
d1qo0d_ d2c4va1
d1qo0d_ d1h05a_
d1li4a2 d1ox6a2
d1f2va_ d1ykga1
d1f2va_ d1j5eb_
d1ka9h_ d1j4aa2
d1ka9h_ d1ccwa_
d1ka9h_ d7reqa2
d1t0ba_ d1b1ca_
d1t0ba_ d1w25a1
d1t0ba_ d1mx3a2
d1vmea1 d1i7qb_
d1vmea1 d1ccwa_
d1vmea1 d1zl0a2
d1vmea1 d1dz3a_
d1oxkb_ d2a5la1
d1oxkb_ d5nula_
d1oxkb_ d2arka1
d1oxkb_ d2abwa1
d1oxkb_ d1a9xb2
d2ayza1 d1oboa_
d2ayza1 d1r12a_
d1bvyf_ d1a2oa1
d1zmba1 d1ou0a_
d1zmba1 d1x38a2
d1zmba1 d1xrsb1
d2f62a1 d1s8na_
d2f62a1 d1fyea_
d2f62a1 d1jbea_
d2f62a1 d1kgsa2
d1c4ka1 d1l9xa_
d1c4ka1 d1z8ha1
d1ykga1 d1t3ta2
d1s2da_ d1l9xa_
d1s2da_ d1sqsa_
d1s2da_ d1w25a1
d1l9xa_ d7reqb2
d1l9xa_ d1eucb1
d1l9xa_ d1j4aa2
d1ou0a_ d1fyxa_
d1wl8a1 d2csua3
d1wl8a1 d5nula_
d1wl8a1 d1j4aa2
d1wl8a1 d1bmta2
d1qdlb_ d1b1ca_
d1qdlb_ d2arka1
d2a5la1 d2ghra1
d2a5la1 d1a2oa1
d1qcza_ d2c4va1
d1qcza_ d2b4aa1
d1qcza_ d1u9ca_
d1l7da2 d1dz3a_
d7reqb2 d1t3ta2
d7reqb2 d1sy7a1
d7reqb2 d1krwa_
d1k66a_ d1yzfa1
d1i7qb_ d1rlja_
d2csua3 d1rlia_
d1s8na_ d2arka1
d1s8na_ d1j5eb_
d1s8na_ d1t5ba_
d1vhqa_ d1dcfa_
d1vhqa_ d2ayya1
d1vhqa_ d1es9a_
d1yzfa1 d1zl0a2
d1yzfa1 d1sc6a2
d1yzfa1 d1dbwa_
d2c4va1 d1oboa_
d2c4va1 d1sg0a1
d2c4va1 d2abwa1
d2c4va1 d1u9ca_
d1isia_ d1esda_
d1b1ca_ d1xrsb1
d1x38a2 d1eiwa_
d1xrsb1 d2fexa1
d1oboa_ d1dxya2
d1oboa_ d1a9xb2
d1oboa_ d1kgsa2
d1oboa_ d1vi6a_
d1k68a_ d1o1ya_
d1qkka_ d1fyea_
d1qkka_ d1saya2
d1eucb1 d7reqa2
d1sqsa_ d1u0sy_
d2fexa1 d1rlia_
d2fexa1 d1ygya2
d1j5eb_ d1krwa_
d1j5eb_ d1es9a_
d1eiwa_ d1fyxa_
d1eiwa_ d1n57a_
d1rlia_ d1zl0a2
d1nni1_ d1saya2
d1o1ya_ d7reqa2
d1gpma2 d1k7ca_
d1r12a_ d1k7ca_
d1zesa1 d1rtta_
d1zesa1 d1bmta2
d1k7ca_ d1p2fa2
d2naca2 d1ccwa_
d2naca2 d1p2fa2
d2naca2 d1jbea_
d2ayya1 d1bmta2
d1u0sy_ d1bmta2
d1u0sy_ d1h05a_
d1rtta_ d1f8ya_
d1rtta_ d1a9xb2
d1zl0a2 d1esda_
d1t5ba_ d1mx3a2
d1bmta2 d1w25a2
d1bmta2 d1jbea_
d2abwa1 d1ygya2
d2abwa1 d1es9a_
d1w25a1 d1es9a_
d1f4pa_ d1k9vf_
d1qp8a2 d1a2oa1
d7reqa2 d1dxya2
d7reqa2 d1saya2
d7reqa2 d1esda_
d1w25a2 d1dxya2
d1a2oa1 d1k9vf_
d1k9vf_ d1nata_
d1jbea_ d1es9a_
d1saya2 d1vcoa1
d1nata_ d1ygya2
d1e5da1 d1ygya2
d1x6va2 d1efpa1
d1x6va2 d1jgta1
d1nupa_ d1gpma1
d1ivsa4 d1ni5a1
d1irxa2 d1k92a1
d2c5sa1 d1ilea3
d1k92a1 d1j1ua_
d1jila_ d1dlja3
d1zuna1 d2a84a1
d1pfva2 d1o97d1
d1k4ka_ d1wjga_
d1coza_ d1jmva_
d1n3la_ d1wjga_
d1nzja_ d1efvb_
d1nzja_ d2gm3a1
d1dlja3 d1gtra2
d1dlja3 d2a84a1
d1gtra2 d1jmva_
d2d5ba2 d1o97d1
d1iiba_ d1y1la_
d1knga_ d1qmha1
d1qmha1 d2c4ja2
d1qmha1 d1nm3a2
d1nj8a1 d1nbwb_
d1nj8a1 d2cara1
d1nbwb_ d1u14a_
d1nbwb_ d1wu7a1
d2cara1 d2cxha1
d1dzfa1 d1j23a_
d1dzfa1 d1bama_
d1dzfa1 d1dmua_
d1dzfa1 d1dc1a_
d2a1ia1 d1r0va1
d1r0va1 d1dc1a_
d1xhxa1 d1mgta2
d1u6za3 d1o13a_
d1u6za3 d1qnta2
d1u6za3 d2hbja2
d1i39a_ d2gupa1
d1i39a_ d1k8ka2
d1bcoa2 d1okja2
d1bcoa2 d1t6ca2
d1g99a1 d1vrta1
d1yvua2 d1xc3a2
d2fxua1 d1sfea2
d2fxua1 d1o13a_
d2gupa1 d1jl1a_
d2gupa1 d1vrta1
d1y97a1 d1zbsa1
d1y97a1 d1bupa1
d1czan2 d1w9ha1
d1iv0a_ d2f9wa1
d1iv0a_ d1mgta2
d1iv0a_ d2fsja2
d1iv0a_ d1ilya_
d1saza2 d1dt9a1
d2gupa2 d1q8ia1
d1czan1 d1kfsa1
d1czan1 d2guia1
d1jcea2 d1tgoa1
d1glag1 d2hhva1
d1zbfa1 d1e4ft2
d1zc6a2 d1ewqa3
d2f96a1 d1glag2
d2f96a1 d1sz2a1
d1qtma1 d1jj2m_
d1qtma1 d1ilya_
d1u6za2 d2guia1
d1u6za2 d1jj2m_
d1cxqa_ d2fsja1
d1cxqa_ d1z05a3
d1cxqa_ d1mwma1
d1sfea2 d1jj2m_
d1sfea2 d2d0oa3
d1sfea2 d1w0ha_
d2ch5a1 d1dt9a1
d2fsja1 d1mgta2
d2ch5a2 d1w0ha_
d1uoca_ d1mgta2
d1vk0a_ d1bupa1
d1glag2 d1zupa1
d1x3ma2 d1j5ek_
d1yt3a3 d1e4ft2
d1j5ek_ d1zc6a1
d2fxua2 d1jj2m_
d1ewqa3 d1k8ka2
d1ewqa3 d2gtda2
d1t6ca1 d1w0ha_
d1t6ca1 d1ilya_
d1z6ra2 d1w0ha_
d1z6ra2 d2etja1
d1z6ra2 d1nu0a_
d1bupa2 d1rdua_
d1o13a_ d1bupa1
d1huxa_ d1w9ha1
d1qnta2 d2ap1a1
d2bh1a2 d1w9ha1
d2bh1a2 d1ekea_
d1t6ca2 d1wb9a3
d1zbsa2 d1vrta1
d1sz2a1 d1wlja_
d1sz2a1 d1vhxa_
d1sz2a1 d1p90a_
d1sz2a1 d1s5ja1
d1vhxa_ d1p90a_
d1tgoa1 d1woqa2
d2ap1a1 d2bwva1
d1mgta2 d1wb9a3
d1dt9a1 d2gtda1
d1dt9a1 d1nu0a_
d1e4ft1 d1zupa1
d1pv9a1 d2aa4a1
d1pv9a1 d2a6aa2
d1pv9a1 d2aa4a2
d1vrta1 d1p90a_
d1u04a2 d1zc6a1
d2gtda1 d1ekea_
d1zbsa1 d2hhva1
d1zbsa1 d1wb9a3
d1wb9a3 d1ilya_
d1zc6a1 d2bwva1
d1w0ha_ d2gtda2
d1de4c3 d1b8oa_
d1de4c3 d1c8ba_
d1ysja1 d1iu8a_
d1ysja1 d1cb0a_
d1jwqa_ d1cfza_
d1jysa_ d1m4la_
d1vhwa_ d1y7ea2
d2gfqa1 d1odka_
d2gfqa1 d2grea2
d2or4a3 d1ybfa_
d1yw4a1 d1q1ga_
d1r3na1 d1ryba_
d1odka_ d2afwa1
d1g2oa_ d1ryba_
d1rxya_ d1m4la_
d1vgya1 d1ryba_
d2fvga2 d1c8ba_
d1yloa2 d1ryba_
d1lama1 d1yqea1
d1u7za_ d1j6ua3
d1u7za_ d2gc6a2
d1u7za_ d1vi9a_
d1j6ua3 d1v1aa_
d1tvxa_ d2cs7a1
d1v2ya_ d1v8ca1
d1v2ya_ d1l5pa_
d1v2ya_ d1wmhb_
d1fm0d_ d1z2ma1
d1fm0d_ d1v1oa2
d1fm0d_ d1wxva1
d1fm0d_ d2cs4a1
d1fm0d_ d1uela_
d1wfya_ d1n62a2
d1wfya_ d2fug13
d1bmlc3 d1jq4a_
d1bmlc3 d1c9fa_
d1bmlc3 d2bvca1
d1bmlc3 d1m94a_
d1n62a2 d1h8ca_
d1n62a2 d3seba2
d1v97a2 d1oeyj_
d1wxqa2 d1enfa2
d1feha2 d2incc1
d2piaa3 d3seba2
d2piaa3 d1oeya_
d1vjka_ d1pqsa_
d1vjka_ d1mg8a_
d1vjka_ d2cs4a1
d1vjka_ d1wmha_
d1vjka_ d1h4ra3
d1ip9a_ d1eu3a2
d1ip9a_ d1wiaa_
d1z2ma1 d1wmhb_
d1z2ma1 d1czpa_
d1krha3 d1ttna1
d2faza1 d1l5pa_
d2bkfa1 d1wjna_
d1rm6c2 d1v1oa2
d1rm6c2 d1c1yb_
d1pqsa_ d1rwsa_
d1pqsa_ d2c5lc1
d1i7ha_ d1gg3a3
d1h8ca_ d1wmha_
d3tssa2 d1ttna1
d3tssa2 d1yqba1
d3seba2 d1c9fa_
d3seba2 d1v8ca1
d3seba2 d1doia_
d3seba2 d2npta1
d3seba2 d1we6a_
d3seba2 d1k8rb_
d1wjna_ d2igda_
d1wjna_ d2c60a1
d1wjua_ d2incc1
d1d4ba_ d1m94a_
d1et9a2 d2igda_
d1jq4a_ d1qqra_
d1jq4a_ d1c9fa_
d1jq4a_ d1zkha1
d1jq4a_ d2incc1
d1rwsa_ d1zkha1
d1rwsa_ d1wx8a1
d1wgka_ d1tifa_
d1wgka_ d1i42a_
d1wgka_ d1wiaa_
d1v8ca1 d1v5oa_
d1v8ca1 d1v6ea_
d1z2ma2 d1nekb2
d1oeyj_ d1doia_
d2igda_ d2saka_
d1zud21 d1f2ri_
d1lm8b_ d2saka_
d1ttna1 d1czpa_
d1ttna1 d1ty0a2
d1doia_ d1uela_
d1e7ua3 d2npta1
d1l5pa_ d2fug13
d1l5pa_ d1yqba1
d1l5pa_ d1v86a_
d1l5pa_ d1tygb_
d1mg8a_ d1tifa_
d2saka_ d1se9a_
d2fug13 d1lfda_
d2fug13 d1tygb_
d2c5lc1 d1v1oa2
d2bvca1 d1l7ya_
d1x1ma1 d1tygb_
d1v5oa_ d1esfa2
d1xlqa1 d2cs4a1
d1xlqa1 d1se9a_
d2bs2b2 d1ryja_
d1f2ri_ d1c1yb_
d1ryja_ d1enfa2
d1ryja_ d1wgda_
d1enfa2 d1nekb2
d1enfa2 d1h4ra3
d1wxva1 d1jala2
d1v5ta_ d1esfa2
d1mg4a_ d2bt6a1
d1mg4a_ d1czpa_
d1mg4a_ d1wmha_
d1we6a_ d1oeya_
d1we6a_ d2fug33
d1l4db_ d1m4va2
d2bt6a1 d1gnua_
d1tifa_ d1wgya_
d1eu3a2 d1yqba1
d1i42a_ d2fug33
d2cr5a1 d1tygb_
d1ty0a2 d1gg3a3
d1s5aa_ d1eeja2
d1s5aa_ d1sqwa2
d1roaa_ d1v58a2
d1oh0a_ d1t3ba2
d2cw9a1 d1ugia_
d1jkgb_ d1eeja2
d1of5b_ d1stfi_
d1of5b_ d1n9ea3
d1ohpa1 d1t3ba2
d1q40b_ d1n9ea3
d1sjwa_ d1ugia_
d1sjwa_ d1n9ea2
d1stfi_ d1sqwa2
d2cx1a2 d1jkga_
d1ugia_ d1w6ga2
d1eeja2 d2o9ux1
d2bo9b1 d2b1xb1
d2o9ux1 d1nnva_
d2o9ux1 d1gy7a_
d1nnva_ d1gy7a_
d1nnva_ d1oaca2
d1itxa2 d1bkfa_
d1itxa2 d1m5ya2
d1edqa3 d2f23a2
d1q1ca2 d1w9pa2
d1fm0e_ d1o4ua2
d1vlba3 d1vlpa1
d1ybea2 d2gyak1
d1wina_ d1efub4
d2dixa1 d1dq3a2
d1j26a_ d1uhza_
d1j26a_ d1whza_
d1v9ja_ d2asba3
d1pa4a_ d3proc2
d1pa4a_ d2asba3
d1ib8a2 d1egaa2
d3proc1 d1veha_
d2f9da1 d2cdqa3
d1l3ka2 d1z2la2
d1l3ka2 d1kqfb1
d1l3ka2 d2c42a5
d1l3ka2 d1x7va_
d1l3ka2 d1gnka_
d1l3ka2 d1yrxa1
d1l3ka2 d1azsb_
d1l3ka2 d2d69a2
d1l3ka2 d1fe0a_
d1l3ka2 d1wdda2
d1l3ka2 d1ukua_
d1l3ka2 d2j0wa3
d1piea2 d1jjcb4
d1piea2 d1x4ca1
d1piea2 d1phza1
d1piea2 d2hmfa2
d1piea2 d2f06a2
d1piea2 d2gvka1
d1piea2 d2hhpa3
d1piea2 d1r7ia1
d1s99a_ d1h3da2
d1s99a_ d1qlta1
d1s99a_ d1zvpa1
d1s99a_ d1jnrb_
d1s99a_ d1oy8a2
d2ewha1 d1wg5a_
d2ewha1 d2ahob3
d2ewha1 d1azsb_
d2ewha1 d1feha3
d2ewha1 d1fe0a_
d2ewha1 d1oo0b_
d1t0tv_ d1j5ej_
d1t0tv_ d2ghpa2
d1t0tv_ d1r7ia1
d1t0tv_ d1ygya3
d1t0tv_ d2cdqa3
d1x4ea1 d2cdqa2
d1x4ea1 d1cpza_
d1x4ea1 d2a6oa1
d1x4ea1 d1osda_
d2cq0a1 d1y0ha_
d2cq0a1 d1q79a3
d2cq0a1 d1tr0a_
d2cq0a1 d1t1ea2
d2cq0a1 d1nwaa_
d2cq0a1 d1oj4a2
d2cq0a1 d1x0pa1
d2cq0a1 d1sqea_
d2cq0a1 d1j27a_
d2cq0a1 d2f1fa1
d2cq0a1 d1iqza_
d2cq0a1 d2cg4a2
d2gmha3 d5ruba2
d2gmha3 d1ueka2
d2gmha3 d1in0a1
d2gmha3 d1hbnb2
d2gmha3 d1o0pa_
d2cvea2 d1kqfb1
d2cvea2 d2dgxa1
d2cvea2 d2cb2a1
d2cvea2 d1fxla1
d2cvea2 d2f06a2
d2cvea2 d2gvka1
d2cvea2 d1zpva1
d1fx2a_ d1u0sa_
d1fx2a_ d2dyaa1
d1fx2a_ d1q79a3
d1fx2a_ d1wexa_
d1fx2a_ d2ahob3
d1fx2a_ d1gpja3
d1fx2a_ d1kp6a_
d1fx2a_ d2cpea1
d1fx2a_ d1tdja2
d1z2la2 d1x7va_
d1z2la2 d2dyaa1
d1z2la2 d2cpfa1
d1z2la2 d2cqga1
d1z2la2 d2u1aa_
d1uj6a2 d2f1fa2
d1uj6a2 d2cb2a1
d1uj6a2 d1wg5a_
d1uj6a2 d1hw8a1
d1uj6a2 d2ghpa2
d1x4aa1 d1fvqa_
d1x4aa1 d2f06a1
d1kkha2 d2dgxa1
d1kkha2 d1xera_
d1kkha2 d1h7wa5
d1kkha2 d1wi6a1
d1kkha2 d1lq9a_
d1kkha2 d2ftra1
d1kkha2 d1x4ga1
d1kkha2 d1o8ba2
d1m1ha2 d2fzcb1
d1m1ha2 d1mlaa2
d1m1ha2 d2cyya2
d1m1ha2 d1u6fa1
d1m1ha2 d2ghpa2
d1m1ha2 d1zhva2
d2f1fa2 d2iiza1
d2f1fa2 d1vlen2
d2f1fa2 d1lxja_
d2f1fa2 d1u2fa_
d2dita1 d2hmfa3
d2dita1 d1lq9a_
d2dita1 d1b3ta_
d2cqba1 d1vfja_
d2cqba1 d1ffgb_
d1eara2 d1x4ca1
d1eara2 d2hmfa2
d1eara2 d1ueka2
d1eara2 d2oaua2
d1eara2 d7fd1a_
d1eara2 d1j27a_
d1eara2 d1regx_
d1wf2a_ d2c42a5
d1wf2a_ d1h72c2
d1wf2a_ d1yqha1
d1wf2a_ d1azsb_
d1wf2a_ d1vk8a_
d1kqfb1 d2msta_
d1kqfb1 d1uw4a_
d1kqfb1 d2cb2a1
d1kqfb1 d1lfwa2
d1kqfb1 d1qupa2
d1kqfb1 d1y7pa2
d2c42a5 d1lxna_
d2c42a5 d1koha2
d2c42a5 d2fiua1
d2c42a5 d2u2fa_
d2c42a5 d2ghpa2
d2c42a5 d1nz8a_
d2c42a5 d1qd1a1
d1k0va_ d1tr0a_
d1k0va_ d1l3ka1
d1k0va_ d1ufwa_
d1k0va_ d1tuva_
d1k0va_ d1wi8a_
d1u0sa_ d1fxda_
d1u0sa_ d1hbnb2
d1u0sa_ d1loua_
d1pg5b1 d1uw4a_
d1pg5b1 d2iboa1
d1pg5b1 d1ivza_
d1pg5b1 d1fe0a_
d1pg5b1 d1cvja2
d1jmta_ d2bj7a2
d1jmta_ d1qd1a2
d1jmta_ d1nh8a2
d1jmta_ d1i19a1
d1x5sa1 d2gvka1
d1x5sa1 d1ekra_
d1x5sa1 d1i19a1
d1x5sa1 d1ftra2
d1q8ka2 d1y0ha_
d1q8ka2 d2cyya2
d1q8ka2 d2f06a2
d1q8ka2 d1wela1
d1q8ka2 d1naqa_
d1q8ka2 d1b3ta_
d1q8ka2 d1iqza_
d1q8ka2 d1ufwa_
d2fzcb1 d1tuwa_
d2fzcb1 d1cc8a_
d2fzcb1 d1t1ea2
d2fzcb1 d2u2fa_
d2fzcb1 d1mwqa_
d2fzcb1 d1r89a3
d2fzcb1 d1zpva1
d1w1oa1 d2dyaa1
d1w1oa1 d2cz4a1
d1w1oa1 d1f3va_
d1w1oa1 d1fjca_
d1w1oa1 d1in0a1
d1w1oa1 d1feha3
d1w1oa1 d1sqea_
d1w1oa1 d1r7ia1
d1q8la_ d1koha2
d1q8la_ d1sjra_
d1q8la_ d1zhva1
d1q8la_ d1ivza_
d1q8la_ d1aopa2
d1q8la_ d2hhpa3
d1q8la_ d1wf0a_
d1q8la_ d1wdta5
d1q8la_ d1nz8a_
d2bopa_ d2dyaa1
d2bopa_ d2u2fa_
d2bopa_ d2cq3a1
d2bopa_ d2d69a2
d2bopa_ d2cq4a1
d2bopa_ d1w25a3
d2bopa_ d2u1aa_
d2bopa_ d1u2fa_
d5ruba2 d2dgxa1
d5ruba2 d2cb2a1
d5ruba2 d1hbnc_
d5ruba2 d2ghpa1
d1ftra1 d1oy8a3
d1ftra1 d2cqga1
d1ftra1 d2oaua2
d1ftra1 d1nm2a2
d1ftra1 d2bv3a4
d1ftra1 d2d3qa1
d1p1ta_ d1pbua_
d1p1ta_ d2fyxa1
d1p1ta_ d1vlen2
d1p1ta_ d1tdja2
d1cg2a2 d1jqga2
d1cg2a2 d2bj7a2
d1cg2a2 d1zh5a2
d2msta_ d1oy8a3
d2msta_ d1jqga2
d2msta_ d2hmfa3
d2msta_ d1nm2a2
d2msta_ d2byca1
d2msta_ d2fug34
d2msta_ d2cdqa3
d1wuua2 d2bj7a2
d1wuua2 d1x4fa1
d1wuua2 d1fxla1
d1wuua2 d1h7wa5
d1wuua2 d1lq9a_
d1wuua2 d2cpha1
d1wuua2 d1zpva1
d1wuua2 d1wvfa1
d1nu4a_ d1kvka2
d1nu4a_ d1aopa2
d1pbua_ d1fxla1
d1pbua_ d1kqka_
d1pbua_ d1qd1a2
d1pbua_ d2cfxa2
d1mlaa2 d1vi7a2
d1mlaa2 d1azsb_
d1mlaa2 d2fdna_
d1mlaa2 d1fe0a_
d1mlaa2 d1tdja2
d1tuwa_ d2cdqa2
d1tuwa_ d1nwaa_
d1tuwa_ d1j27a_
d1tuwa_ d2cpea1
d1h3da2 d1sb6a_
d1h3da2 d1wexa_
d1h3da2 d2fiua1
d1h3da2 d1jb0c_
d1h3da2 d1vqsa_
d1h3da2 d2hhpa3
d1h3da2 d1fe0a_
d1uw4a_ d1lxna_
d1uw4a_ d1kvka2
d1uw4a_ d1yrxa1
d1uw4a_ d1qd1a2
d1uw4a_ d1b3ta_
d1uw4a_ d1wdda2
d1owxa_ d1vmba_
d1owxa_ d1mwya_
d1owxa_ d1b3ta_
d1owxa_ d1fnoa3
d1j5ej_ d1whva_
d1j5ej_ d1tz0a_
d1j5ej_ d2ghpa2
d1j5ej_ d1vk8a_
d1j5ej_ d1qd1a1
d1x7va_ d1oy8a3
d1x7va_ d1hw8a1
d1x7va_ d2ahob3
d1x7va_ d1fvqa_
d1x7va_ d1r89a3
d1x7va_ d1itpa_
d1x7va_ d2cdqa3
d1x7va_ d1cvja2
d1gnka_ d1scjb_
d1gnka_ d1qd1a2
d1gnka_ d2j0wa2
d1gnka_ d2oaua2
d1gnka_ d1in0a1
d1gnka_ d1x4ha1
d1gnka_ d1ufwa_
d1in0a2 d1q79a3
d1in0a2 d1vi7a2
d1in0a2 d1gpja3
d1in0a2 d1b3ta_
d1in0a2 d2disa1
d1urra_ d1o51a_
d1urra_ d2fyxa1
d1urra_ d1cc8a_
d1urra_ d1fvqa_
d1urra_ d1x5oa1
d1urra_ d1nm2a2
d1urra_ d2ghpa2
d1urra_ d1n0ua4
d1urra_ d1r3na2
d1urra_ d1fi4a2
d1y0ha_ d1in0a1
d1y0ha_ d1apsa_
d1y0ha_ d2cpha1
d2dgxa1 d1h0hb_
d2dgxa1 d2gvka1
d1wj9a2 d1nxia_
d1wj9a2 d1fjca_
d1wj9a2 d1itpa_
d1wj9a2 d1hbnb2
d2dyaa1 d2fyxa1
d2dyaa1 d1f3va_
d2dyaa1 d1xera_
d2dyaa1 d1l3ka1
d2dyaa1 d1ekra_
d2dyaa1 d1mwya_
d2dyaa1 d1ftra2
d2dyaa1 d2byca1
d2dyaa1 d1kn6a_
d2cz4a1 d1wg5a_
d2cz4a1 d1jb0c_
d2cz4a1 d1fvga_
d2cz4a1 d1t95a3
d2cz4a1 d1oy8a1
d1lxna_ d1jb0c_
d1lxna_ d2cpfa1
d1lxna_ d1f9ya_
d1lxna_ d1x4ha1
d1cvja1 d1jjcb4
d1cvja1 d1aopa1
d1cvja1 d1oy8a1
d1cvja1 d1tz0a_
d1oy8a3 d1jqga2
d1oy8a3 d1lq9a_
d1oy8a3 d1hbnc_
d1oy8a3 d1r8ha_
d2cdqa2 d2cpja1
d2cdqa2 d1fxla1
d2cdqa2 d1t1ea2
d2cdqa2 d1hbna2
d2cdqa2 d1hbnb2
d2cdqa2 d1wdta5
d2cdqa2 d1gxua_
d1koha2 d1phza1
d1koha2 d1naqa_
d1koha2 d2cg4a2
d1koha2 d1utaa_
d1sjra_ d1rjja_
d1q79a3 d1sj1a_
d1q79a3 d2fyxa1
d1q79a3 d2cqpa1
d1q79a3 d1sqea_
d1q79a3 d1wdda2
d1k47a2 d1vmba_
d1k47a2 d1x4ha1
d1k47a2 d2cqha1
d1k47a2 d1qupa2
d1jqga2 d2fgca1
d1jqga2 d1azsa_
d1jqga2 d1mwqa_
d1jqga2 d7fd1a_
d1jqga2 d2f1fa1
d1jjcb4 d2iiza1
d1jjcb4 d2cpza1
d1jjcb4 d1f3va_
d1jjcb4 d2ftra1
d1x4ca1 d2iboa1
d1x4ca1 d2f06a2
d1x4ca1 d1ueka2
d1x4ca1 d1h7wa5
d1x4ca1 d1gh8a_
d1x4ca1 d1oy8a2
d1sb6a_ d1xera_
d1sb6a_ d1kwma2
d1sb6a_ d1nh8a2
d1sb6a_ d2hhpa3
d1sb6a_ d2cq2a1
d1sb6a_ d1iqza_
d1q8ba_ d1yrxa1
d1q8ba_ d1ayea2
d1q8ba_ d1ftra2
d1q8ba_ d1ufwa_
d1q8ba_ d2disa1
d1qlta1 d2iiza1
d1qlta1 d1y5ib1
d1qlta1 d1kwma2
d1qlta1 d1hbna2
d1qlta1 d1oo0b_
d1o51a_ d1tr0a_
d1o51a_ d1hbnb2
d1wexa_ d1ueka2
d1wexa_ d1qd1a2
d1wexa_ d1nzaa_
d1wexa_ d1apsa_
d1wexa_ d1loua_
d1wexa_ d2cdqa3
d1phza1 d1jb0c_
d1phza1 d1cpza_
d1phza1 d1fvqa_
d1phza1 d2a10a1
d1phza1 d1fjca_
d1phza1 d1qupa2
d1phza1 d1tuva_
d2fgca1 d1f60b_
d2fgca1 d2fyxa1
d2fgca1 d1mwqa_
d2fgca1 d1hbna2
d2fgca1 d1n0ua4
d2fgca1 d2disa1
d2fgca1 d1r3na2
d1h0hb_ d1kvka2
d1h0hb_ d2cqia1
d1h0hb_ d2cpia1
d1h0hb_ d1wf0a_
d1h0hb_ d1ukua_
d2cpja1 d1mg7a2
d2cpja1 d1h72c2
d2cpja1 d1u8sa2
d2cpja1 d1cc8a_
d2cpja1 d2cdqa3
d2cpja1 d1sc6a3
d1mg7a2 d1sj1a_
d1mg7a2 d1hfel2
d1mg7a2 d1whya_
d1mg7a2 d2ftra1
d1mg7a2 d2j0wa3
d1mg7a2 d1sc6a3
d1no8a_ d2f1fa1
d1no8a_ d1zpwx1
d1no8a_ d2cfxa2
d1no8a_ d1iqza_
d1no8a_ d1wdda2
d1h72c2 d1vfja_
d1h72c2 d2cq4a1
d1h72c2 d2u1aa_
d1h72c2 d2d3qa1
d1h72c2 d2ghpa3
d1h72c2 d2cdqa3
d2fiua1 d1wg5a_
d2fiua1 d1wela1
d2fiua1 d2f1fa1
d2fiua1 d2fug34
d1x5ua1 d1osda_
d1x5ua1 d1i19a1
d1x5ua1 d2cfxa2
d1x5ua1 d2d3qa1
d1x5ua1 d1sc6a3
d1x5ua1 d1wc3a_
d2q43a2 d2cpza1
d2q43a2 d1i1ga2
d2q43a2 d1regx_
d2bj7a2 d1wj9a1
d2bj7a2 d1azsa_
d2bj7a2 d1r89a3
d2bj7a2 d7fd1a_
d2bj7a2 d1lxja_
d2bj7a2 d1whwa_
d2bj7a2 d1o0pa_
d2bj7a2 d1kn6a_
d2bj7a2 d1utaa_
d1u8sa2 d1oj4a2
d1u8sa2 d7fd1a_
d1u8sa2 d1ffgb_
d1aopa1 d1cc8a_
d1aopa1 d2u2fa_
d1aopa1 d1y7pa2
d1aopa1 d1oy8a2
d2cb2a1 d1nxia_
d2cb2a1 d1wdta4
d1lfwa2 d1kvka2
d1lfwa2 d1fvqa_
d1lfwa2 d1azsa_
d1lfwa2 d1scjb_
d1lfwa2 d1f0xa1
d1lfwa2 d1nh8a2
d1lfwa2 d2cpia1
d1lfwa2 d1qd1a1
d1lfwa2 d1utaa_
d1lfwa2 d1wc3a_
d1sj1a_ d1weya_
d1sj1a_ d2f06a2
d1sj1a_ d1cpza_
d1sj1a_ d2f06a1
d1sj1a_ d1iuja_
d1sj1a_ d2cdqa3
d1x4fa1 d1rwua_
d1x4fa1 d2cyya2
d1x4fa1 d1y5ib1
d1x4fa1 d1lq9a_
d1x4fa1 d2f5ga1
d1x4fa1 d1s7ia_
d1rwua_ d1nxia_
d1rwua_ d1r89a3
d1rwua_ d2ghpa2
d2iboa1 d2cpda1
d2iboa1 d2iiza1
d2iboa1 d1vfja_
d2iboa1 d2f06a1
d2iboa1 d1vmba_
d2iboa1 d1regx_
d1yqha1 d1ayea2
d1yqha1 d2adca1
d1zhva1 d1fvqa_
d1zhva1 d1lxja_
d1zhva1 d1n0ua4
d1zhva1 d2d3qa1
d1zhva1 d1jnrb_
d1wg5a_ d2a6oa1
d1wg5a_ d2j0wa2
d1wg5a_ d2f5ga1
d1wg5a_ d2fug34
d1wj9a1 d1cc8a_
d1wj9a1 d2fdna_
d1wj9a1 d2cpia1
d1wj9a1 d2ghpa2
d1wj9a1 d1r7ia1
d1wj9a1 d1zpwx1
d1wj9a1 d2cfxa2
d1wj9a1 d2ftra1
d1wj9a1 d2ghpa1
d1wj9a1 d1cvja2
d2cpxa1 d2f06a2
d2cpxa1 d1f3va_
d2cpxa1 d2a6oa1
d2cpxa1 d1r89a3
d2cpxa1 d2f06a1
d2cpxa1 d1ekra_
d2cpxa1 d1lxja_
d2cpxa1 d1fe0a_
d1q5ya_ d1n0ua4
d1q5ya_ d2cpha1
d1fxla1 d1scjb_
d1fxla1 d1f9ya_
d1fxla1 d1ivza_
d1fxla1 d2fug91
d1nxia_ d2a6oa1
d1nxia_ d1f0xa1
d1nxia_ d1loua_
d1nxia_ d1wc3a_
d2hmfa2 d1jb0c_
d2hmfa2 d1fjca_
d2hmfa2 d2cq3a1
d2hmfa2 d1rjja_
d2hmfa2 d1lxja_
d2hmfa2 d2fug91
d1jb0c_ d1vi7a2
d1jb0c_ d1t95a3
d1jb0c_ d1wvfa1
d2cpfa1 d1vlen2
d2cpfa1 d2oaua2
d2cpfa1 d2cdqa3
d1fxda_ d2ahob3
d1fxda_ d1kvka2
d1fxda_ d1wela1
d1fxda_ d1kp6a_
d1fxda_ d1lxja_
d1fxda_ d1hbnb2
d1fxda_ d1ufwa_
d1fxda_ d1gmua2
d1fxda_ d1r3na2
d2hiqa1 d2ghpa2
d2hiqa1 d2bv3a4
d2cyya2 d1ayea2
d2cyya2 d1zpwx1
d1weya_ d2f06a2
d1weya_ d1itpa_
d2cpda1 d1aw0a_
d2cpda1 d1xera_
d2cpda1 d1nwaa_
d2cpda1 d1oy8a1
d2cpda1 d2bv3a4
d2cpda1 d1iuja_
d2cpda1 d1fnoa3
d1ulra_ d1wela1
d1ulra_ d1zvpa1
d1ulra_ d1wdda2
d1ulra_ d1ukua_
d1ulra_ d2fug34
d2f06a2 d1ykwa2
d2f06a2 d7fd1a_
d2f06a2 d2cpia1
d2f06a2 d1lxja_
d2f06a2 d1fnoa3
d2f06a2 d2cqha1
d2f06a2 d1nz8a_
d2f06a2 d1fxla2
d1aw0a_ d2hmfa3
d1aw0a_ d1t1ea2
d1aw0a_ d1hbnc_
d1aw0a_ d1ufwa_
d1aw0a_ d1y7pa2
d2iiza1 d1r7ia1
d2iiza1 d1zh5a2
d2iiza1 d1u2fa_
d2iiza1 d2fug34
d1fvga_ d1h6kx_
d1fvga_ d1oj4a2
d1fvga_ d1mwqa_
d1fvga_ d1n0ua4
d1fvga_ d1nz8a_
d1fvga_ d2cdqa3
d1fvga_ d1r8ha_
d1kqka_ d1oy8a4
d1kqka_ d1nwaa_
d1kqka_ d1wela1
d1kqka_ d2f06a1
d1kqka_ d1hbnb2
d1kqka_ d2f5ga1
d1kqka_ d2cpha1
d1ueka2 d1fnoa3
d1ueka2 d1wdda2
d1ueka2 d2cpya1
d1ueka2 d1tuva_
d1f60b_ d1oy8a4
d1f60b_ d1scjb_
d1f60b_ d1u6fa1
d1f60b_ d1x4ha1
d1f60b_ d2disa1
d1f60b_ d1oo0b_
d1f60b_ d1cvja2
d2fyxa1 d1hw8a1
d2fyxa1 d1azsb_
d2fyxa1 d1zh5a2
d2fyxa1 d1o0pa_
d2fyxa1 d1fxla2
d2fyxa1 d1wi8a_
d2fyxa1 d1wc3a_
d2cpza1 d1nwaa_
d2cpza1 d1regx_
d1oy8a4 d1u8sa1
d1oy8a4 d2gvka1
d1oy8a4 d1f9ya_
d1oy8a4 d1lq9a_
d1oy8a4 d2hhpa3
d1cc8a_ d1t95a3
d1cc8a_ d1scjb_
d1cc8a_ d1feha3
d1cc8a_ d1tdja2
d1cc8a_ d1o0pa_
d1cc8a_ d1r3na2
d1cc8a_ d1qd1a1
d1cc8a_ d1oy8a2
d1tr0a_ d1f3va_
d1tr0a_ d1o8ba2
d1tr0a_ d1regx_
d1f3va_ d2a10a1
d1f3va_ d1ykwa2
d1f3va_ d1ivza_
d1f3va_ d1ekra_
d1f3va_ d1lxja_
d1f3va_ d2cqha1
d1f3va_ d1ygya3
d1hw8a1 d1t95a3
d1hw8a1 d1nm2a2
d1hw8a1 d1j27a_
d1hw8a1 d1itpa_
d1xera_ d1azsa_
d1xera_ d1vfja_
d1xera_ d2oaua2
d1xera_ d1ukua_
d1xera_ d1tuva_
d1h6kx_ d1ivza_
d1h6kx_ d1gxua_
d1h6kx_ d1zvpa2
d2ahob3 d1fvqa_
d2ahob3 d1oy8a1
d2ahob3 d1hbna2
d2ahob3 d1gmua2
d2ahob3 d1fxla2
d2ahob3 d1o8ba2
d1kvka2 d1wela1
d1kvka2 d1qd1a2
d1kvka2 d1qupa2
d1kvka2 d1wdda2
d1kvka2 d1cvja2
d2a6oa1 d1nh8a2
d1fvqa_ d1oy8a1
d1fvqa_ d1y5ib1
d1fvqa_ d1vmba_
d1fvqa_ d1y7pa2
d2hmfa3 d1scjb_
d2hmfa3 d1wela1
d2hmfa3 d2bv3a4
d2hmfa3 d1ufwa_
d2hmfa3 d1oy8a2
d1whva_ d1y5ib1
d1whva_ d1r7ia1
d1yrxa1 d1x5oa1
d1yrxa1 d2cpea1
d1yrxa1 d2j0wa3
d1vi7a2 d2a10a1
d1vi7a2 d2cq3a1
d1vi7a2 d1oy8a1
d1vi7a2 d1wi6a1
d1gpja3 d2cq3a1
d1gpja3 d1h98a_
d1gpja3 d1r3na2
d1gpja3 d1y7pa2
d1t1ea2 d1fjca_
d1t1ea2 d1mwya_
d1t1ea2 d1oy8a2
d1t1ea2 d1r8ha_
d1x5oa1 d1oy8a1
d1x5oa1 d1r89a3
d1osda_ d1kwma2
d1osda_ d1r7ia1
d1osda_ d1vk8a_
d1osda_ d2cg4a2
d2a10a1 d2d69a2
d2a10a1 d1in0a1
d2u2fa_ d1f0xa1
d2u2fa_ d1i1ga2
d2u2fa_ d1ftra2
d2u2fa_ d1tuva_
d1fjca_ d2cfxa2
d1fjca_ d1s7ia_
d1fjca_ d1wdda2
d2cq3a1 d1j27a_
d2cq3a1 d1hbnb2
d1azsa_ d1ayea2
d1azsa_ d1h98a_
d1azsa_ d1s4ea2
d1azsa_ d1zvpa1
d1azsa_ d1x4ga1
d1nwaa_ d2f5ga1
d1nwaa_ d1wdta4
d1u8sa1 d1azsb_
d1u8sa1 d1y5ib1
d1u8sa1 d1naqa_
d1u8sa1 d1hfel2
d1u8sa1 d1aopa2
d1oj4a2 d2fdna_
d1whxa_ d1feha3
d1whxa_ d1ffgb_
d1azsb_ d1mwqa_
d1azsb_ d2cqia1
d1azsb_ d1in0a1
d1azsb_ d2cpea1
d1azsb_ d1r7ia1
d1azsb_ d1loua_
d1azsb_ d1ffgb_
d1vgya2 d2cqia1
d1vgya2 d2cq1a1
d2gvka1 d2d69a2
d2gvka1 d1wdta5
d1mwqa_ d1ekra_
d1mwqa_ d1wdda2
d1mwqa_ d1jnrb_
d1mwqa_ d1regx_
d1t95a3 d1whwa_
d1t95a3 d2ftra1
d1t95a3 d1fi4a2
d1t95a3 d1utaa_
d1oy8a1 d1wela1
d1oy8a1 d2cpha1
d1oy8a1 d1tuva_
d1x4da1 d1x0pa1
d1x4da1 d2hhpa3
d1x4da1 d1itpa_
d1x4da1 d1iuja_
d1x4da1 d1gh8a_
d1x4da1 d2cg4a2
d1ykwa2 d1tz0a_
d1ykwa2 d1feha3
d1ykwa2 d1vmba_
d1ykwa2 d1itpa_
d1ykwa2 d2cfxa2
d1ykwa2 d2cg4a2
d2cqia1 d1qd1a2
d2fdna_ d2f06a1
d2fdna_ d1naqa_
d2fdna_ d2bv3a4
d2fdna_ d1hbnc_
d2fdna_ d1vk8a_
d2fdna_ d1qupa2
d1scjb_ d1h98a_
d1scjb_ d1iqza_
d1scjb_ d1zvpa1
d1scjb_ d2d3qa1
d1scjb_ d1r3na2
d1wela1 d1gmua2
d1wela1 d1zpva1
d1r89a3 d2j0wa2
d1r89a3 d1jnrb_
d1r89a3 d2cpya1
d1qd1a2 d1lxja_
d1qd1a2 d1ukua_
d1f0xa1 d2cqha1
d1f9ya_ d1ayea2
d1f9ya_ d1sqea_
d1f9ya_ d1wdta4
d1f9ya_ d2j0wa3
d1f9ya_ d1kn6a_
d1f9ya_ d1r8ha_
d1vlen2 d1u6fa1
d1vlen2 d1ekra_
d1vlen2 d1ysja2
d1vlen2 d2f5ga1
d1vlen2 d1y7pa2
d1vlen2 d1r8ha_
d2cqga1 d1ygya3
d2cqga1 d1wdta4
d2cqga1 d1wc3a_
d1x0pa1 d2fug34
d1u6fa1 d1feha3
d1u6fa1 d1wvfa1
d1u6fa1 d2cdqa3
d1u6fa1 d1wc3a_
d2j0wa2 d1ffgb_
d2j0wa2 d1fi4a2
d1vfja_ d1tz0a_
d1l3ka1 d2d69a2
d1l3ka1 d1vqsa_
d1l3ka1 d1iqza_
d2d69a2 d2cqha1
d2d69a2 d1wi8a_
d1y5ib1 d1gh8a_
d1h7wa5 d1zpwx1
d1h7wa5 d2cq2a1
d1h7wa5 d2ghpa3
d1vqsa_ d1whya_
d1vqsa_ d2bz2a1
d1vqsa_ d1nz8a_
d1vqsa_ d1u2fa_
d2cqpa1 d1hbna2
d2cqpa1 d1s4ea2
d2cqpa1 d1r3na2
d2cqpa1 d1zhva2
d2cqpa1 d1wc3a_
d1tz0a_ d1wf0a_
d1tz0a_ d2fug34
d1tz0a_ d2j0wa3
d2f06a1 d1whya_
d2f06a1 d1gh8a_
d2f06a1 d1r3na2
d2f06a1 d2ghpa3
d1naqa_ d2cg4a2
d1wwha1 d1i19a1
d1wwha1 d1zpwx1
d1wwha1 d1wdta5
d7fd1a_ d2hhpa3
d7fd1a_ d1ysja2
d7fd1a_ d1r3na2
d1kwma2 d1nzaa_
d1kwma2 d1w25a3
d1kwma2 d1sc6a3
d1in0a1 d1hfel2
d1in0a1 d1i1ga2
d1in0a1 d1ftra2
d1in0a1 d1n0ua4
d1in0a1 d1zpwx1
d1ivza_ d1hfel2
d1hfel2 d2ghpa2
d1hfel2 d1iuja_
d1hfel2 d1hbnc_
d1hfel2 d1ukua_
d1hfel2 d1kn6a_
d1whya_ d2fug91
d1feha3 d1b3ta_
d1feha3 d1gxua_
d1ekra_ d2adca1
d1ekra_ d1wvfa1
d1nh8a2 d2bz2a1
d1nh8a2 d1iuja_
d1nh8a2 d1qd1a1
d2cpia1 d1mwya_
d2cpia1 d2cg4a2
d1nm2a2 d1mwya_
d1wi6a1 d1j27a_
d1wi6a1 d1s7ia_
d1i1ga2 d1zvpa2
d1vmba_ d2f1fa1
d1vmba_ d1ufwa_
d1vmba_ d1qd1a1
d1i19a1 d2hhpa3
d1i19a1 d1tdja2
d1i19a1 d1nz8a_
d1i19a1 d2cg4a2
d1nzaa_ d2adca1
d1nzaa_ d1apsa_
d1nzaa_ d1fnoa3
d1nzaa_ d1gh8a_
d1nzaa_ d1tuva_
d1hbna2 d1itpa_
d1hbna2 d2disa1
d1sqea_ d2f5ga1
d1sqea_ d1gh8a_
d1sqea_ d1x4ga1
d1rjja_ d1r7ia1
d1rjja_ d1x4ga1
d2ghpa2 d1s7ia_
d1h98a_ d1ftra2
d1h98a_ d2bv3a4
d1h98a_ d1zpwx1
d1h98a_ d1o0pa_
d1kp6a_ d1o0pa_
d1aopa2 d2cq2a1
d1j27a_ d2f1fa1
d1j27a_ d2byca1
d1j27a_ d2disa1
d1j27a_ d1y7pa2
d1mwya_ d1wc3a_
d1lq9a_ d2byca1
d1lq9a_ d1n0ua5
d1lq9a_ d1wdta4
d2cpea1 d1s7ia_
d2cpea1 d1qd1a1
d1lxja_ d1n0ua4
d1lxja_ d1y7pa2
d1fe0a_ d1x4ha1
d1fe0a_ d1wdda2
d2p8ia1 d1itpa_
d2p8ia1 d1n0ua4
d1r7ia1 d2cq2a1
d1r7ia1 d1gh8a_
d1r7ia1 d1zvpa2
d1r7ia1 d1cvja2
d2adca1 d1hbnb2
d2adca1 d2bv3a4
d2adca1 d1ysja2
d2adca1 d1zpwx1
d1itpa_ d1tdja2
d1itpa_ d1wf0a_
d1apsa_ d1zvpa1
d1apsa_ d2cqda1
d1zh5a2 d1zpva1
d1zh5a2 d1fi4a2
d1zh5a2 d1zhva2
d1hbnb2 d1wdda2
d2bz2a1 d1fnoa3
d2bz2a1 d1tuva_
d2bz2a1 d1wc3a_
d1w25a3 d2adca2
d1tdja2 d2adca2
d2bv3a4 d1oy8a2
d1n0ua4 d1x4ha1
d1n0ua4 d1loua_
d2f1fa1 d1wdta4
d1ysja2 d1hbnc_
d1ysja2 d1gh8a_
d1x4ha1 d1iuja_
d1x4ha1 d1wdta5
d2f5ga1 d2ghpa1
d2f5ga1 d2d3qa1
d2f5ga1 d1zvpa2
d2f5ga1 d1regx_
d2f5ga1 d1zhva2
d1s4ea2 d2byca1
d1s4ea2 d2cqha1
d1s4ea2 d1zvpa1
d1s4ea2 d1n0ua5
d1iuja_ d1iqza_
d1iuja_ d1gxua_
d1fnoa3 d2cqha1
d1fnoa3 d1cvja2
d1zpwx1 d2disa1
d1zpwx1 d1zvpa2
d2cq2a1 d1zvpa2
d2cq2a1 d1zhva2
d2cfxa2 d1n0ua5
d1hbnc_ d1y7pa2
d1hbnc_ d2j0wa3
d1loua_ d1fxla2
d1wf0a_ d1wdta4
d1wf0a_ d2cdqa3
d2cqha1 d1regx_
d1wdta5 d1kn6a_
d1tdja3 d1s7ia_
d1iqza_ d1gmua2
d1whwa_ d1tuva_
d1o0pa_ d1ukua_
d1s7ia_ d2fug91
d1s7ia_ d1wdta4
d1s7ia_ d1zhva2
d2ftra1 d1zvpa2
d2ftra1 d1utaa_
d2fug91 d1gxua_
d1gh8a_ d2disa1
d1nz8a_ d1gxua_
d1nz8a_ d1zvpa2
d1nz8a_ d2adca2
d2ghpa1 d1zhva2
d2d3qa1 d1wdta4
d2d3qa1 d2ghpa3
d2d3qa1 d1ffgb_
d2disa1 d2cg4a2
d1qupa2 d1x4ga1
d1x4ga1 d1ukua_
d1n0ua5 d1cvja2
d1fxla2 d2j0wa3
d1zvpa2 d1oy8a2
d1u2fa_ d1oy8a2
d1u2fa_ d1tuva_
d1ffgb_ d2fug34
d1ffgb_ d2cdqa3
d2fug34 d1cvja2
d2fug34 d1zhva2
d1jnrb_ d1zhva2
d2cg4a2 d1zhva2
d1qd1a1 d1kn6a_
d1regx_ d1oy8a2
d1utaa_ d1wc3a_
d1pava_ d2bkya1
d1zq1c2 d1ru0a_
d2ozba1 d1ufya_
d1tuba2 d1r1ma_
d1tuba2 d2ewca1
d1dt9a2 d1t0aa_
d1dt9a2 d2cvla1
d1gz0a2 d1clia1
d1h7ma_ d1pf5a_
d1t4ba2 d2glza1
d2iafa1 d2dapa2
d2iafa1 d1r0ka3
d1v5ra1 d1ylxa1
d1nhpa3 d1n62c1
d1t3qc1 d1d7ya3
d1gqia2 d1c7ka_
d1kapp2 d1l8na2
d2cbia3 d1tvia_
d1t9ia_ d1o2fb_
d1oj5a_ d1vetb_
d1j3wa_ d1acfa_
d1j3wa_ d1f5ma_
d1acfa_ d1nrja_
d1acfa_ d1mc0a1
d1acfa_ d1vetb_
d1tgqa_ d1gw5s_
d1ojga_ d1vetb_
d2a2la1 d1f5ma_
d1gw5s_ d1nwza_
d1gw5s_ d1f5ma_
d1gw5s_ d1bywa_
d1v8ca2 d1xsza2
d1q9ua_ d1aisa1
d1t6aa_ d2bmoa2
d1t6aa_ d2de6a2
d1txca1 d1j3ma_
d1p5dx4 d2ffsa1
d1p5dx4 d2de6a2
d1f46a_ d1ul7a_
d1nh2a2 d1em2a_
d1xsza2 d1em2a_
d1gsoa3 d1x9na3
d1ta8a_ d2scub2
d1p16a2 d1e4ea2
d1vkza3 d1s68a_
d1ohua_ d1cola_
d1ciia1 d1f16a_
d1qj8a_ d2fgqx1
d1qj8a_ d2pora_
d1tlya_ d1t16a_
d2gufa1 d1p4ta_
d2gufa1 d1uynx_
d1by5a_ d1uynx_
d1bmra_ d1m1xb5
d1bmra_ d1kqha_
d1bmra_ d1lmja1
d1bmra_ d1dl0a_
d1jkza_ d1n8yc3
d1jkza_ d1q9ba_
d1jkza_ d1dkca_
d1jkza_ d1dx5i2
d1n8ma_ d1kqha_
d1n8ma_ d1deca_
d1n8ma_ d1imta2
d1skza1 d1brza_
d1skza1 d1dl0a_
d1skza1 d1g1ta2
d1cmra_ d1c4ea_
d1ijqa2 d1bx7a_
d1ijqa2 d1qk7a_
d1q4ga2 d1n4na_
d1q4ga2 d1ehda2
d1q4ga2 d1d1ha_
d4cpai_ d2fj8a1
d4cpai_ d1hyka_
d4cpai_ d1pnha_
d4cpai_ d1imta2
d1r1fa_ d2fj8a1
d1r1fa_ d1n4na_
d1r1fa_ d1g1ta2
d1r1fa_ d4htci_
d1kloa2 d1sisa_
d1kloa2 d1dl0a_
d1t0za_ d1lpba2
d1lmra_ d2i9aa1
d1ahoa_ d1kloa1
d1sisa_ d1igra3
d1yy9a4 d2fj8a1
d1yy9a4 d1rmka_
d1yy9a4 d1bx7a_
d2fj8a1 d1fjna_
d2fj8a1 d1g1pa_
d1n8yc4 d4htci_
d1n4na_ d1dkca_
d1n4na_ d1igra3
d1mm0a_ d2j5ha1
d1gpsa_ d1nbja_
d1gpsa_ d2i9aa1
d1eita_ d1nzia2
d1eita_ d1uoya_
d1b9wa1 d1e0fi_
d1axha_ d1r1ga_
d1axha_ d1brza_
d1axha_ d1b9wa2
d1p0aa_ d1nzia2
d1p0aa_ d1i8xa_
d1a3pa_ d1rmka_
d1a3pa_ d1e0fi_
d1a3pa_ d1dkca_
d1a3pa_ d2sn3a_
d1qdpa_ d1dkca_
d1jxca_ d2bz6l1
d1px9a_ d1dx5i1
d1px9a_ d1moxc_
d1px9a_ d2bz6l1
d1ugla_ d2bokl1
d1q9ba_ d1brza_
d1q9ba_ d1ayja_
d1q9ba_ d1fjna_
d1r1ga_ d1lmma_
d1r1ga_ d1flei_
d1lpba1 d1hj7a1
d1lpba1 d1clvi_
d1kqha_ d1df9c_
d1lmma_ d1g1ta2
d1lmma_ d4htci_
d1brza_ d1m1xb4
d1brza_ d1nzia2
d1brza_ d1kloa1
d1deca_ d1q3ja_
d1deca_ d1ag7a_
d1rmka_ d1azja_
d1rmka_ d1kloa3
d1lmja1 d1dkca_
d1lmja1 d1pnha_
d1c4ea_ d1myna_
d1c4ea_ d1df9c_
d1c4ea_ d1imta1
d1c4ea_ d1pvza_
d1e0fi_ d1igra3
d1q3ja_ d1hy9a_
d1dx5i1 d1hy9a_
d1k36a_ d1lpba2
d1p8ba_ d1g1ta2
d1szba2 d2sn3a_
d1icaa_ d1autl1
d1azja_ d1kloa1
d1myna_ d1clvi_
d1hj7a1 d1pnha_
d1haea_ d1clvi_
d1ayja_ d1nixa_
d1c6wa_ d1kloa3
d1moxc_ d1g1pa_
d1d1ha_ d1hyka_
d1d1ha_ d2bz6l1
d1nzia2 d1df9c_
d1pnha_ d1df9c_
d1ag7a_ d4htci_
d1g1ta2 d1g1pa_
d1kloa3 d1nixa_
d2i9aa1 d1qk7a_
d1uoya_ d1nixa_
d2sn3a_ d1flei_
d1flei_ d1imta2
d1mb6a_ d1imta1
d1ryqa_ d1zaka2
d1ryqa_ d2akla2
d1twfi1 d1pvma3
d1yuza2 d2fzcb2
d1zaka2 d1twfl_
d1zaka2 d1vd4a_
d2i2t01 d1yuaa2
d1jj2y_ d2cr8a1
d2akla2 d2c6ba1
d2akla2 d2apob1
d2cona1 d1wiia_
d1dl6a_ d1wgea1
d1pfta_ d1pfva3
d1pfva3 d1zina2
d2apob1 d1akya2
d2apob1 d1m2oa5
d2fzcb2 d1akya2
d1qypa_ d1dx8a_
d1qypa_ d1pg5b2
d1knxa1 d1e8ca1
d1k8kd1 d2fkia1
d1k8kf_ d1jyaa_
d1k8kf_ d1k3sa_
d1n11a_ d1lm5a_
d1awcb_ d1lm7a_
d1ycsb1 d1lm7a_
d1q90n_ d1ppjd2
d1eysh2 d1rh5b_
d1kb9i_ d1vf5e_
d1jb0m_ d1jb0i_
d1ppjg_ d1v54m_
d1ppjg_ d2i5nh2
d1q90g_ d1q90m_
d1v54k_ d1ppje2
d1rkla_ d1rh5c_
d1ddla_ d2buka1
d2bpa1_ d1bev1_
d2bpa1_ d1a34a_
d2bpa1_ d2buka1
d1pgw11 d1hx6a2
d2mev1_ d1c8da_
d1ng0a_ d1nlqa_
d1c8da_ d1opoa_
d1qqp1_ d1m3ya2
d1yi9a2 d1m3ya1
d1yi9a2 d1ny721
d1p2za1 d1a6ca3
d1auya_ d1hx6a2
d1b35a_ d1s58a_
d1lp3a_ d1f15a_
d1ny711 d1stma_
d1ny711 d1yi9a1
d1a6ca3 d1dnva_
d1m3ya1 d2buka1
d1m3ya1 d1ny722
d1a6ca2 d1pgsa1
d1a6ca2 d1stma_
d1m3ya2 d1yi9a1
d1c8na_ d1pgsa1
d1vpsa_ d2bbva_
d1ihma_ d1yi9a1
d1a34a_ d1qqp3_
d1a34a_ d1yc611
d1a6ca1 d1nlqa_
d1aym1_ d1dnva_
d1p2za2 d1yc611
d1s58a_ d1hx6a2
d2buka1 d1wcdj1
d2tbva_ d1yi9a1
