# Supplementary material for: High quality protein sequence alignment by combining structural profile prediction and profile alignment using SABERTOOTH
Source: BMC Bioinformatics. 2010 May 14;11:251. doi: 10.1186/1471-2105-11-251 (PMC2885375; doi:10.1186/1471-2105-11-251)
Supplement: Additional file 1 — Alignment Quality Test Set. The zip archive includes the three test sets used for alignment quality assessment in this work: 5238 alignments at SCOP family level, 5180 alignments at SCOP superfamily level and 5097 alignments at SCOP fold level. Each line identifies an alignment through two domain identifiers relative to SCOP version 1.73. PDB-formatted files for these domains can be found in the ASTRAL40 domain database version 1.73 at http://astral.berkeley.edu/. A more detailed description of the composition of the test sets is given in the Methods section. [file 1471-2105-11-251-S1.ZIP › alignment_accuracy_testSet_SCOP_v1_73_superfamilyLevel.dat]

# 4.5% of all all-vs-all combinations on same *superfamily* level
d1q1fa_ d1kr7a_
d1allb_ d1or4a_
d1alla_ d1kr7a_
d1alla_ d1cg5b_
d1idra_ d1jboa_
d1xg0c_ d1asha_
d1xg0c_ d3sdha_
d1xg0c_ d1b0ba_
d1mbaa_ d1kr7a_
d1mbaa_ d1dlwa_
d1h7wa1 d1kf6b1
d1h32a2 d1h1oa2
d1h32a2 d1c75a_
d1pbya1 d1dw0a_
d1pbya1 d1ppjd1
d1pbya1 d1h1oa1
d1e29a_ d1ppjd1
d1pbya2 d451ca_
d1pbya2 d1ycca_
d1pbya2 d1c75a_
d1gksa_ d1iqca2
d1ppjd1 d1h32b_
d1h1oa2 d1iqca2
d1kb0a1 d1i8oa_
d1qksa1 d1wvec1
d1jmxa1 d1iqca1
d1iqca1 d1c52a_
d1iufa1 d1etxa_
d1iufa1 d2g7sa1
d1iufa1 d1qrya_
d2np3a1 d2ao9a1
d2e1oa1 d1gvda_
d2e1oa1 d2ezla_
d2e1oa1 d1tc3c_
d2e1oa1 d2fq4a1
d2e1oa1 d1gdta1
d1k61a_ d2g7sa1
d1k61a_ d2coba1
d1k61a_ d2d6ya1
d1k61a_ d1z0xa1
d1umqa_ d1t56a1
d1umqa_ d1w0ua_
d1etxa_ d1w0ua_
d1etxa_ d2gena1
d1etxa_ d2cu7a1
d1etxa_ d1e3oc1
d1etxa_ d1tc3c_
d1etxa_ d1rkta1
d1etxa_ d1pb6a1
d1lfba_ d1igna2
d1lfba_ d1zk8a1
d1lfba_ d1d5ya2
d1lfba_ d1rkta1
d1k78a1 d1w0ua_
d1k78a1 d2cu7a1
d1k78a1 d1uhsa_
d1k78a1 d1pufb_
d1bl0a1 d2ecca1
d1bl0a1 d1t56a1
d1bl0a1 d1u78a2
d1bl0a1 d1k78a2
d1bl0a1 d1s7ea1
d1bl0a1 d1hcra_
d1gvda_ d2fq3a1
d1gvda_ d2d6ya1
d1gvda_ d1z77a1
d1gvda_ d1rr7a_
d1ntca_ d2cufa1
d1ntca_ d1pb6a1
d2ecca1 d1t56a1
d1t33a1 d2cu7a1
d1t33a1 d2cufa1
d1ofcx1 d1u78a2
d1ofcx1 d2d6ya1
d1t56a1 d1x2na1
d1u78a2 d2ga1a1
d1u78a2 d1irza_
d1fexa_ d2id3a1
d1fexa_ d1x41a1
d1fexa_ d2coma1
d1fexa_ d2i10a1
d1fexa_ d1zk8a1
d1fexa_ d1d5ya2
d2cqqa1 d1hlva2
d2cqqa1 d1sgma1
d2cqqa1 d1pufb_
d2id3a1 d1d5ya2
d1x41a1 d2g7ga1
d1x41a1 d1k78a2
d1x41a1 d1igna1
d1mija_ d1vi0a1
d1mija_ d1tc3c_
d1mija_ d1k78a2
d1mija_ d1gdta1
d1x58a1 d1ofcx2
d1v7ba1 d1hlva2
d1xc5a1 d1e3oc1
d1xc5a1 d1wh7a_
d2ga1a1 d2cu7a1
d2g7la1 d1ofcx2
d2g7la1 d1p7ia_
d2g7ga1 d1s7ea1
d1vi0a1 d1pufb_
d2iw5b1 d1pufa_
d2iw5b1 d1rr7a_
d1w0ua_ d1pufa_
d1w0ua_ d1hlva2
d1w0ua_ d1uhsa_
d1w0ua_ d1pufb_
d1w0ua_ d1pb6a1
d2g7sa1 d1ug2a_
d2g7sa1 d1bl0a2
d2gena1 d2ezla_
d2gena1 d1bw5a_
d2cjja1 d1tc3c_
d2cjja1 d1uhsa_
d2cjja1 d1iufa2
d2cjja1 d2fq4a1
d2ezla_ d2crga1
d1pufa_ d1irza_
d1pufa_ d1z0xa1
d2fd5a1 d1rr7a_
d1hlva1 d1k78a2
d1wgxa_ d2o7oa1
d1irza_ d2aqea1
d1irza_ d1sgma1
d1irza_ d1bw5a_
d2coma1 d2cu7a1
d1jt6a1 d2ezia_
d2fq3a1 d2coba1
d2fq3a1 d1ui5a1
d2fx0a1 d1hlva2
d2fx0a1 d1uhsa_
d2fx0a1 d1s7ea1
d2aqea1 d2ao9a1
d2aqea1 d1wh7a_
d2aqea1 d1bw5a_
d2aqea1 d2gfna1
d2aqea1 d1pufb_
d2aqea1 d1igna1
d2ao9a1 d1z77a1
d2ao9a1 d2np5a1
d1ofcx2 d1wh7a_
d1ofcx2 d1pufb_
d2i10a1 d1p7ia_
d2i10a1 d1g2ha_
d2cu7a1 d2d6ya1
d2d6ya1 d1qrya_
d1fjla_ d1g2ha_
d1fjla_ d2o7oa1
d1e3oc1 d1rr7a_
d1e3oc1 d1zk8a1
d1e3oc1 d1z0xa1
d1e3oc1 d1hcra_
d1e3oc1 d1pb6a1
d1tc3c_ d1rr7a_
d1tc3c_ d1x2na1
d1tc3c_ d1iufa2
d1tc3c_ d2np5a1
d1tc3c_ d1k78a2
d1tc3c_ d1igna1
d1hlva2 d1ug2a_
d1hlva2 d2ezia_
d1z77a1 d1s7ea1
d1p7ia_ d2cqra1
d1p7ia_ d2fq4a1
d1rr7a_ d2crga1
d2crga1 d2np5a1
d1uhsa_ d1iufa2
d1gv2a2 d1x2na1
d1gv2a2 d2fbqa1
d1gv2a2 d1rkta1
d1gv2a2 d1pb6a1
d1wh7a_ d1iufa2
d1qrya_ d2cqra1
d1qrya_ d1z0xa1
d1qrya_ d1igna1
d1zk8a1 d1x2ma1
d1ug2a_ d1d5ya2
d1ug2a_ d2fq4a1
d1ug2a_ d1gdta1
d2cqra1 d1pufb_
d1d5ya2 d1bw5a_
d1d5ya2 d2fq4a1
d1d5ya2 d1pufb_
d2fbqa1 d2cufa1
d2cufa1 d1hcra_
d1k78a2 d1pb6a1
d1s7ea1 d1hcra_
d1z0xa1 d1gdta1
d2fq4a1 d2ezia_
d1igna1 d1pb6a1
d1xb4a2 d1repc2
d1xb4a2 d1hkqa_
d1xb4a2 d1mkma1
d1xb4a2 d2hr3a1
d1xb4a2 d1yo5c1
d1xb4a2 d1xgsa1
d1xb4a2 d1cf7a_
d1xb4a2 d1ussa_
d1xb4a2 d1t0fa1
d1xb4a2 d1repc1
d1zh5a1 d1hsja1
d1zh5a1 d1j5ya1
d1zh5a1 d1w4ma_
d1zh5a1 d1xn7a_
d1zh5a1 d1i5za1
d1repc2 d1t6sa2
d1repc2 d1zara1
d1repc2 d1sfua_
d1repc2 d1b4aa1
d1repc2 d2fbha1
d1p4xa2 d1p6ra_
d1p4xa2 d1xmka1
d1p4xa2 d1w4ma_
d1p4xa2 d2bgca1
d1p4xa2 d1u2wa1
d1p4xa2 d1ussa_
d1p4xa2 d2cg4a1
d1p4xa2 d1i27a_
d1p4xa2 d1z7ua1
d1p4xa2 d1stza1
d1p4xa2 d1repc1
d1t6sa2 d1hbxg_
d1t6sa2 d1fnna1
d1t6sa2 d1yo5c1
d1t6sa2 d2fnaa1
d2cyya1 d1dp7p_
d1xb4a1 d1hkqa_
d1xb4a1 d1hksa_
d1xb4a1 d1fsha_
d1xb4a1 d1ussa_
d1xb4a1 d1ka8a_
d1xb4a1 d2fbha1
d1hbxg_ d1hksa_
d1hbxg_ d1p6ra_
d1hbxg_ d2hr3a1
d1hbxg_ d2frha1
d1hbxg_ d1s3ja_
d1hbxg_ d2axla1
d1hbxg_ d1mzba_
d1hbxg_ d2esna1
d1on2a1 d1w4ma_
d1on2a1 d1biaa1
d1on2a1 d2axla1
d1on2a1 d1lnwa_
d1on2a1 d1i27a_
d1on2a1 d1ldja1
d1hkqa_ d1hw1a1
d1hkqa_ d1w5sa1
d1hkqa_ d1lvaa4
d1hkqa_ d1u2wa1
d1hkqa_ d1i5za1
d1hkqa_ d1t0fa1
d1hkqa_ d1u5tb1
d1hkqa_ d1s29a_
d1hkqa_ d1mzba_
d1hkqa_ d2esna1
d1hkqa_ d1sd4a_
d1hkqa_ d1v4ra1
d1ft9a1 d1rz4a1
d1ft9a1 d1fnna1
d1ft9a1 d1sfua_
d1ft9a1 d2foka3
d1ft9a1 d1ufma_
d1ft9a1 d1s3ja_
d1ft9a1 d1z05a1
d1ft9a1 d1z7ua1
d1r1ta_ d1dp7p_
d1r1ta_ d1rz4a1
d1r1ta_ d1qzza1
d1r1ta_ d1ussa_
d1r1ta_ d1s3ja_
d1r1ta_ d1b6aa1
d1r1ta_ d2fmla1
d1r1ta_ d1e17a_
d2irfg_ d2a07f1
d2irfg_ d2fxaa1
d2irfg_ d1ucra_
d2irfg_ d1o57a1
d2irfg_ d1jgsa_
d1dp7p_ d1v3fa_
d1dp7p_ d2foka2
d1dp7p_ d1y0ua_
d1dp7p_ d1sd4a_
d1lvaa3 d1oywa1
d1lvaa3 d2foka1
d1lvaa3 d1bm9a_
d1lvaa3 d1ussa_
d1lvaa3 d1puee_
d1lvaa3 d1ucra_
d1lvaa3 d2fmla1
d1oywa1 d1yyva1
d1oywa1 d1bjaa_
d1oywa1 d2cfxa1
d1oywa1 d1jhfa1
d1oywa1 d1s29a_
d1oywa1 d2cqka1
d1oywa1 d1j75a_
d1oywa1 d1ixca1
d1oywa1 d1u5tb2
d1r7ja_ d1ldda_
d1r7ja_ d1t6sa1
d1r7ja_ d1s3ja_
d1r7ja_ d1wi9a_
d1r7ja_ d1stza1
d1r7ja_ d2fbka1
d1r7ja_ d2fmla1
d2a07f1 d1ldda_
d2a07f1 d1j5ya1
d2a07f1 d1hw1a1
d2a07f1 d2bgca1
d2a07f1 d2fbka1
d1hksa_ d1yo5c1
d1hksa_ d1yyva1
d1hksa_ d1lvaa1
d1hksa_ d1lj9a_
d1hksa_ d2fnaa1
d1hksa_ d2coha1
d1hksa_ d2isya1
d1fsha_ d1t6sa1
d1fsha_ d2coha1
d1hsja1 d1ylfa1
d1hsja1 d1ufma_
d1hsja1 d2fnaa1
d1hsja1 d2fmla1
d1hsja1 d2htsa_
d2foka1 d1bjaa_
d2foka1 d1qbja_
d2foka1 d1s3ja_
d2foka1 d1puee_
d2foka1 d1p4xa1
d2foka1 d1s29a_
d2foka1 d1yg2a_
d2foka1 d1repc1
d2fb1a1 d2fnaa1
d2fb1a1 d1biaa1
d2fb1a1 d2etha1
d2fb1a1 d1z91a1
d2fb1a1 d1b9ma1
d2fb1a1 d1e17a_
d2fb1a1 d2htsa_
d1p6ra_ d2foka3
d1p6ra_ d2dt5a1
d1p6ra_ d1lvaa4
d1p6ra_ d1s29a_
d1p6ra_ d1z05a1
d1p6ra_ d2f2ea1
d1p6ra_ d2htsa_
d2esha1 d1rz4a1
d2esha1 d1fnna1
d2esha1 d1ufma_
d2esha1 d1lvaa2
d2esha1 d1lj9a_
d1ldda_ d1fp2a1
d1ldda_ d2frha1
d1ldda_ d1v3fa_
d1ldda_ d1xmaa_
d1ldda_ d1u5tb1
d1ldda_ d2fbka1
d1ldda_ d2htsa_
d2fxaa1 d2coha1
d2fxaa1 d1b6aa1
d2fxaa1 d1wi9a_
d2fxaa1 d1stza1
d1j5ya1 d1ku9a_
d1j5ya1 d1sfxa_
d1j5ya1 d1wj5a_
d1rz4a1 d1v3fa_
d1rz4a1 d1wj5a_
d1rz4a1 d1d8ja_
d1rz4a1 d1u5ta2
d1zara1 d1hsta_
d1zara1 d1v3fa_
d1zara1 d1t0fa1
d1zara1 d1u5tb1
d1zara1 d1tbxa_
d1zara1 d2j5oa1
d1zara1 d2fmla1
d1cf7b_ d1w4ma_
d1cf7b_ d2foka2
d1cf7b_ d1ulya_
d1cf7b_ d1z7ua1
d1mkma1 d2hr3a1
d1mkma1 d1w4ma_
d1mkma1 d1bbya_
d1mkma1 d2isya1
d1mkma1 d1wlqc_
d2hr3a1 d1sfua_
d2hr3a1 d2fswa1
d2hr3a1 d1j75a_
d1o7fa1 d1xmka1
d1o7fa1 d1pp7u_
d1o7fa1 d1ufma_
d1o7fa1 d1o57a1
d1hw1a1 d1yyva1
d1hw1a1 d1bbya_
d1hw1a1 d1puee_
d1hw1a1 d1w1we_
d1hw1a1 d1ldja1
d1fnna1 d1xn7a_
d1fnna1 d2bgca1
d1fnna1 d1z1da1
d1fnna1 d1ulya_
d1fnna1 d1b6aa1
d1xmka1 d1xn7a_
d1xmka1 d1lnwa_
d1xmka1 d1p4xa1
d1xmka1 d1aoya_
d1xmka1 d1d8ja_
d1xmka1 d1b6aa1
d1xmka1 d1z91a1
d1xmka1 d2esna1
d1xmka1 d1u5ta1
d1xmka1 d1yg2a_
d1yo5c1 d1pp7u_
d1yo5c1 d1w5sa1
d1yo5c1 d1lvaa1
d1yo5c1 d2dt5a1
d1yo5c1 d1t0fa1
d1yo5c1 d1b4aa1
d1yo5c1 d1ixca1
d1yo5c1 d1v4ra1
d1sfua_ d1ku9a_
d1bm9a_ d1lvaa4
d1bm9a_ d1u2wa1
d1bm9a_ d1fp1d1
d1bm9a_ d2fmla1
d1bm9a_ d2b0la1
d1oyia_ d1pp7u_
d1oyia_ d2foka3
d1oyia_ d1t0fa1
d1oyia_ d1mzba_
d1hsta_ d2cfxa1
d1hsta_ d2f2ea1
d1in4a1 d1pp7u_
d1in4a1 d1yyva1
d1in4a1 d1qbja_
d1in4a1 d1wj5a_
d1xgsa1 d1bjaa_
d1xgsa1 d1lj9a_
d1xgsa1 d1s3ja_
d1xgsa1 d1lnwa_
d1xgsa1 d1p4xa1
d1xgsa1 d1s29a_
d1xgsa1 d1z1da1
d1xgsa1 d1v4ra1
d1qzza1 d1w5sa1
d1qzza1 d1lj9a_
d1qzza1 d1ku9a_
d1qzza1 d1qbja_
d1qzza1 d2b0la1
d1pp7u_ d1xmaa_
d1pp7u_ d2foka2
d1pp7u_ d1ucra_
d1pp7u_ d1sd4a_
d1pp7u_ d1u5ta2
d1fp2a1 d1ufma_
d1fp2a1 d1u5ta1
d1fp2a1 d2isya1
d1r1ua_ d1qbja_
d1r1ua_ d1ussa_
d1r1ua_ d1u5ta1
d1r1ua_ d1jgsa_
d1r1ua_ d1e17a_
d1r1ua_ d1repc1
d2fbia1 d1w4ma_
d2fbia1 d1xn7a_
d2fbia1 d2bgca1
d2fbia1 d2fnaa1
d2fbia1 d1ussa_
d2fbia1 d1o57a1
d1yyva1 d2foka3
d1yyva1 d1t6sa1
d1yyva1 d1sfxa_
d1yyva1 d2j5oa1
d1yyva1 d1u5tb2
d2foka3 d1u5tb1
d2foka3 d1tbxa_
d2foka3 d2axla1
d2foka3 d2d1ha1
d2foka3 d1aoya_
d2foka3 d2p4wa1
d2foka3 d1sd4a_
d1t6sa1 d2frha1
d1t6sa1 d1qbja_
d2frha1 d1bjaa_
d1w4ma_ d1d5va_
d1w4ma_ d2fswa1
d1w4ma_ d1wj5a_
d1w4ma_ d1ub9a_
d1bjaa_ d2bgca1
d1bjaa_ d1t0fa1
d1bjaa_ d2axla1
d1bjaa_ d1ucra_
d1bjaa_ d1i27a_
d1ylfa1 d2fswa1
d1ylfa1 d1s29a_
d1ylfa1 d1gvja_
d1ylfa1 d1ixca1
d1zyba1 d1v3fa_
d1zyba1 d1ussa_
d1zyba1 d1jhfa1
d1zyba1 d1v4ra1
d1w5sa1 d1lvaa4
d1w5sa1 d1q1ha_
d1w5sa1 d1p4xa1
d1w5sa1 d1b4aa1
d1lvaa1 d1qbja_
d1lvaa1 d2cg4a1
d1lvaa1 d2coha1
d1lvaa1 d1z1da1
d1lvaa1 d2htsa_
d1lvaa1 d1w1we_
d2dt5a1 d2etha1
d2dt5a1 d1d8ja_
d2dt5a1 d1z91a1
d2dt5a1 d1j75a_
d1cf7a_ d2cfxa1
d1cf7a_ d2d1ha1
d1cf7a_ d2fbha1
d1cf7a_ d1ldja1
d1cf7a_ d1v4ra1
d1lvaa4 d1b9ma1
d1lvaa4 d2fmla1
d1ufma_ d1ussa_
d1ufma_ d1s29a_
d1ufma_ d2isya1
d1ufma_ d1repc1
d1lvaa2 d1ku9a_
d1lvaa2 d2etha1
d1lvaa2 d2fswa1
d1lvaa2 d1ucra_
d1lvaa2 d1u5tb2
d1v3fa_ d2bgca1
d1v3fa_ d2fmla1
d1t2ka_ d2a61a1
d1t2ka_ d1u5tb1
d1t2ka_ d1z1da1
d1t2ka_ d1u5ta2
d1xn7a_ d2a61a1
d1xn7a_ d1d5va_
d1xn7a_ d1b4aa1
d1xn7a_ d2esna1
d1xn7a_ d1stza1
d2a61a1 d2fnaa1
d2a61a1 d1sfxa_
d2a61a1 d1i5za1
d2a61a1 d1z1da1
d2a61a1 d2isya1
d2a61a1 d1v4ra1
d1xmaa_ d1ussa_
d1xmaa_ d2cqka1
d1xmaa_ d1j75a_
d1xmaa_ d1w1we_
d2gaua1 d1biaa1
d2gaua1 d1u5tb1
d2gaua1 d2fbha1
d2gaua1 d2esna1
d2gaua1 d2p4wa1
d2gaua1 d1yg2a_
d2gaua1 d1ldja1
d2gaua1 d1v4ra1
d2bgca1 d1s29a_
d2bgca1 d2cqka1
d2bgca1 d1j75a_
d2bgca1 d1repc1
d1lj9a_ d1u2wa1
d1lj9a_ d1ussa_
d1lj9a_ d1z05a1
d1lj9a_ d1d8ja_
d1lj9a_ d2cqka1
d1lj9a_ d2hoea1
d2fnaa1 d1p4xa1
d2fnaa1 d1b9ma1
d1ku9a_ d1z7ua1
d1qbja_ d1u2wa1
d1qbja_ d2esna1
d1qbja_ d1jgsa_
d1u2wa1 d2d1ha1
d1sfxa_ d2coha1
d1sfxa_ d1z05a1
d1sfxa_ d2esna1
d1sfxa_ d1repc1
d2cfxa1 d1fp1d1
d2cfxa1 d1jhfa1
d2cfxa1 d1j75a_
d2cfxa1 d1ldja1
d2cfxa1 d1u5tb2
d1ussa_ d1q1ha_
d1ussa_ d1b6aa1
d1fp1d1 d2foka2
d1fp1d1 d1t0fa1
d1fp1d1 d2etha1
d1fp1d1 d1z91a1
d1fp1d1 d1e17a_
d2foka2 d1ulya_
d2foka2 d1u5tb2
d1i5za1 d1lnwa_
d1i5za1 d1ub9a_
d1i5za1 d1ulya_
d1i5za1 d1mzba_
d1i5za1 d1z91a1
d1biaa1 d1u5tb1
d1biaa1 d1ixca1
d1t0fa1 d1ulya_
d1jhfa1 d1lnwa_
d1jhfa1 d1ulya_
d1jhfa1 d1v4ra1
d1q1ha_ d2coha1
d1q1ha_ d1b4aa1
d1q1ha_ d2fbha1
d1q1ha_ d1repc1
d2cg4a1 d1o57a1
d2cg4a1 d1y0ua_
d2cg4a1 d1v4ra1
d1bbya_ d1b4aa1
d1bbya_ d1y0ua_
d1puee_ d2etha1
d1puee_ d2esna1
d1puee_ d1e17a_
d1u5tb1 d1p4xa1
d1u5tb1 d2fswa1
d1u5tb1 d1ka8a_
d1u5tb1 d2cqka1
d1d5va_ d1z1da1
d1tbxa_ d1z05a1
d1tbxa_ d1y0ua_
d1tbxa_ d1ldja1
d1tbxa_ d1u5ta2
d2axla1 d2etha1
d2axla1 d2hoea1
d2d1ha1 d1wj5a_
d2d1ha1 d1o57a1
d2d1ha1 d1b9ma1
d2d1ha1 d2p4wa1
d1lnwa_ d1o57a1
d1lnwa_ d1d8ja_
d2etha1 d1z05a1
d2etha1 d1d8ja_
d2etha1 d1wi9a_
d1p4xa1 d1b9ma1
d1p4xa1 d1e17a_
d2fswa1 d1o57a1
d2fswa1 d1mzba_
d2fswa1 d1wlqc_
d2fswa1 d1v4ra1
d1wj5a_ d2fmla1
d1ucra_ d1ub9a_
d1ucra_ d1b9ma1
d1ucra_ d1u5ta1
d1s29a_ d1z1da1
d1s29a_ d1b6aa1
d1s29a_ d1u5ta1
d2j5oa1 d2esna1
d2j5oa1 d1e17a_
d2coha1 d1ulya_
d2coha1 d1gvja_
d2coha1 d2fmla1
d2coha1 d1j75a_
d1ub9a_ d2p4wa1
d1ub9a_ d2b0la1
d1ub9a_ d1repc1
d1ub9a_ d2htsa_
d1ka8a_ d1b6aa1
d1ka8a_ d2p4wa1
d1ka8a_ d2hoea1
d1ka8a_ d1u5tb2
d1z05a1 d2esna1
d1z05a1 d1u5ta1
d1z05a1 d1j75a_
d1z1da1 d1d8ja_
d1z1da1 d1stza1
d1z1da1 d1ldja1
d1o57a1 d1gvja_
d1b4aa1 d1z7ua1
d1b4aa1 d2b0la1
d1b4aa1 d1w1we_
d1ulya_ d1w1we_
d1ulya_ d1u5ta2
d1aoya_ d2fbka1
d1t98a1 d1b6aa1
d1d8ja_ d1ixca1
d1i27a_ d2fbka1
d1i27a_ d2htsa_
d1y0ua_ d1yg2a_
d1y0ua_ d2isya1
d2f2ea1 d1z91a1
d2f2ea1 d2hoea1
d1b6aa1 d2esna1
d1b6aa1 d1yg2a_
d1wi9a_ d1jgsa_
d1wi9a_ d1yg2a_
d1wi9a_ d2cqka1
d1wi9a_ d1repc1
d1mzba_ d2cqka1
d2esna1 d2isya1
d1u5ta1 d1v4ra1
d2p4wa1 d1wlqc_
d1e17a_ d2hoea1
d1yg2a_ d1ixca1
d1yg2a_ d1w1we_
d2isya1 d2b0la1
d1sd4a_ d1ixca1
d1w1we_ d1u5ta2
d1kgsa1 d1l3la1
d1je8a_ d1fc3a_
d2cpwa1 d2di0a1
d1wgna_ d1mn3a_
d1wgna_ d1oaia_
d1q02a_ d1oaia_
d2dkla1 d2di0a1
d1wgla_ d2cp8a1
d1v92a_ d1vega_
d1vega_ d1efub3
d1wj7a1 d1efub3
d1vdla_ d1xb2b1
d1tdha1 d1j5em_
d1r2za1 d1j5em_
d1rh6a_ d1q06a_
d1sbxa_ d1jjcb2
d1r8da_ d1j9ia_
d1r8da_ d1qpma_
d1j9ia_ d1q08a_
d1tafa_ d1f1ea_
d1f1ea_ d2bykb1
d256ba_ d1cpqa_
d1w07a1 d1siqa1
d1z6om1 d2inca1
d1zpya1 d1mtyd_
d1o9ra_ d2inca1
d1jkva_ d1euma_
d1jkva_ d2fzfa1
d1afra_ d1z6oa1
d1afra_ d1tjoa_
d1za0a1 d1lkoa1
d1mtyd_ d2cwla1
d2fzfa1 d1mxra_
d1z6oa1 d1mxra_
d1lkoa1 d1kgna_
d1huwa_ d1m48a_
d1alua_ d1v7mv_
d1f6fa_ d1etea_
d1f6fa_ d1b5la_
d1etea_ d1b5la_
d1n1fa_ d1ax8a_
d1m4ra_ d1jlia_
d1scfa_ d1lkia_
d2ilka_ d1ax8a_
d2ilka_ d1v7mv_
d1jlia_ d1cnt1_
d1d9ca_ d1v7mv_
d1cnt1_ d1v7mv_
d1rzsa_ d1x57a1
d1adra_ d1y9qa1
d1y9qa1 d1s7ea2
d1s7ea2 d1ic8a2
d2a6ca1 d2b5aa1
d2awia1 d1l1ma_
d1e3oc2 d2bnma1
d1x57a1 d1d1la_
d1ic8a2 d1ysea1
d1l1ma_ d1nera_
d1nera_ d1ysea1
d2b5aa1 d1zs4a1
d1omra_ d1y1xa_
d1omra_ d1djxa1
d1qx2a_ d1tiza_
d1qx2a_ d1wlza1
d2sasa_ d1xk4a1
d1s6ia_ d1snla_
d1s6ia_ d1fi6a_
d1y1xa_ d1fi6a_
d1y1xa_ d1qv0a_
d1snla_ d1s6ca_
d1snla_ d1sraa_
d1s6ca_ d1fi6a_
d1h8ba_ d1auib_
d1xk4a1 d2scpa_
d1xk4a1 d1k94a_
d1xk4a1 d1alva_
d1xk4a1 d1sraa_
d1auib_ d1wlza1
d1auib_ d1eg3a2
d1m45a_ d1k8ua_
d1m45a_ d1pula1
d1psra_ d1tiza_
d1eg3a1 d1alva_
d1eg3a1 d1qjta_
d1eg3a1 d1sraa_
d1oqpa_ d1djxa1
d2pvba_ d1wdcb_
d1k8ua_ d1fi6a_
d1k8ua_ d1qjta_
d1k9ua_ d1k94a_
d1k94a_ d1sraa_
d1alva_ d1djxa1
d1fi6a_ d1j55a_
d1pula1 d1j7qa_
d1pula1 d1jbaa_
d1uhna_ d1eg3a2
d1uhna_ d1qjta_
d1tuza_ d1j55a_
d1tuza_ d1wlma1
d1tuza_ d1hqva_
d1j55a_ d1djxa1
d1wlma1 d1sraa_
d1hqva_ d1qjta_
d1eg3a2 d1sraa_
d1j7qa_ d1yura1
d1yura1 d1qjta_
d1yura1 d1jfja_
d1mnta_ d1xrxa1
d2bj7a1 d1zx3a1
d1cmba_ d1y9ba1
d2bsqe1 d1baza_
d1baza_ d1irqa_
d1owfa_ d1dp3a_
d1bqva_ d2f3na1
d2d8ca1 d1sxea_
d1wwva1 d1ji7a_
d1pk3a1 d1ji7a_
d2csba1 d1ixra1
d1y88a1 d2i1qa1
d2e1fa1 d1yt3a1
d2e1fa1 d1yt3a2
d2c35a1 d1d8ba_
d1a6sa_ d1heka_
d1unld_ d1aisb1
d3crda_ d1ucpa_
d1a1za_ d1ucpa_
d1wh4a_ d1ucpa_
d1wh4a_ d3ygsp_
d1mwva1 d2e3ba1
d1xg7a_ d1pu6a_
d1ngna_ d1pu6a_
d1nkua_ d1orna_
d1pgpa1 d1qmga1
d2g5ca1 d1vpda1
d1vpda1 d1wdka2
d2amfa1 d1pgja1
d2b0ja1 d1m66a1
d1ks9a1 d1wdka2
d1fp3a_ d1wu4a1
d1fp3a_ d1ut9a1
d1t06a_ d1qgra_
d1jdha_ d1ug3a2
d1b3ua_ d1ug3a2
d1u6gc_ d1gw5a_
d2bpta1 d1h6ka3
d2bpta1 d2jaka1
d1wa5c_ d2jaka1
d1xm9a1 d2bnxa1
d1y6ia1 d1h6ka3
d1xqra1 d1oxja2
d1hs6a1 d1m8za_
d2b6ca1 d1gw5b_
d2b6ca1 d1lrva_
d2nsza1 d1w9ca_
d1rz4a2 d1ug3a2
d1rz4a2 d2jaka1
d1qbkb_ d2jaka1
d1h6ka2 d1gw5b_
d1qgra_ d1w9ca_
d1te4a_ d1m8za_
d1b89a_ d1m8za_
d1gw5b_ d2jaka1
d1wa5b_ d2jaka1
d1elwa_ d1hz4a_
d1y8ma1 d2ff4a2
d1hz4a_ d2awia2
d2awia2 d1hxia_
d2awia2 d1nzna_
d2awia2 d1p5qa1
d1ihga1 d2ff4a2
d1di1a_ d5eaua2
d2fp1a1 d1ecma_
d1sk7a_ d1wwma1
d1udda_ d1wzda1
d1wzda1 d1to9a_
d1lwba_ d1poca_
d1i77a_ d2i5nc1
d2cvca1 d1oaha_
d2i5nc1 d1oaha_
d1gyoa_ d1h21a_
d3caoa_ d1sp3a_
d1m1qa_ d1os6a_
d3frua1 d1ogae1
d3frua1 d1hnfa1
d3frua1 d1biha2
d3frua1 d1wwca_
d1wiua_ d1kxvc_
d1wiua_ d1lp9e1
d1wiua_ d1ogae2
d1wiua_ d1f97a1
d1wiua_ d1mjul1
d1cs6a4 d1oaql_
d1kxvc_ d1iray2
d1kxvc_ d1g1ca_
d1kxvc_ d2nxyb2
d2fcba2 d1nezg_
d2fcba2 d1rhfa1
d1iama1 d1z7zi4
d1iama1 d1jmaa_
d1iama1 d1cida1
d1iama1 d1epfa2
d1iama1 d1biha1
d1iama1 d1mjul2
d1iama1 d1fo0b_
d1pd6a_ d1l6za1
d1pd6a_ d1k5na1
d1pd6a_ d2h26a1
d1pd6a_ d1ogae2
d1pd6a_ d1tvda_
d1l6xa1 d1epfa1
d1l6xa1 d1nfdb1
d1l6xa1 d1wwca_
d1ccza2 d1gsma1
d1ccza2 d1xaua_
d1ccza2 d2h26a1
d1ccza2 d1biha1
d1ccza2 d1x44a1
d1ogad2 d1ccza1
d1ogad2 d1wwca_
d1ogad2 d1biha3
d1iray2 d1npua_
d1iray2 d1cida1
d1iray2 d2h26a1
d1iray2 d1xeda_
d1iray2 d1hxma1
d1iray2 d1l6xa2
d1iray2 d1ogae2
d1iray2 d1uvqb1
d1gsma1 d1uvqa1
d1gsma1 d1k5nb_
d1gsma1 d1hdmb1
d1cs6a1 d1k5na1
d2c9aa1 d1ogad1
d2c9aa1 d2giya1
d2c9aa1 d1jmaa_
d1fp5a2 d1biha2
d1fp5a2 d1vcaa1
d1f97a2 d1hyrc1
d1f97a2 d1fo0b_
d1hdma1 d1gsma2
d1hdma1 d1x44a1
d1rhfa2 d1pkoa_
d1rhfa2 d1nezg_
d1rhfa2 d1jmaa_
d1olza1 d1pkoa_
d1olza1 d2giya1
d1olza1 d1k5na1
d1olza1 d1hxma1
d1olza1 d1fn4b1
d1olza1 d1fo0a_
d1olza1 d1smoa_
d1olza1 d1ymme1
d1f2qa1 d1cida2
d1f2qa1 d1mjuh1
d1f2qa1 d1oaql_
d1f2qa2 d1eaja_
d1f2qa2 d1mjul2
d1neua_ d1hxmb2
d1neua_ d1ow0a1
d1neua_ d1g1ca_
d1neua_ d1x44a1
d1neua_ d1pqza1
d1dr9a1 d1hxmb2
d1dr9a1 d1mjuh2
d1gxea_ d1ogad1
d1gxea_ d1hxmb2
d1l6za1 d1xiwb_
d1l6za1 d2cqva1
d1l6za1 d2fbjh2
d1l6za1 d1gsma2
d1h5ba_ d1uvqa1
d1h5ba_ d1cs6a2
d1h5ba_ d1wwca_
d1hxmb1 d1l6za2
d1hxmb1 d2d9qb1
d1ogad1 d1fp5a1
d1fp5a1 d1rhfa1
d1fp5a1 d1vcaa2
d1fp5a1 d1zxqa1
d1npua_ d1z7zi4
d1npua_ d1epfa2
d1npua_ d1biha3
d1npua_ d1hdmb1
d1npua_ d1x44a1
d1cida2 d1nkra2
d1cida2 d1uvqa1
d1cida2 d1hnfa1
d1cida2 d1jbja1
d1cida2 d2fbjh2
d1zxqa2 d1kgcd1
d1zxqa2 d2fbjh2
d1zxqa2 d1mjuh2
d1zxqa2 d1hxma2
d1zxqa2 d1tvda_
d1zxqa2 d2nxyb2
d1z7zi2 d1pkoa_
d1z7zi2 d1mjuh1
d1z7zi2 d2nxyb1
d1z7zi2 d1hkfa_
d1z7zi2 d1ucta1
d1z7zi2 d1epfa2
d1z7zi2 d1ogae2
d1pkoa_ d1hyrc1
d1xiwb_ d1kgcd1
d1xiwb_ d1mjul1
d1nkra2 d1ccza1
d1nkra2 d1zxqa1
d1nkra2 d1smoa_
d1mjuh1 d1cs6a3
d1fhga_ d1hxmb2
d1fhga_ d1zxqa1
d1fhga_ d1hyrc1
d1fhga_ d2nxyb2
d1fhga_ d1uvqb1
d1tjgh1 d1z7zi4
d1tjgh1 d1ow0a1
d1tjgh1 d1olla1
d1l6za2 d1cida1
d2nxyb1 d1mjuh2
d2nxyb1 d1wwca_
d2nxyb1 d1uvqb1
d1z7zi4 d1hnfa1
d1z7zi4 d1fo0a_
d1z7zi4 d1ogae2
d1oaql_ d1koaa1
d1oaql_ d1jbja1
d1oaql_ d1hxmb2
d1oaql_ d1mjuh2
d1oaql_ d1hyrc1
d2giya1 d1biha4
d2giya1 d1ugna1
d2giya1 d1ow0a1
d2giya1 d1vcaa2
d2giya1 d2nxyb2
d1iama2 d2d9qb1
d1iama2 d1hkfa_
d2fcba1 d1mjul1
d1lp9e1 d1fltx_
d1lp9e1 d1xiwa_
d1lp9e1 d1l6xa2
d1epfa1 d1nfdb1
d1epfa1 d1rzfl2
d1epfa1 d1mjul1
d1z7zi5 d1rhfa1
d1tiua_ d1ncna_
d1tiua_ d1smoa_
d2cqva1 d1rhfa1
d1sq2n_ d1vcaa2
d1sq2n_ d1qz1a3
d1xaua_ d1dqta_
d1biha4 d1fn4b1
d1biha4 d1mjul2
d1ev2e1 d1ogae1
d1ev2e1 d1xeda_
d1ev2e1 d1eaja_
d1uvqa1 d1xeda_
d1uvqa1 d1f97a1
d1uvqa1 d1x44a1
d1koaa1 d1qfoa_
d1koaa1 d1uvqb1
d1jmaa_ d1epfa2
d1cs6a2 d1rhfa1
d1cs6a2 d1hnfa1
d1cs6a2 d1ncna_
d1dqta_ d1cs6a3
d1k5na1 d1nfdb1
d1k5na1 d1ccza1
d1k5na1 d2avga1
d1k5na1 d1gsma2
d1k5na1 d1vcaa1
d1iray1 d1dn0b2
d1iray1 d1rzfl2
d2ifga1 d1ogae1
d2ifga1 d1kgcd1
d2ifga1 d1tvda_
d1dn0b2 d1ccza1
d1dn0b2 d1wwca_
d1cida1 d1epfa2
d1cida1 d1xiwa_
d1cida1 d1zxqa1
d2d9qb1 d1x44a1
d1fltx_ d1nfdb1
d1fltx_ d1hxma1
d1fltx_ d1pqza1
d2h26a1 d1kgcd1
d2h26a1 d1smoa_
d2h26a1 d1x44a1
d1rhfa1 d1ucta1
d1rhfa1 d1gsma2
d1rhfa1 d1hxma2
d1rhfa1 d1hyrc1
d1ogae1 d1rzfl2
d1ogae1 d1biha2
d1ogae1 d1zxqa1
d1ogae1 d1he7a_
d1ogae1 d1hdmb1
d1nfdb1 d1rzfl2
d1ugna1 d1hxmb2
d1k5nb_ d1epfa2
d1gl4b_ d1ymme1
d1hkfa_ d1wwca_
d1dr9a2 d2avga1
d1dr9a2 d1epfa2
d1cs6a3 d1xeda_
d1cs6a3 d1zxqa1
d1jbja1 d1vcaa1
d1xeda_ d1vcaa1
d1ucta1 d1mjuh2
d1ucta1 d1fo0b_
d1kgcd1 d1mjuh2
d1hxmb2 d2g5ra1
d1hxmb2 d1smoa_
d1hxma1 d2fbjh2
d1hxma1 d1iray3
d1hxma1 d1n26a1
d1hxma1 d1uvqb1
d1fn4b1 d1qz1a3
d1fn4b1 d1biha3
d1fo0a_ d1hxma2
d1ow0a1 d2g5ra1
d1ow0a1 d1wwca_
d1ow0a1 d2gj6d1
d1ncna_ d1wwca_
d1ncna_ d1zxqa1
d1ncna_ d1n26a1
d1mjuh2 d1ev2e2
d1mjuh2 d1g1ca_
d1biha1 d1hyrc1
d1xiwa_ d1fo0b_
d1gsma2 d1tvda_
d1gsma2 d1f97a1
d1gsma2 d1uvqb1
d1rzfl2 d1olla1
d1rzfl2 d1nkra1
d2g5ra1 d1x44a1
d1olla1 d1zxqa1
d1l6xa2 d1qfoa_
d1ogae2 d1nkra1
d1qfoa_ d1mjul2
d1g1ca_ d1vcaa1
d1wwca_ d2nxyb2
d1qz1a3 d1vcaa1
d1biha3 d1vcaa1
d1biha3 d1f97a1
d1iray3 d2nxyb2
d1hyrc1 d1nkra1
d2nxyb2 d1fo0b_
d1pl3a_ d1i8aa_
d2ac0a1 d1bg1a2
d1eaqa_ d1nfia2
d1nfia2 d1ttua2
d1nfia2 d1mnna_
d1uura2 d1h6fa_
d1a3qa2 d1ttua2
d1p7hl2 d1mnna_
d1p7hl2 d1h6fa_
d1sfda_ d2j5wa4
d1sfda_ d1kbva1
d1sfda_ d1kv7a3
d1kbva2 d1plca_
d1v54b1 d1gska3
d2ih8a3 d1bqka_
d1gska2 d1fwxa1
d1hfua1 d1ibya_
d1sddb2 d1kdja_
d2cuaa_ d1aoza3
d2cuaa_ d2ccwa1
d1ibya_ d1sddb1
d2j5wa4 d1f56a_
d1gska3 d1f56a_
d1hfua3 d1shxa1
d1ws8a_ d1fwxa1
d1plca_ d1fwxa1
d1plca_ d1hfua2
d1sdda2 d1f56a_
d2bwqa1 d1e7ua2
d1wfja_ d1d5ra1
d2nq3a1 d1a25a_
d1k2fa_ d1czya1
d1c01a_ d1okia1
d1ejfa_ d1wgva_
d1jz8a3 d1sddb3
d1jz8a3 d1j83a_
d1jz8a3 d1gqpa_
d1wmda1 d1uwwa_
d1kexa_ d1ju3a1
d1kexa_ d1xnta_
d1d7pm_ d2i74a1
d1lnsa2 d1tg7a2
d1lnsa2 d1wkya1
d1oh4a_ d1uwwa_
d1oh4a_ d1shwb_
d1oh4a_ d1k42a_
d1oh4a_ d1mpxa1
d1p8ja1 d1guia_
d1p8ja1 d1ciya1
d1p8ja1 d1k42a_
d1p8ja1 d1w9sa_
d1jhja_ d2id4a1
d1tg7a2 d1guia_
d1tg7a2 d1j83a_
d1xoya_ d1l7la_
d1xoya_ d1nkga2
d1cx1a_ d1w8oa2
d1cx1a_ d1uxza_
d1uwwa_ d1k42a_
d1uwwa_ d1i5pa1
d1uwwa_ d1ju3a1
d1uwwa_ d1od3a_
d1uwwa_ d1xnta_
d1tvga_ d1j83a_
d1shwb_ d1k3ia2
d1shwb_ d1o59a1
d1guia_ d1ji6a1
d1w8oa2 d1nkga2
d1v0aa1 d1k42a_
d1v0aa1 d1tg7a3
d2i74a1 d1mpxa1
d1ciya1 d1w0na_
d1ciya1 d1k3ia2
d1k42a_ d1w0na_
d1hn0a2 d1k3ia2
d1sddb3 d1xnta_
d1uxza_ d1gqpa_
d2id4a1 d1gnya_
d1w0na_ d1j83a_
d1ji6a1 d1ju3a1
d1ji6a1 d1gnya_
d1i5pa1 d1pmhx_
d1i5pa1 d1nkga2
d1i5pa1 d1gu3a_
d1ju3a1 d1gwma_
d1k3ia2 d1w9sa_
d1o59a1 d1nkga2
d1mzka_ d1mjsa_
d2g1la1 d1mjsa_
d1uaia_ d1c4ra_
d2nlra_ d1c4ra_
d2nlra_ d1saca_
d2nlra_ d1gv9a_
d2nlra_ d1nlsa_
d1dhkb_ d1yrza1
d1dhkb_ d1o4ya_
d2ayha_ d1ulea_
d2bw8a1 d2ah2a1
d2bw8a1 d1gv9a_
d1j1ta_ d2fbea1
d1j1ta_ d1s0ea1
d2fnja1 d1yrza1
d2fnja1 d1is3a_
d2fnja1 d1saca_
d2fnja1 d1ikpa1
d1oq1a_ d2ah2a1
d1oq1a_ d1vava_
d1oq1a_ d1mvea_
d2a5za1 d1h30a1
d2a5za1 d1vava_
d2a5za1 d1uypa1
d2a5za1 d1bkza_
d2a5za1 d1nlsa_
d1olra_ d1bkza_
d1w6na_ d1nlsa_
d2slia1 d1q2ba_
d1h30a1 d1ojja_
d1h30a1 d1ulea_
d1h30a1 d1ikpa1
d1w0pa1 d1y4wa1
d1yrza1 d1h30a2
d1yrza1 d1o4ya_
d1yrza1 d1umza_
d1yrza1 d2nmoa1
d2ah2a1 d1a8da1
d1y7ba1 d1ux6a1
d2fbea1 d1o4ya_
d2fbea1 d1s0ea1
d1vava_ d1kqra_
d1h30a2 d1y4wa1
d1h30a2 d1ux6a1
d1h30a2 d1gzca_
d1c4ra_ d1is3a_
d1c4ra_ d1upsa1
d1c4ra_ d1ikpa1
d1is3a_ d1ux6a1
d1q2ba_ d1ulea_
d1q2ba_ d1pz7a_
d1jhna4 d1v6ia_
d1jhna4 d1w0pa2
d1jhna4 d1pz7a_
d1v6ia_ d1ojja_
d1ojja_ d2nmoa1
d1upsa1 d1nlsa_
d1g86a_ d1d2sa_
d1mvea_ d1kqra_
d1mvea_ d1w0pa2
d1mvea_ d1bkza_
d1y4wa1 d1ulea_
d1ulea_ d1w0pa2
d1ux6a1 d2nmoa1
d1ux6a1 d1nlsa_
d1pz7a_ d1a8da1
d1pz7a_ d1ikpa1
d1saca_ d1ikpa1
d1d2sa_ d1gv9a_
d2a6za1 d1bkza_
d1bkza_ d2erfa1
d2b1xa1 d1rfsa_
d1rfsa_ d2bmoa1
d1nyka_ d1z01a1
d2gyan1 d1rl2a1
d1khia1 d2do3a1
d1jj2p_ d1iz6a1
d2do3a1 d1ueba1
d1q1na1 d1we3o_
d1sota1 d1q3oa_
d1sota1 d1vaea_
d1q3oa_ d1fc6a3
d1qaua_ d1i16a_
d1k32a1 d1vb7a_
d1k32a1 d1uita_
d1k32a1 d1qava_
d1k32a1 d1ujva_
d1vb7a_ d1y8ta1
d1wh1a_ d1ky9b2
d1m5za_ d1y8ta1
d1t2ma1 d1x6da1
d1ky9a1 d1va8a1
d1ky9a1 d1ujva_
d1rgwa_ d1lcya1
d1uita_ d1fc6a3
d1whaa_ d1ky9b2
d1nf3c_ d1lcya1
d1r6ja_ d1fc6a3
d1fc6a3 d1u37a1
d2oaua1 d1th7a1
d2oaua1 d1ljoa_
d2fb7a1 d1b34a_
d3tssa1 d1prtb1
d1m4va1 d1qb5d_
d1j5eq_ d1e1oa1
d1ne3a_ d1e1oa1
d1u0la1 d1pyba_
d1u0la1 d1pfsa_
d1u0la1 d1gm5a2
d1u0la1 d1fvia1
d1je5a_ d1jj2a2
d1je5a_ d1x6oa2
d1je5a_ d1se8a_
d1je5a_ d1wi5a_
d1je5a_ d1twfh_
d1ckma1 d1b8aa1
d1ckma1 d3ulla_
d1ckma1 d1xjva2
d1ckma1 d1wfqa_
d1iyjb3 d2cqaa1
d1iyjb3 d1c9oa_
d1iyjb3 d1twfh_
d1iyjb3 d1hh2p1
d1fl0a_ d1iyjb5
d1fl0a_ d1ue1a_
d1fl0a_ d1d7qa_
d1gpca_ d1wjja_
d1gpca_ d1gm5a2
d1gpca_ d3ulla_
d1gpca_ d1dgsa2
d1uwva1 d1ltla_
d1uwva1 d1luza_
d1uwva1 d1twfh_
d1uwva1 d1hh2p1
d1uwva1 d1xjva2
d1jb7a1 d1go3e1
d1sroa_ d1fgua1
d1ueba3 d1k3ra1
d1ueba3 d1v1qa_
d1quqb_ d1k3ra1
d1quqb_ d1bkba2
d1quqb_ d1luza_
d1quqb_ d1u5ka1
d1rl2a2 d1u5ka1
d1rl2a2 d1o7ia_
d1rl2a2 d1xjva2
d1iyjb5 d1pyba_
d1smxa_ d1jb7a2
d1smxa_ d1iyjb4
d1ue1a_ d1b8aa1
d1ue1a_ d1gd7a_
d1pyba_ d1yeza1
d1pyba_ d1x6oa2
d1pyba_ d1b8aa1
d1jb7a2 d1hr0w_
d1jb7a2 d1gm5a2
d1jb7a2 d1bvsa3
d1jb7a2 d1d7qa_
d1kl9a2 d1xjva2
d1jb7b_ d1a0ia1
d1yeza1 d3ulla_
d1ueba2 d1xjva1
d1ueba2 d1qvca_
d1ueba2 d1n9wa1
d1xjva1 d1j5el_
d1xjva1 d1jjcb3
d1go3e1 d1n9wa1
d1ltla_ d1k3ra1
d1ltla_ d1luza_
d1ltla_ d1l1oc_
d1ltla_ d1quqa_
d1ltla_ d1bvsa3
d1ltla_ d1a0ia1
d2cqaa1 d1jjcb3
d1k3ra1 d1twfh_
d1k3ra1 d2ahob2
d1hr0w_ d1dgsa2
d1x6oa2 d1cuka3
d1b8aa1 d1gm5a2
d1b8aa1 d2asba1
d1b8aa1 d3ulla_
d1b8aa1 d1y14b1
d1b8aa1 d1ixra2
d1j5el_ d1v1qa_
d1j5el_ d1pxfa_
d1j5el_ d1iyjb4
d1bkba2 d1quqa_
d1luza_ d1jjcb3
d1luza_ d1eova1
d1luza_ d1ixra2
d1c9oa_ d1jjcb3
d1c9oa_ d1fgua2
d1c9oa_ d1u5ka1
d1gd7a_ d1wjja_
d1gd7a_ d1quqa_
d1gd7a_ d1u5ka1
d1jjga_ d1fvia1
d1wi5a_ d1wjja_
d1wi5a_ d1l0wa1
d1wi5a_ d1e1oa1
d1wi5a_ d1fvia1
d2b3ga1 d1t9ha1
d1wjja_ d1pxfa_
d1wjja_ d2asba1
d1wjja_ d1bvsa3
d1wjja_ d1jt8a_
d1pfsa_ d1ixra2
d1fgua2 d1u5ka1
d1fgua2 d1d7qa_
d1twfh_ d3ulla_
d1l0wa1 d1ixra2
d1v1qa_ d1dgsa2
d1quqa_ d1d7qa_
d1quqa_ d1e1oa1
d1x9na2 d1pxfa_
d1x9na2 d1wfqa_
d1x9na2 d1iyjb4
d1gm5a2 d1qzga_
d1gm5a2 d1a0ia1
d1pxfa_ d1xjva2
d1t9ha1 d1bvsa3
d1hh2p1 d1dgsa2
d1hh2p1 d1iyjb4
d1o7ia_ d1dgsa2
d1dqga_ d1sr4a_
d1sr4a_ d1upsa2
d1s0ea2 d1avwb_
d1n0ua1 d2ey4c1
d2f1la2 d2c78a1
d1jj2b_ d1sqra_
d1zunb1 d2ey4c1
d2fhqa1 d1rz0a_
d2fhqa1 d1usca_
d1w3oa_ d1usca_
d1rfea_ d1yoaa1
d2hala1 d1gvkb_
d2hala1 d1a7sa_
d2hala1 d1lvmb_
d1q2wa_ d1gvkb_
d1t32a1 d1l1ja_
d1t32a1 d2hrva_
d1y8ta2 d1eaxa_
d1cqqa_ d1svpa_
d1cqqa_ d1gvkb_
d1cqqa_ d1lcya2
d1svpa_ d2bz6h1
d1p3ca_ d1ltoa_
d1p3ca_ d2boka1
d1p3ca_ d1gvza_
d1ltoa_ d2h5ca1
d2boka1 d1mbma_
d1agja_ d2hrva_
d1azza_ d2hrva_
d1a7sa_ d2hrva_
d1gvza_ d1lvmb_
d1autc_ d1ky9a2
d1mppa_ d4fiva_
d1j71a_ d1nsoa_
d2apra_ d1fmba_
d1cz5a1 d1kqfa1
d1ppya_ d1e32a1
d1xoda1 d1v61a_
d1xoda1 d1btka_
d1xoda1 d1v5ua_
d1xoda1 d1btna_
d1plsa_ d1tqza1
d1faoa_ d1q67a_
d1wvha1 d1fgya_
d1wvha1 d2cofa1
d1gg3a2 d1btna_
d1q67a_ d1p5ta_
d1u5ea1 d1ddwa_
d1v88a_ d1ntva_
d1v88a_ d2gcla1
d1v88a_ d1wgua_
d1v88a_ d1h4ra2
d2coaa1 d1t77a2
d1ntva_ d2coda1
d1wi1a_ d2cy4a1
d1qqga1 d1zc3b1
d1qqga1 d1v5pa_
d2adza1 d2gcla1
d1p5ta_ d1ki1b2
d1p5ta_ d1u5da1
d1p5ta_ d1v89a_
d1zsqa1 d1btna_
d1zsqa1 d1x1fa1
d1ddwa_ d1wgqa_
d1ddwa_ d2hthb1
d1t77a2 d1upqa_
d1t77a2 d2coda1
d1ntya2 d2al6a2
d2al6a2 d1zc3b1
d2al6a2 d2fjla1
d1pfja_ d1ddma_
d1pfja_ d2coca1
d1omwa2 d1mixa2
d1ddma_ d2caya1
d1ddma_ d1w1ha_
d2caya1 d1ki1b2
d2caya1 d1tqza1
d2caya1 d1btka_
d2coca1 d1j0wa_
d1zm0a1 d2hthb1
d1upqa_ d1tqza1
d1upqa_ d2crfa1
d1y5oa1 d1zc3b1
d1y5oa1 d1h4ra2
d1y5oa1 d1evha_
d1txda2 d2crfa1
d1tqza1 d1v5pa_
d1tqza1 d1wgua_
d2gcla1 d1qqga2
d2gcla1 d1v5ua_
d2gcla1 d1mixa2
d1btka_ d1mixa2
d1btka_ d2hthb1
d2crfa1 d1btna_
d1wgua_ d1v89a_
d1v5ua_ d1h4ra2
d1j0wa_ d1x1fa1
d1hmsa_ d1jzua_
d2a13a1 d1gkab_
d2a13a1 d1lf7a_
d1beba_ d1r0ua_
d2fr2a1 d1bj7a_
d1e5pa_ d1crba_
d1e5pa_ d2gc9a1
d1vpra1 d1r0ua_
d1jzua_ d2a0aa1
d1jzua_ d1avgi_
d2gc9a1 d1ifca_
d1oeja_ d1kxoa_
d1qfta_ d1tw4a_
d1iv8a1 d1qw9a1
d1g5aa1 d2f2ha3
d1wzaa1 d2f2ha3
d1ji1a2 d1nofa1
d1tg7a4 d1r7aa1
d1m7xa2 d1nofa1
d1hx0a1 d1hl9a1
d1h3ga2 d1hl9a1
d1h3ga2 d1qw9a1
d1h3ga2 d2f2ha3
d1ogmx2 d1o88a_
d1ogmx2 d1pe9a_
d1rwra_ d1tyva_
d1rwra_ d1rmga_
d1ofla_ d1ee6a_
d1daba_ d1k5ca_
d1h80a_ d1pxza_
d1h80a_ d1pe9a_
d1ee6a_ d1hg8a_
d1ocxa_ d2f9ca1
d1ocxa_ d1xhda_
d1fxja1 d1ssqa_
d1ssqa_ d1tdta_
d1y9qa2 d1wlta1
d1y9qa2 d1znpa1
d1xrua1 d1zx5a1
d1xrua1 d1vr3a1
d1yfua1 d1o5ua_
d1zx5a1 d1nxma_
d1zx5a1 d1xe7a_
d1yhfa1 d1sefa_
d2bdra1 d1eyba_
d2bdra1 d1vj2a_
d1qwra_ d1y3ta1
d1qwra_ d2bnma2
d1v70a_ d2b5ha1
d1y3ta1 d1sfna_
d1pmia_ d1xe7a_
d1j58a_ d1yuda1
d1tq5a1 d1od5a2
d2et1a1 d1sfna_
d2et1a1 d1sefa_
d1ylla1 d2b8ma1
d1o5ua_ d2b5ha1
d1o5ua_ d1vj2a_
d1znpa1 d2b8ma1
d1znpa1 d1j1la_
d2b8ma1 d2b5ha1
d2b8ma1 d1o4ta_
d1yuda1 d1o4ta_
d2f4pa1 d1od5a2
d1od5a2 d1j1la_
d1od5a2 d1oi6a_
d1j1la_ d1juha_
d1o4ta_ d1oi6a_
d1dcsa_ d1vrba1
d1e5sa_ d2csga1
d1s4ca1 d2csga1
d1s4ca1 d1oiha_
d1s4ca1 d2fdia1
d1nx4a_ d1otja_
d1ds1a_ d2a1xa1
d2iuwa1 d1otja_
d1oiha_ d1y0za_
d1cx4a2 d2bgca2
d1ne6a2 d1ft9a2
d1ft9a2 d1i5za2
d1mi8a_ d1at0a_
d1x6ma_ d1hxra_
d1p1ma1 d1gkra1
d1m7ja1 d1ra0a1
d1o12a1 d1gkpa1
d2ftwa1 d1ra0a1
d2icsa1 d1un7a1
d2icsa1 d1m7ja2
d1qo2a_ d1nsja_
d1vzwa1 d1rd5a_
d1vc4a_ d1q6oa_
d1ujpa_ d1thfd_
d1x1za1 d1rd5a_
d1yxya1 d1piia1
d1ct5a_ d1vfsa2
d1uasa2 d1uuqa_
d1itxa1 d1jz8a5
d1itxa1 d1yhta1
d1itxa1 d1ht6a2
d1itxa1 d1hl9a2
d1kfwa1 d1h3ga3
d1fcqa_ d1r85a_
d1fcqa_ d2aama1
d1fcqa_ d1ji1a3
d1fcqa_ d2ebna_
d1wdpa1 d1i1wa_
d1wdpa1 d1w32a_
d1wdpa1 d1ta3a_
d1wdpa1 d1xyza_
d1wdpa1 d1pbga_
d2cyga1 d1nowa1
d1i1wa_ d1wzla3
d1i1wa_ d1gcya2
d1i1wa_ d1jaka1
d1ceoa_ d1hl9a2
d1w9pa1 d1uoka2
d1w9pa1 d1rh9a1
d1r85a_ d1edta_
d1vf8a1 d1nowa1
d1vjza_ d1hx0a2
d1vjza_ d1wzaa2
d1vjza_ d1vema2
d1vjza_ d2bhua3
d1vjza_ d1yhta1
d1vjza_ d1sfsa_
d1e4mm_ d1qhoa4
d1e4mm_ d2bhua3
d1e4mm_ d1nofa2
d1e4mm_ d1x1na1
d1ug6a_ d1x38a1
d1ug6a_ d2aama1
d1ug6a_ d1wzla3
d1ug6a_ d1ht6a2
d1ug6a_ d1tvna1
d1m7xa3 d1gqia1
d1x38a1 d1ta3a_
d1x38a1 d1zy9a2
d1x38a1 d1vffa1
d1x38a1 d1x1na1
d1x38a1 d1ua7a2
d1h09a2 d1zy9a2
d1h09a2 d1x7fa2
d1qw9a2 d1edqa2
d1qw9a2 d1vema2
d1qw9a2 d2aama1
d1qw9a2 d1gqia1
d1uoka2 d1xyza_
d1wcga1 d1vema2
d1wcga1 d1wzla3
d1uwsa_ d1wzaa2
d1uwsa_ d1tr9a_
d1uwsa_ d1uuqa_
d1uwsa_ d1jnda1
d1uwsa_ d1ta3a_
d1uwsa_ d1qbaa3
d1uwsa_ d1sfsa_
d1hx0a2 d1odza_
d1edqa2 d1g5aa2
d1goia2 d1sfsa_
d2c0ha1 d1nowa1
d2c0ha1 d1tr9a_
d2c0ha1 d1x7fa2
d1w32a_ d1zy9a2
d1wzaa2 d1jz8a5
d1wzaa2 d1hl9a2
d1wzaa2 d1sfsa_
d1wzaa2 d2f2ha4
d1edga_ d1nowa1
d1edga_ d1lwha2
d7a3ha_ d1g5aa2
d7a3ha_ d1tr9a_
d7a3ha_ d1hl9a2
d1edta_ d1rh9a1
d1edta_ d1vema2
d1g5aa2 d1h1na_
d1g5aa2 d1zy9a2
d1qnra_ d1zy9a2
d1bf2a3 d2aama1
d1ur4a_ d1tr9a_
d1odza_ d1jnda1
d1ecea_ d1kwga2
d1ecea_ d2aama1
d1ecea_ d1cnva_
d1ecea_ d1eoka_
d1ecea_ d2guya2
d1nowa1 d1bqca_
d1nowa1 d1jz8a5
d1nowa1 d1ji1a3
d1nowa1 d1x1na1
d1ur1a_ d1jfxa_
d1rh9a1 d1ta3a_
d1vema2 d1jz8a5
d1qhoa4 d2nt0a2
d1qhoa4 d1x7fa2
d1qhoa4 d1hl9a2
d1qhoa4 d1eoka_
d1bqca_ d1ji1a3
d1bqca_ d1sfsa_
d2bhua3 d2ebna_
d2bhua3 d1jaka1
d2bhua3 d2f2ha4
d1jz8a5 d1jfxa_
d1jz8a5 d2guya2
d1tr9a_ d1cnva_
d1e43a2 d1nofa2
d1e43a2 d1jfxa_
d1e43a2 d1w91a2
d1bhga3 d1ta3a_
d1bhga3 d1eoka_
d1bhga3 d1tg7a5
d1foba_ d1hl9a2
d1wzla3 d1tg7a5
d1nofa2 d2ebna_
d1gcya2 d1sfsa_
d1ji1a3 d1vffa1
d1ji1a3 d1hl9a2
d1gqia1 d1zy9a2
d1gqia1 d1ua7a2
d1gqia1 d1sfsa_
d2ebna_ d1sfsa_
d2ebna_ d2f2ha4
d1iv8a2 d2nt0a2
d1iv8a2 d2f2ha4
d1jaka1 d1x1na1
d1jaka1 d1nara_
d1zy9a2 d1yhta1
d1x1na1 d1hl9a2
d1ua7a2 d2f2ha4
d1gjwa2 d1w91a2
d1ht6a2 d1eoka_
d2nt0a2 d2f2ha4
d1x7fa2 d1tvna1
d1hl9a2 d2cita1
d1eoka_ d1tvna1
d1w91a2 d1pbga_
d1xrta2 d1p1ma2
d1xrta2 d1bf6a_
d1itua_ d1yrra2
d1itua_ d1p1ma2
d1itua_ d1j79a_
d2ftwa2 d1o12a2
d2ftwa2 d2ffia1
d2ftwa2 d2amxa1
d2f6ka1 d1m7ja3
d2f6ka1 d1j6oa_
d2f6ka1 d4ubpc2
d1o12a2 d1p1ma2
d1o12a2 d1i0da_
d1o12a2 d1nfga2
d2dvta1 d1bf6a_
d1yixa1 d1p1ma2
d1un7a2 d1bf6a_
d1m7ja3 d1onwa2
d1yrra2 d4ubpc2
d1yrra2 d2gwga1
d4ubpc2 d1bf6a_
d2fvka2 d1j79a_
d1p1ma2 d2icsa2
d1bf6a_ d2icsa2
d2gwga1 d2amxa1
d1nfga2 d1onwa2
d1zaia1 d2b7oa1
d1of8a_ d1wa3a1
d1of8a_ d1ohla_
d1of8a_ d1o5ka_
d1of8a_ d1f74a_
d1gvfa_ d1ojxa_
d1dosa_ d1rqba2
d1pe1a_ d2a4aa1
d1pe1a_ d1wbha1
d1pe1a_ d1l6sa_
d1wa3a1 d1l6sa_
d2fiqa1 d1vr6a1
d2fiqa1 d1ub3a_
d1ojxa_ d1ohla_
d1rqba2 d1l6wa_
d1hl2a_ d1vlia2
d1xuua2 d1l6wa_
d1l6sa_ d1ub3a_
d1sr9a2 d1ub3a_
d1jqna_ d1f8ma_
d1jqna_ d1dqua_
d1kbla1 d1sgja_
d1tz9a_ d1i60a_
d1yx1a1 d1qtwa_
d1o4ua1 d1ybea1
d1vlpa2 d1ytda1
d1ydya1 d1djxa3
d1l7da1 d1lssa_
d1l7da1 d1ek6a_
d1l7da1 d1obfo1
d1l7da1 d1gpja2
d1l7da1 d1gega_
d1p1ja1 d1enpa_
d1p1ja1 d1o89a2
d1p1ja1 d1cyda_
d1p1ja1 d1y81a1
d1p1ja1 d1iz0a2
d1p1ja1 d1mv8a2
d1p1ja1 d1r6da_
d1ja9a_ d1sc6a1
d1ja9a_ d1edza1
d1ja9a_ d1oi7a1
d1ja9a_ d1gdha1
d1ja9a_ d6ldha1
d1zk4a1 d1x7da_
d1zk4a1 d2amfa2
d1zk4a1 d1a4ia1
d1zk4a1 d1dlja2
d1zk4a1 d1c1da1
d1zk4a1 d1obba1
d1zk4a1 d1f14a2
d1zk4a1 d2naca1
d1zk4a1 d1ff9a1
d1zk4a1 d1saya1
d1zk4a1 d1hyea1
d1lssa_ d1b8pa1
d1lssa_ d1x1ta1
d1lssa_ d1i24a_
d1lssa_ d1zema1
d1lssa_ d1i36a2
d1lssa_ d1vjpa1
d1lssa_ d2bgka1
d1lssa_ d1yxma1
d1eq2a_ d1vm6a3
d1eq2a_ d1q1na2
d1eq2a_ d1h6da1
d1eq2a_ d1ebfa1
d1eq2a_ d1dpga1
d1eq2a_ d1zh8a1
d1ldna1 d1ooea_
d1ldna1 d1yl5a1
d1ldna1 d2blla1
d1ldna1 d1v3ua2
d1ldna1 d1ff9a1
d1ldna1 d1qora2
d1hwxa1 d1j4aa1
d1hwxa1 d1m66a2
d1hwxa1 d1rjwa2
d1hwxa1 d2cmda1
d1hwxa1 d1xu9a_
d1hwxa1 d1nvmb1
d1hwxa1 d1pjqa1
d1yo6a1 d1pgpa2
d1yo6a1 d2cmda1
d1yo6a1 d2dt5a2
d1yo6a1 d6ldha1
d1lj8a4 d1s6ya1
d1lj8a4 d2d1ya1
d1lj8a4 d1gpja2
d1lj8a4 d1edza1
d1lj8a4 d1gega_
d1lj8a4 d1bdba_
d1lj8a4 d1iz0a2
d1lj8a4 d1dpga1
d1lj8a4 d1ff9a1
d1lj8a4 d1xu9a_
d1lj8a4 d1j5pa4
d1lj8a4 d1uxja1
d1lj8a4 d1wvga1
d1lj8a4 d1vi2a1
d1w6ua_ d1wdka3
d1w6ua_ d2cmda1
d1w6ua_ d1t2da1
d1w6ua_ d1hrda1
d1npya1 d1j4aa1
d1npya1 d1gr0a1
d1npya1 d1cyda_
d1yb5a2 d1e6ua_
d1yb5a2 d1h6da1
d1yb5a2 d1mx3a1
d1yb5a2 d1gy8a_
d1yb5a2 d2g17a1
d1yb5a2 d1o5ia_
d2c5aa1 d1jqba2
d2c5aa1 d1qora2
d2c5aa1 d1pjqa1
d1j4aa1 d1snya_
d1j4aa1 d2a35a1
d1j4aa1 d1x1ta1
d1j4aa1 d1i24a_
d1j4aa1 d1bg6a2
d1j4aa1 d1qyca_
d1j4aa1 d1fjha_
d1j4aa1 d1rjwa2
d1j4aa1 d1oi7a1
d1j4aa1 d1nyta1
d1j4aa1 d1gy8a_
d1j4aa1 d2ew8a1
d1e6ua_ d1i36a2
d1e6ua_ d1gdha1
d1e6ua_ d2d59a1
d1t4ba1 d2hmva1
d1t4ba1 d1fjha_
d1t4ba1 d1gu7a2
d1t4ba1 d1gz6a_
d1t4ba1 d1hxha_
d1ek6a_ d2amfa2
d1ek6a_ d1qp8a1
d1ek6a_ d1vi2a1
d1qmga2 d1enpa_
d1qmga2 d1li4a1
d1qmga2 d1qp8a1
d1qmga2 d1i24a_
d1qmga2 d2hmva1
d1qmga2 d1jqba2
d1qmga2 d1iz0a2
d1qmga2 d2g17a1
d2c07a1 d1jqba2
d2c07a1 d1kyqa1
d2c07a1 d1ks9a2
d2c07a1 d1b7go1
d1lu9a1 d1iuka_
d1lu9a1 d1wmaa1
d1lu9a1 d1b8pa1
d1lu9a1 d1i24a_
d1lu9a1 d2b69a1
d1lu9a1 d2bgka1
d1lu9a1 d1np3a2
d1lu9a1 d1vpda2
d1lu9a1 d1zh8a1
d1lu9a1 d1wvga1
d1ooea_ d1x7da_
d1ooea_ d1txga2
d1ooea_ d2hmva1
d1ooea_ d1rjwa2
d1ooea_ d1r0ka2
d1gr0a1 d1uzma1
d1gr0a1 d1q1na2
d1gr0a1 d1h2ba2
d1gr0a1 d1bdba_
d1gr0a1 d1yxma1
d1gr0a1 d1e7wa_
d1obfo1 d1hyha1
d1obfo1 d2a35a1
d1obfo1 d1zema1
d1obfo1 d2bgka1
d1obfo1 d2gdza1
d1hyha1 d1fmca_
d1hyha1 d1y81a1
d1hyha1 d1w4za_
d1hyha1 d1mv8a2
d1hyha1 d2ag5a1
d1hyha1 d1nvta1
d1enpa_ d1kola2
d1enpa_ d1y81a1
d1enpa_ d1saya1
d1enpa_ d1zh8a1
d2nvwa1 d1x1ta1
d2nvwa1 d1cyda_
d2nvwa1 d1i24a_
d2nvwa1 d1vl0a_
d2nvwa1 d2o23a1
d2nvwa1 d1pqwa_
d1yb1a_ d1u1ia1
d1yb1a_ d1pgpa2
d1yb1a_ d1y81a1
d1yb1a_ d1ebfa1
d1x7da_ d2jhfa2
d1x7da_ d1qp8a1
d1x7da_ d1cyda_
d1x7da_ d1w4za_
d1x7da_ d1vkna1
d1x7da_ d2b0ja2
d1x7da_ d2g5ca2
d1x7da_ d2d59a1
d1x7da_ d1j5pa4
d1x7da_ d1uxja1
d1ydea1 d1m66a2
d1ydea1 d1a4ia1
d1ydea1 d2hjsa1
d2jhfa2 d1xg5a_
d2jhfa2 d1u1ia1
d2jhfa2 d1h6da1
d2jhfa2 d2cmda1
d2jhfa2 d1dpga1
d1uufa2 d1wmaa1
d1uufa2 d1vjpa1
d1uufa2 d1f14a2
d1xc2a2 d2g17a1
d1xc2a2 d2d59a1
d1xc2a2 d1nvmb1
d1txga2 d1iuka_
d1txga2 d1geea_
d1txga2 d2bkaa1
d1txga2 d2hmva1
d1txga2 d1u8xx1
d1txga2 d2ag5a1
d1txga2 d1vlla_
d1txga2 d1id1a_
d1txga2 d2q45a1
d1txga2 d2d59a1
d1txga2 d1nvta1
d1iuka_ d1o89a2
d1iuka_ d2bkaa1
d1iuka_ d1vl0a_
d1iuka_ d1kyqa1
d1iuka_ d1iy8a_
d1iuka_ d1edza1
d1iuka_ d1gz6a_
d1iuka_ d1v3ua2
d1iuka_ d1mx3a1
d1iuka_ d2gz1a1
d1iuka_ d2naca1
d1jtva_ d1edza1
d1jtva_ d2cvza2
d1jtva_ d1ebfa1
d1jtva_ d1u8xx1
d1jtva_ d1vi2a1
d1yl5a1 d1xg5a_
d1yl5a1 d1vl6a1
d1yl5a1 d2csua1
d1yl5a1 d1fjha_
d1yl5a1 d1kbza_
d1yl5a1 d1gz6a_
d1yl5a1 d1pl7a2
d1yl5a1 d1yxma1
d1yl5a1 d1vlla_
d1yl5a1 d1db3a_
d1yl5a1 d1r6da_
d1yl5a1 d1nvta1
d1vm6a3 d1li4a1
d1vm6a3 d1vj0a2
d1vm6a3 d1b8pa1
d1vm6a3 d1vl0a_
d1vm6a3 d1v3ua2
d1vm6a3 d2ag5a1
d1vm6a3 d1e7wa_
d1m66a2 d1li4a1
d1m66a2 d2b69a1
d1m66a2 d1sb8a_
d1m66a2 d2d59a1
d1m66a2 d2ew8a1
d1o89a2 d1cyda_
d1o89a2 d2blla1
d1o89a2 d1orra_
d1o89a2 d1gz6a_
d1o89a2 d6ldha1
d1o89a2 d1vlla_
d1diha1 d2amfa2
d1diha1 d2csua1
d1diha1 d1kyqa1
d1diha1 d1ks9a2
d1diha1 d1iy8a_
d1diha1 d2cvza2
d1diha1 d1nvta1
d1diha1 d1wvga1
d2amfa2 d1ydwa1
d2amfa2 d1sc6a1
d2amfa2 d2q46a1
d2amfa2 d1gy8a_
d1snya_ d1qp8a1
d1snya_ d2csua1
d1snya_ d2dt5a2
d1snya_ d6ldha1
d1snya_ d1saya1
d1snya_ d1j5pa4
d1a4ia1 d2csua1
d1a4ia1 d1kola2
d1a4ia1 d1gu7a2
d1a4ia1 d1oaaa_
d1a4ia1 d2o23a1
d1a4ia1 d2naca1
d1s6ya1 d1y1pa1
d1s6ya1 d1fjha_
d1s6ya1 d1tlta1
d1s6ya1 d1dpga1
d1s6ya1 d1leha1
d1geea_ d1b8pa1
d1geea_ d1sc6a1
d1geea_ d1pl7a2
d1geea_ d1obba1
d1wmaa1 d1q1na2
d1wmaa1 d1y81a1
d1wmaa1 d1hrda1
d1wmaa1 d2dapa1
d1wmaa1 d1saya1
d1wmaa1 d1nvta1
d1hdoa_ d1vl6a1
d1hdoa_ d1q1na2
d1hdoa_ d1i36a2
d1hdoa_ d1jvba2
d1hdoa_ d1np3a2
d1hdoa_ d1obba1
d1hdoa_ d1ebfa1
d1hdoa_ d1leha1
d1y1pa1 d1ydwa1
d1y1pa1 d1c1da1
d1y1pa1 d1leha1
d2a35a1 d1lc0a1
d2a35a1 d1np3a2
d2a35a1 d1f8fa2
d2a35a1 d1zh8a1
d1li4a1 d1ydwa1
d1li4a1 d1ulua_
d1li4a1 d1i36a2
d1li4a1 d2cvza2
d1li4a1 d2gdza1
d1li4a1 d1yxma1
d1li4a1 d1gy8a_
d1li4a1 d1vlla_
d1fmca_ d1sc6a1
d1fmca_ d2fy8a1
d1fmca_ d1gu7a2
d1fmca_ d1jqba2
d1fmca_ d1c1da1
d1fmca_ d1pl7a2
d1fmca_ d1id1a_
d1ygya1 d2fy8a1
d1ygya1 d2cmda1
d1ygya1 d2ag5a1
d1ygya1 d1vl8a_
d1ygya1 d2ew8a1
d1ygya1 d1hyea1
d1xg5a_ d2csua1
d1xg5a_ d1vpda2
d1xg5a_ d1t1ra2
d1xg5a_ d1r0ka2
d1vl6a1 d2bgka1
d1vl6a1 d2gdza1
d1vl6a1 d1np3a2
d1vl6a1 d1obba1
d1vl6a1 d1vlla_
d1vl6a1 d1t1ra2
d1uzma1 d1gz3a1
d1uzma1 d1qora2
d1qp8a1 d1lc0a1
d1qp8a1 d1h6da1
d1qp8a1 d1ks9a2
d1qp8a1 d1iz0a2
d1qp8a1 d1vlla_
d1qp8a1 d2ew8a1
d1qp8a1 d1hyea1
d2bkaa1 d1c1da1
d2bkaa1 d1vjpa1
d2bkaa1 d1dpga1
d2bkaa1 d1hyea1
d1u1ia1 d1qyca_
d1u1ia1 d1wdka3
d1u1ia1 d2g5ca2
d1vj0a2 d1lc0a1
d1vj0a2 d2fy8a1
d1vj0a2 d1bg6a2
d1vj0a2 d1zema1
d1vj0a2 d1bdba_
d1vj0a2 d2gdza1
d1vj0a2 d1dpga1
d1vj0a2 d1ff9a1
d1vj0a2 d1t2da1
d1vj0a2 d2hjsa1
d2fr1a2 d2d59a1
d2fr1a2 d1zh8a1
d1lc0a1 d2fr1a1
d1lc0a1 d1zmta1
d1lc0a1 d2h7ma1
d1lc0a1 d1db3a_
d1lc0a1 d1wvga1
d2csua1 d1i36a2
d2csua1 d1rjwa2
d2csua1 d1gega_
d2csua1 d1bdba_
d2csua1 d2bgka1
d2csua1 d2cvza2
d2csua1 d1xu9a_
d2csua1 d2ag5a1
d2csua1 d1h5qa_
d1b8pa1 d1orra_
d1b8pa1 d1qkia1
d1b8pa1 d1nyta1
d1b8pa1 d1yxma1
d1b8pa1 d1db3a_
d1b8pa1 d1vi2a1
d1kola2 d1k2wa_
d1kola2 d1orra_
d1kola2 d1tlta1
d1kola2 d1gz6a_
d1kola2 d1bdba_
d1kola2 d1gdha1
d1kola2 d1t2da1
d1kola2 d1sb8a_
d1kola2 d2g17a1
d1kola2 d2ew8a1
d1q1na2 d2gdza1
d1q1na2 d1nvmb1
d1ydwa1 d1ulua_
d1ydwa1 d1bg6a2
d1ydwa1 d1qyca_
d1ydwa1 d2blla1
d1ydwa1 d1nyta1
d1ydwa1 d1u8xx1
d1ydwa1 d1h5qa_
d1ydwa1 d1vi2a1
d1k2wa_ d1i36a2
d1k2wa_ d1obba1
d1k2wa_ d1ebfa1
d1k2wa_ d2g5ca2
d1k2wa_ d1nvmb1
d1x1ta1 d1gz3a1
d1x1ta1 d1v3ua2
d1x1ta1 d1oi7a1
d1x1ta1 d6ldha1
d1x1ta1 d2d59a1
d1x1ta1 d1nvmb1
d1cyda_ d1dlja2
d1cyda_ d1gdha1
d1cyda_ d1t1ra2
d1cyda_ d1saya1
d1cyda_ d1uxja1
d1cyda_ d1vi2a1
d1ulua_ d1i36a2
d1i24a_ d1iz0a2
d1i24a_ d1vpda2
d1i24a_ d1id1a_
d1sc6a1 d2o23a1
d1sc6a1 d1b7go1
d1sc6a1 d1pl7a2
d1sc6a1 d1qora2
d1sc6a1 d2dapa1
d2fy8a1 d1vl0a_
d1xeaa1 d1zema1
d1xeaa1 d1zmta1
d1xeaa1 d1mx3a1
d1xeaa1 d1hdca_
d1xeaa1 d1f14a2
d1xeaa1 d1f8fa2
d1xeaa1 d1pjqa1
d1bg6a2 d2hmva1
d1bg6a2 d1t1ra2
d1bg6a2 d1r6da_
d1qyca_ d1u8xx1
d1qyca_ d1nvta1
d2q46a1 d1pl7a2
d2q46a1 d1vlla_
d2fr1a1 d1nyta1
d2hmva1 d1gega_
d2hmva1 d1nyta1
d2hmva1 d1u8xx1
d2hmva1 d1t2da1
d2hmva1 d2ew8a1
d1vl0a_ d2cvza2
d1vl0a_ d1ebfa1
d1vl0a_ d1pqwa_
d1vl0a_ d1vi2a1
d1h6da1 d1uxja1
d1h6da1 d1vi2a1
d1sbya1 d1f8fa2
d1sbya1 d2d59a1
d1wdka3 d1zema1
d1wdka3 d1gpja2
d1wdka3 d1pl7a2
d1wdka3 d2h7ma1
d1wdka3 d2ew8a1
d1wdka3 d2bd0a1
d1wdka3 d1o5ia_
d1zema1 d1gu7a2
d1zema1 d1tlta1
d1zema1 d1t2da1
d1zema1 d2hjsa1
d1zema1 d2d59a1
d1zema1 d1leha1
d1zema1 d1nvta1
d1h2ba2 d2blla1
d1h2ba2 d1gz3a1
d1h2ba2 d1xu9a_
d1h2ba2 d1gy8a_
d1h2ba2 d2q45a1
d1fjha_ d1iz0a2
d1fjha_ d1obba1
d1fjha_ d2dapa1
d1fjha_ d1r0ka2
d1dlja2 d1orra_
d1dlja2 d1wvga1
d1pgpa2 d1vjpa1
d1pgpa2 d2dapa1
d1pgpa2 d2d59a1
d1i36a2 d1qkia1
d1i36a2 d1dpga1
d1i36a2 d1pqwa_
d2blla1 d1ks9a2
d2blla1 d1b7go1
d2blla1 d1gtma1
d2blla1 d1zh8a1
d1gu7a2 d2o23a1
d1gu7a2 d1oi7a1
d1gu7a2 d1mv8a2
d1jqba2 d2b69a1
d1jqba2 d1xgka_
d1jqba2 d1vkna1
d1jqba2 d1xu9a_
d1jqba2 d6ldha1
d1jqba2 d1saya1
d1c1da1 d1bdba_
d1c1da1 d1saya1
d1c1da1 d1e7wa_
d1c1da1 d1r6da_
d1kyqa1 d1oaaa_
d1kyqa1 d1iy8a_
d1kyqa1 d2cvza2
d1kyqa1 d1sb8a_
d1kyqa1 d1id1a_
d1y81a1 d1nyta1
d1y81a1 d1ff9a1
d1y81a1 d1vl8a_
d1y81a1 d1pqwa_
d1y81a1 d1hyea1
d1y81a1 d1o5ia_
d1jvba2 d1hxha_
d1jvba2 d2bd0a1
d1ks9a2 d2dt5a2
d1oaaa_ d2cmda1
d1oaaa_ d1v3ua2
d1oaaa_ d2f1ka2
d1iy8a_ d1dpga1
d2d1ya1 d1zh8a1
d1gpja2 d2cvza2
d1gpja2 d2j5ka1
d1gpja2 d1t1ra2
d1gpja2 d2hjsa1
d1gz3a1 d1u8xx1
d1zmta1 d2b0ja2
d1zmta1 d2hjsa1
d1orra_ d1f8fa2
d1orra_ d2f1ka2
d1orra_ d2dapa1
d1vjpa1 d1spxa_
d1tlta1 d1mv8a2
d1tlta1 d1xgka_
d1tlta1 d1gy8a_
d1tlta1 d1vlla_
d1tlta1 d2b0ja2
d1tlta1 d1id1a_
d2o23a1 d1edza1
d2o23a1 d1obba1
d2o23a1 d1hrda1
d2o23a1 d1pqwa_
d2o23a1 d1r0ka2
d2o23a1 d1hyea1
d1rjwa2 d2hjsa1
d1rjwa2 d1r0ka2
d1rjwa2 d1leha1
d1rjwa2 d1wvga1
d1b7go1 d1kbza_
d1b7go1 d1spxa_
d1edza1 d1gega_
d1edza1 d1pqwa_
d1edza1 d2j5ka1
d1edza1 d1uxja1
d1edza1 d1hyea1
d2cmda1 d2d59a1
d2cmda1 d1nvta1
d1kbza_ d1np3a2
d1kbza_ d1f8fa2
d1gega_ d1gtma1
d1gega_ d2hjsa1
d1gega_ d1hyea1
d1v3ua2 d1xgka_
d1v3ua2 d1dpga1
d1v3ua2 d6ldha1
d1v3ua2 d1uxja1
d2dt5a2 d6ldha1
d2dt5a2 d2f1ka2
d1mx3a1 d1w4za_
d1mx3a1 d1f8fa2
d1mx3a1 d2hjsa1
d1w4za_ d1gdha1
d1w4za_ d1t2da1
d2b69a1 d1vkna1
d2b69a1 d1ebfa1
d2b69a1 d1ff9a1
d2b69a1 d1gdha1
d2b69a1 d1u8xx1
d2b69a1 d2g5ca2
d2b69a1 d1zh8a1
d1bdba_ d2cvza2
d1bdba_ d1qkia1
d1bdba_ d1f8fa2
d1iz0a2 d2bgka1
d1iz0a2 d1ff9a1
d1iz0a2 d1xu9a_
d1iz0a2 d1h5qa_
d1iz0a2 d1vl8a_
d1oi7a1 d1u8xx1
d1oi7a1 d1t2da1
d1pl7a2 d1np3a2
d1pl7a2 d1nyta1
d1pl7a2 d1yxma1
d1pl7a2 d1h5qa_
d1pl7a2 d1vl8a_
d1pl7a2 d1hrda1
d1pl7a2 d2dapa1
d1pl7a2 d1hyea1
d1mv8a2 d1j5pa4
d2cvza2 d1wvga1
d2cvza2 d2bd0a1
d1hdca_ d1qkia1
d1hdca_ d1u8xx1
d1hdca_ d1qora2
d1hdca_ d2j5ka1
d1hdca_ d1t1ra2
d1hdca_ d1saya1
d2gdza1 d1ff9a1
d2gdza1 d1hrda1
d1np3a2 d1xgka_
d1xgka_ d1u8xx1
d1xgka_ d1jaxa_
d1obba1 d1vlla_
d1obba1 d1e7wa_
d1f14a2 d1hxha_
d1vkna1 d1leha1
d1qkia1 d2h7ma1
d1qkia1 d1gdha1
d1qkia1 d1f8fa2
d1qkia1 d1leha1
d1ebfa1 d1gdha1
d1ebfa1 d2d59a1
d1hxha_ d1f8fa2
d1hxha_ d1id1a_
d1hxha_ d1leha1
d1hxha_ d1vi2a1
d1nyta1 d1jaxa_
d1yxma1 d1id1a_
d1yxma1 d1leha1
d2naca1 d6ldha1
d2naca1 d1r6da_
d2h7ma1 d1leha1
d1ff9a1 d1qora2
d1ff9a1 d1e7wa_
d1gdha1 d1xu9a_
d1gdha1 d6ldha1
d1gdha1 d1h5qa_
d1gdha1 d1vpda2
d1u8xx1 d1hrda1
d1u8xx1 d2b0ja2
d1u8xx1 d1id1a_
d1u8xx1 d1j5pa4
d1xu9a_ d1f8fa2
d1xu9a_ d1j5pa4
d1xu9a_ d1zh8a1
d1f8fa2 d2ag5a1
d1f8fa2 d1hrda1
d1f8fa2 d1spxa_
d1f8fa2 d2b0ja2
d1f8fa2 d2g17a1
d1f8fa2 d1e7wa_
d2ag5a1 d1vi2a1
d1h5qa_ d1nvmb1
d1t2da1 d1vpda2
d1t2da1 d2q45a1
d1t2da1 d1nvta1
d1hrda1 d1saya1
d1spxa_ d2hjsa1
d1spxa_ d1pjqa1
d1qora2 d1e7wa_
d1qora2 d1wvga1
d1pqwa_ d1r6da_
d1pqwa_ d1nvta1
d1vlla_ d1t1ra2
d1vlla_ d2ew8a1
d1vlla_ d1e7wa_
d2dapa1 d1pjqa1
d2dapa1 d1r6da_
d2j5ka1 d1sb8a_
d1db3a_ d1saya1
d1db3a_ d2g17a1
d2b0ja2 d2d59a1
d2g17a1 d1pjqa1
d2q45a1 d1hyea1
d2d59a1 d1jaxa_
d2d59a1 d2bd0a1
d1leha1 d1wvga1
d2cula1 d1q1ra1
d2cula1 d1h7wa3
d1fcda2 d1lqta1
d1fcda2 d1jnra2
d1fcda2 d1d5ta1
d2gvca1 d1jnra2
d1n4wa1 d1trba1
d1n4wa1 d1kf6a2
d1n4wa1 d1w4xa2
d1mo9a2 d1h7wa3
d1v59a1 d1k0ia1
d1v59a1 d1vg0a1
d1trba1 d1pn0a1
d1trba1 d1kf6a2
d1trba1 d1jnra2
d1q1ra2 d2bcgg2
d1q1ra2 d1o94a2
d1ebda2 d2bcgg2
d1rp0a1 d1feca1
d1mo9a1 d1ryia1
d1mo9a1 d1pj5a2
d1xdia1 d2gmha1
d1xdia1 d1h7wa3
d1ps9a2 d1d7ya1
d1ps9a2 d1w4xa2
d1ps9a2 d2bcgg2
d1ps9a2 d1gpea1
d1lqta1 d1w4xa1
d1lqta1 d1fcda1
d1lqta1 d2bs2a2
d1lqta1 d1y0pa2
d1lqta1 d1xhca2
d2iida1 d1vdca2
d2iida1 d1ojta1
d2iida1 d1vg0a1
d2iida1 d1d5ta1
d1kdga1 d1h6va2
d1kdga1 d1jnra2
d1w4xa1 d1pn0a1
d1w4xa1 d1o94a2
d1seza1 d3grsa1
d1seza1 d1d7ya1
d1m6ia1 d1y0pa2
d1m6ia1 d1vg0a1
d1m6ia1 d2gmha1
d1vdca2 d1pn0a1
d1vdca2 d1o94a2
d1q1ra1 d1b37a1
d1fcda1 d1kf6a2
d1fl2a1 d1k0ia1
d2bs2a2 d1pn0a1
d2bs2a2 d2gmha1
d2bs2a2 d1xhca1
d3grsa1 d1k0ia1
d1k0ia1 d1kf6a2
d1ryia1 d1lvla1
d1pn0a1 d1jnra2
d1nhpa1 d1kf6a2
d1kf6a2 d1xhca2
d1kf6a2 d1o94a2
d1jnra2 d1d5ta1
d1jnra2 d2gvca2
d1jnra2 d2bcgg2
d1xhca2 d1chua2
d1d5ta1 d2gmha1
d1d5ta1 d1ju2a1
d2gmha1 d1lvla1
d1lvla1 d1s3ea1
d1lvla1 d1h7wa3
d1lvla1 d1ju2a1
d3grsa2 d1ju2a1
d1h7wa3 d1xhca1
d1lvla2 d1ju2a1
d1o94a2 d1pj5a2
d1h16a_ d1hk8a_
d1r9da_ d1hk8a_
d1xkua_ d1dcea3
d1ozna_ d1igra1
d1igra2 d1p9ag_
d1igra2 d2ifga3
d1n8yc1 d1w8aa_
d1ogqa_ d1h6ta2
d1dcia_ d1pixa3
d1uiya_ d1uyra1
d1on3a2 d1nzya_
d1k32a4 d1szoa_
d1k32a4 d2a7ka1
d1nzya_ d2f9yb1
d2f9yb1 d2a7ka1
d2f6ia1 d1ef8a_
d1j7xa_ d1pixa2
d1szoa_ d1pixa3
d1y7pa1 d1k68a_
d1y7pa1 d2b4aa1
d1qo0d_ d1k66a_
d1qo0d_ d1k68a_
d1qo0d_ d1p2fa2
d2ayza1 d1c4ka1
d1c4ka1 d1dcfa_
d1qkka_ d1dcfa_
d1dcfa_ d2ayya1
d2ayya1 d1dz3a_
d1t0ia_ d1oboa_
d1t0ia_ d1sg0a1
d1tlla2 d1sg0a1
d2a5la1 d1e5da1
d1oboa_ d1t5ba_
d1sqsa_ d1t5ba_
d1gdha2 d1li4a2
d1qp8a2 d1saya2
d1p80a1 d2abwa1
d1wl8a1 d1n57a_
d2ghra1 d1sy7a1
d1vhqa_ d1sy7a1
d2fexa1 d1zl0a2
d1sy7a1 d1fyea_
d1sy7a1 d1gpma2
d1o1ya_ d1fyea_
d1fyea_ d1gpma2
d1fyea_ d1a9xb2
d1zcza1 d1a9xa2
d1krha2 d1ddga2
d1x6va2 d1jila_
d1x6va2 d1j09a2
d1x6va2 d1k4ka_
d1x6va2 d2a84a1
d1r6ta2 d1kama_
d1irxa2 d1lw7a1
d1i6la_ d1kama_
d1i6la_ d1mrza2
d1f7ua2 d1lw7a1
d1pfva2 d1k4ka_
d1lw7a1 d2a84a1
d1kama_ d1coza_
d1kama_ d1rqga2
d1jhda2 d1iq0a2
d1efpa1 d1tq8a_
d1efpa1 d2d13a1
d1tq8a_ d1efvb_
d1tq8a_ d1xnga1
d1ni5a1 d1vbka1
d1ni5a1 d1o97d1
d1ni5a1 d2gm3a1
d1wy5a1 d1vl2a1
d1efva1 d1sura_
d1efva1 d2gm3a1
d1jgta1 d1q77a_
d1vbka1 d1sura_
d1o97d1 d1kqpa_
d1ehia1 d1gsaa1
d1e4ea1 d1vkza2
d1m0wa1 d2io8a1
d1ybha1 d1o97d2
d1ozha1 d1o97d2
d1zpda1 d1dhsa_
d1zpda1 d2nyra1
d2ez9a1 d1j8fa_
d1dhsa_ d1d4oa_
d1dhsa_ d1q6za1
d1t9ba1 d1ytla1
d1upaa1 d1o97d2
d1ovma3 d2c42a1
d2ozlb1 d2ez9a3
d2bfdb1 d2ez9a3
d1ybha3 d2ez9a2
d1ozha2 d1qs0a_
d1ozha2 d2c42a1
d1zpda3 d2c31a2
d1pvda3 d2ieaa1
d1pvda3 d2c31a2
d1qs0a_ d1upaa3
d1ni4a_ d1qgda2
d1upaa3 d1q6za2
d1upaa3 d1t9ba2
d1qgda2 d2c42a2
d1ozha3 d2ieaa1
d1u0ja_ d3akya1
d1u0ja_ d1wp9a1
d1u0ja_ d4tmka_
d1u0ja_ d1nrjb_
d1u0ja_ d1oxxk2
d1u0ja_ d1tq4a_
d1u0ja_ d1knqa_
d2ff7a1 d1w36d2
d2ff7a1 d1gvnb_
d2ff7a1 d1z63a1
d2ff7a1 d1in4a2
d2ff7a1 d1aqua_
d2ff7a1 d1fnna2
d2ff7a1 d1ihua1
d2ff7a1 d1odfa_
d1p5zb_ d1tf5a3
d1p5zb_ d1rifa_
d1p5zb_ d1zunb3
d1p5zb_ d1ry6a_
d1p5zb_ d1cbua_
d1p5zb_ d1xjca_
d1p5zb_ d1jj7a_
d2erxa1 d1vpla_
d2erxa1 d1ny5a2
d2erxa1 d1hv8a2
d2erxa1 d1uf9a_
d2erxa1 d2fwra1
d2erxa1 d1oywa2
d2erxa1 d1sgwa_
d2erxa1 d1qf5a_
d2erxa1 d2afhe1
d2erxa1 d1t0hb_
d2erxa1 d1p9ra_
d1mkya2 d1fuka_
d1mkya2 d1hv8a2
d1mkya2 d1aqua_
d1mkya2 d1g3qa_
d1mkya2 d1oywa2
d1mkya2 d1oe0a_
d1mkya2 d1deka_
d1mkya2 d1sdma_
d1mkya2 d1t0hb_
d1tf5a3 d1g6ha_
d1tf5a3 d1mv5a_
d1tf5a3 d1vpla_
d1tf5a3 d1e2ka_
d1tf5a3 d2axpa1
d1tf5a3 d1g8pa_
d1tf5a3 d1yksa2
d1tf5a3 d1r2qa_
d1tf5a3 d1gkya_
d1g6ha_ d2gj8a1
d1g6ha_ d1t5ia_
d1g6ha_ d1viaa_
d1g6ha_ d1f6ba_
d1g6ha_ d1w36d2
d1g6ha_ d1wrba1
d1g6ha_ d1kk1a3
d1g6ha_ d1puja_
d1g6ha_ d1zp6a1
d1g6ha_ d1zunb3
d1g6ha_ d1um8a_
d1g6ha_ d1uf9a_
d1g6ha_ d1w5sa2
d1g6ha_ d2bmfa1
d1g6ha_ d1deka_
d1g6ha_ d1nrjb_
d1jala1 d1iqpa2
d1jala1 d1y63a_
d1jala1 d1njfa_
d1jala1 d1sq5a_
d1jala1 d2bmfa1
d1jala1 d1jqlb_
d1jala1 d1khta_
d1eg7a_ d1e2ka_
d1eg7a_ d2fz4a1
d1eg7a_ d1w36d1
d1eg7a_ d1nrjb_
d1eg7a_ d1odfa_
d1z2aa1 d2b2na1
d1z2aa1 d1zp6a1
d1z2aa1 d1u94a1
d1z2aa1 d1nlfa_
d1z2aa1 d1sxje2
d1z2aa1 d1nn5a_
d1mv5a_ d1a7ja_
d1mv5a_ d1vcoa2
d1mv5a_ d1t6na_
d1mv5a_ d1tf5a4
d1mv5a_ d1m8pa3
d1mv5a_ d1w5sa2
d1mv5a_ d2gjsa1
d1mv5a_ d1okkd2
d1mv5a_ d1p6xa_
d1mv5a_ d1nn5a_
d1ly1a_ d2iyva1
d1ly1a_ d1mkya1
d1ly1a_ d2cxxa1
d1ly1a_ d1g6oa_
d1ly1a_ d1svsa1
d1ly1a_ d1e9ra_
d1ly1a_ d2eyqa2
d1ly1a_ d1xpua3
d1wxqa1 d1zina1
d1wxqa1 d1wp9a1
d1wxqa1 d1w0ja3
d1wxqa1 d1r7ra3
d1wxqa1 d1in4a2
d1wxqa1 d1qdea_
d1wxqa1 d1gsia_
d1wxqa1 d1gkya_
d1wxqa1 d1tuea_
d1wxqa1 d1nsta_
d1oywa3 d1puja_
d1oywa3 d3raba_
d1oywa3 d1lw7a2
d1oywa3 d1zunb3
d1oywa3 d1ihua2
d1oywa3 d1jqlb_
d1oywa3 d1xjca_
d1oywa3 d1nn5a_
d1oywa3 d1knqa_
d1ji0a_ d1f5na2
d1ji0a_ d1z3ix1
d1ji0a_ d1q44a_
d1ji0a_ d1njfa_
d1ji0a_ d2gjsa1
d1ji0a_ d1g5ta_
d1ji0a_ d2bdta1
d1ji0a_ d1nija1
d1vpla_ d1nksa_
d1vpla_ d1f6ba_
d1vpla_ d1lkxa_
d1vpla_ d1zunb3
d1uaaa1 d1f6ba_
d1uaaa1 d3akya1
d1uaaa1 d1nlfa_
d1uaaa1 d1lv7a_
d1uaaa1 d1j99a_
d2fnaa2 d2b2na1
d2fnaa2 d1tf5a4
d2fnaa2 d1ofux_
d2fnaa2 d1hv8a2
d2fnaa2 d1deka_
d2fnaa2 d1xjca_
d2fnaa2 d2akab1
d1ny5a2 d1a7ja_
d1ny5a2 d2axpa1
d1ny5a2 d1byia_
d1a1va1 d1zina1
d1a1va1 d1tf5a4
d1a1va1 d1g8fa3
d1a1va1 d1osna_
d1a1va1 d1z3ix1
d1a1va1 d1z5za1
d1a1va1 d1wf3a1
d1a1va1 d1vfva_
d1e2ka_ d1yksa1
d1e2ka_ d1tf7a2
d1e2ka_ d1w36d2
d1e2ka_ d1wmsa_
d1e2ka_ d1ihua1
d1e2ka_ d1okkd2
d1e2ka_ d1yrba1
d2gj8a1 d1y63a_
d2gj8a1 d1w0ja3
d2gj8a1 d1w5sa2
d2gj8a1 d2bmfa1
d2gj8a1 d1j99a_
d2gj8a1 d1qhxa_
d2gj8a1 d1deka_
d2gj8a1 d2eyqa2
d2gj8a1 d1l8qa2
d2gj8a1 d1uaaa2
d1wdta2 d3akya1
d1wdta2 d1jbka_
d1wdta2 d1vcoa2
d1wdta2 d1ckea_
d1wdta2 d2b8ta1
d1wdta2 d1d2na_
d1wdta2 d2bmfa2
d1wdta2 d1xpua3
d1wdta2 d1p9ra_
d1wdta2 d1nn5a_
d1t5ia_ d2bv3a2
d1t5ia_ d1kk1a3
d1t5ia_ d1b0ua_
d1ls1a2 d1viaa_
d1ls1a2 d1tf7a2
d1ls1a2 d1q3ta_
d1ls1a2 d1kk8a2
d1ls1a2 d1osna_
d1ls1a2 d2gjsa1
d1ls1a2 d1svia_
d1ls1a2 d1uaaa2
d1yksa1 d1qhla_
d1yksa1 d1texa_
d1yksa1 d1iqpa2
d1yksa1 d1gvnb_
d1yksa1 d1t8ta_
d1yksa1 d1kgda_
d1yksa1 d1np6a_
d1yksa1 d1udxa2
d1yksa1 d1oe0a_
d1yksa1 d1rkba_
d1yksa1 d1z5za1
d1yksa1 d1w36d1
d1yksa1 d1l8qa2
d2iyva1 d1rz3a_
d2iyva1 d2b2na1
d2iyva1 d1xtqa1
d2iyva1 d1sq5a_
d2iyva1 d1knqa_
d1w36c2 d1sxja2
d1w36c2 d1gsia_
d1w36c2 d1t9ha2
d1w36c2 d1yksa2
d1w36c2 d1wf3a1
d1w36c2 d1svma_
d1w36c2 d1n0ua2
d1fuka_ d1nksa_
d1fuka_ d1vcoa2
d1fuka_ d1x88a1
d1fuka_ d1m8pa3
d1fuka_ d1np6a_
d1fuka_ d1htwa_
d1fuka_ d2gjsa1
d1fuka_ d1ihua2
d1fuka_ d1qhxa_
d1mkya1 d1w36d2
d1mkya1 d1lkxa_
d1mkya1 d1sxje2
d1mkya1 d1um8a_
d1mkya1 d1g3qa_
d1mkya1 d1t0hb_
d1mkya1 d1p6xa_
d1mkya1 d1yrba1
d1rifa_ d1f6ba_
d1rifa_ d2bmfa1
d1rifa_ d2gjsa1
d1rifa_ d2c78a3
d1rifa_ d1g8pa_
d1rifa_ d2bdta1
d1rifa_ d1okkd2
d1rifa_ d1tuea_
d1nksa_ d1a7ja_
d1nksa_ d2cxxa1
d1nksa_ d1uj2a_
d1nksa_ d1cr1a_
d1nksa_ d1u94a1
d1nksa_ d1nlfa_
d1nksa_ d1g3qa_
d1nksa_ d1w44a_
d1nksa_ d1fmja_
d1viaa_ d1w36b1
d1viaa_ d1t6na_
d1viaa_ d2eyqa5
d1viaa_ d1d2na_
d1viaa_ d1oe0a_
d1viaa_ d1svia_
d1viaa_ d1z5za1
d1viaa_ d1sdma_
d1viaa_ d1p6xa_
d2bv3a2 d2eyqa3
d2bv3a2 d1y63a_
d2bv3a2 d1oe0a_
d2bv3a2 d1s2ma2
d2bv3a2 d1gm5a3
d2bv3a2 d1w36c1
d1rz3a_ d1c4oa1
d1rz3a_ d1m8pa3
d1rz3a_ d1np6a_
d1rz3a_ d1q44a_
d1rz3a_ d1njfa_
d1rz3a_ d1g6oa_
d1rz3a_ d1g41a_
d1rz3a_ d1jqlb_
d1rz3a_ d1g7sa4
d1rz3a_ d2afhe1
d1rz3a_ d1w36d1
d1zina1 d1f60a3
d1zina1 d1r7ra3
d1zina1 d2c78a3
d1zina1 d1qf5a_
d1zina1 d2afhe1
d1f6ba_ d1lw7a2
d1f6ba_ d1um8a_
d1f6ba_ d1svma_
d1f6ba_ d1t0hb_
d1f6ba_ d1n6ma_
d1qhla_ d1gkub2
d1qhla_ d2bmja1
d1qhla_ d1yj5a2
d1qhla_ d1w36b1
d1qhla_ d1tf7a1
d1qhla_ d1lw7a2
d1qhla_ d1sq5a_
d1qhla_ d1g8pa_
d1qhla_ d1r2qa_
d1qhla_ d1n0ua2
d1texa_ d1gkub2
d1texa_ d2cxxa1
d1texa_ d1t6na_
d1texa_ d1tf5a4
d1texa_ d1m8pa3
d1texa_ d1um8a_
d1texa_ d1b0ua_
d1texa_ d1sxja2
d1texa_ d1sdma_
d1zd9a1 d1hv8a1
d1zd9a1 d1z63a1
d1zd9a1 d1um8a_
d1zd9a1 d1b0ua_
d1zd9a1 d1g41a_
d1zd9a1 d2g0ta1
d1zd9a1 d1j99a_
d1zd9a1 d1xpua3
d1tf7a2 d1iqpa2
d1tf7a2 d2b2na1
d1tf7a2 d1sgwa_
d1tf7a2 d1fnna2
d1tf7a2 d1m7ga_
d1a7ja_ d1kk1a3
d1a7ja_ d1c4oa1
d1a7ja_ d1cr1a_
d1a7ja_ d1d2na_
d1a7ja_ d1g6oa_
d1a7ja_ d1fnna2
d1a7ja_ d1rkba_
d1a7ja_ d2bdta1
d1a7ja_ d1w36d1
d1a7ja_ d1wb9a2
d1a7ja_ d1kaga_
d1gkub2 d1t8ta_
d1gkub2 d1nlfa_
d1gkub2 d1svsa1
d1gkub2 d1qhxa_
d1gkub2 d1w44a_
d1gkub2 d1svia_
d1gkub2 d1gm5a3
d1f5na2 d1r6bx3
d1f5na2 d1w1wa_
d1f5na2 d1uf9a_
d1f5na2 d1svma_
d1f5na2 d1khta_
d1r6bx3 d1wrba1
d1r6bx3 d1uj2a_
d1r6bx3 d1u94a1
d1r6bx3 d1kjwa2
d1r6bx3 d1xjca_
d1r6bx3 d1n6ma_
d1iqpa2 d2fz4a1
d1iqpa2 d1t8ta_
d1iqpa2 d1hv8a1
d1iqpa2 d1ihua2
d1iqpa2 d1w44a_
d1iqpa2 d1bifa1
d1iqpa2 d1n0ua2
d1z06a1 d1a5ta2
d1z06a1 d1kjwa2
d1z06a1 d1sxje2
d1z06a1 d1nija1
d1z06a1 d1yrba1
d2eyqa3 d1kgda_
d2eyqa3 d1in4a2
d2eyqa3 d1w5sa2
d2eyqa3 d1jqlb_
d2eyqa3 d1e9ra_
d2eyqa3 d2fh5b1
d2eyqa3 d1cbua_
d2eyqa3 d1okkd2
d2eyqa3 d1wb9a2
d1a5ta2 d1w36d2
d1a5ta2 d1g7sa4
d1a5ta2 d1n6ma_
d1a5ta2 d1nn5a_
d1a5ta2 d1knqa_
d1w36d2 d1vcoa2
d1w36d2 d1gvnb_
d1w36d2 d1njfa_
d1w36d2 d1ry6a_
d1w36d2 d1n0wa_
d1w36d2 d2afhe1
d1w36d2 d1qf9a_
d1w36d2 d1bifa1
d2b2na1 d2axpa1
d2b2na1 d3raba_
d2b2na1 d1np6a_
d2b2na1 d1xtqa1
d2b2na1 d1njfa_
d2b2na1 d1udxa2
d2b2na1 d1bifa1
d2b2na1 d2akab1
d2b2na1 d1l8qa2
d1wrba1 d1puja_
d1wrba1 d1ckea_
d1wrba1 d1lv7a_
d1wrba1 d2gnoa2
d1wrba1 d1q44a_
d1wrba1 d2ak3a1
d1wrba1 d2bmfa1
d1wrba1 d2g0ta1
d1wrba1 d2jdid3
d1wrba1 d1r8sa_
d1wrba1 d1n6ma_
d1lkxa_ d1jbka_
d1lkxa_ d1uj2a_
d1lkxa_ d1puia_
d1lkxa_ d1r7ra3
d1lkxa_ d1xtqa1
d1lkxa_ d1r2qa_
d1lkxa_ d1p9ra_
d3akya1 d1zp6a1
d3akya1 d1lv7a_
d3akya1 d1hv8a1
d3akya1 d1z63a1
d3akya1 d1aqua_
d3akya1 d2gjsa1
d3akya1 d2g0ta1
d3akya1 d1svia_
d3akya1 d1w36d1
d3akya1 d1w7ja2
d1wmsa_ d2eyqa5
d1wmsa_ d1nlfa_
d1wmsa_ d1hv8a1
d1wmsa_ d1htwa_
d1wmsa_ d1bifa1
d1wmsa_ d1p9ra_
d1wmsa_ d1w7ja2
d2fz4a1 d1t8ta_
d2fz4a1 d1w1wa_
d2fz4a1 d1r0wa_
d2fz4a1 d1g3qa_
d2fz4a1 d1w44a_
d2fz4a1 d2fh5b1
d1y63a_ d1x88a1
d1y63a_ d1puja_
d1y63a_ d1d2na_
d1y63a_ d1byia_
d1jbka_ d1wp9a1
d1jbka_ d1q3ta_
d1jbka_ d2axpa1
d1jbka_ d1sq5a_
d1jbka_ d1ye8a1
d1jbka_ d1qf9a_
d1jbka_ d1r2qa_
d1jbka_ d1w36c1
d1jbka_ d1t0hb_
d1vcoa2 d1n0wa_
d1vcoa2 d1htwa_
d1vcoa2 d1p9ra_
d1vcoa2 d1uaaa2
d1h65a_ d1yj5a2
d1h65a_ d1gsia_
d1h65a_ d1n6ma_
d1h65a_ d1nn5a_
d1kk1a3 d1x88a1
d1kk1a3 d1m8pa3
d1kk1a3 d1vhta_
d1kk1a3 d1fmja_
d2cxxa1 d1tf5a4
d2cxxa1 d1w0ja3
d2cxxa1 d1osna_
d2cxxa1 d2gnoa2
d2cxxa1 d2ak3a1
d2cxxa1 d1wb9a2
d1x88a1 d1m8pa3
d1x88a1 d1um8a_
d1x88a1 d1vhta_
d1x88a1 d1svia_
d1x88a1 d1wf3a1
d1puja_ d2axpa1
d1puja_ d1w0ja3
d1puja_ d2fwra1
d1puja_ d2jdid3
d1puja_ d1j99a_
d1puja_ d1vhta_
d1puja_ d1g8pa_
d1puja_ d1rkba_
d1i2ma_ d1g41a_
d1i2ma_ d1g5ta_
d1i2ma_ d2afhe1
d1i2ma_ d1l8qa2
d1uj2a_ d1r7ra3
d1uj2a_ d1w5sa2
d1uj2a_ d1ihua2
d1uj2a_ d1g8pa_
d1uj2a_ d1g5ta_
d1uj2a_ d1e9ra_
d1uj2a_ d1fmja_
d1uj2a_ d1nrjb_
d1uj2a_ d1vfva_
d1uj2a_ d1t0hb_
d1uj2a_ d1uaaa2
d1w36b2 d1zunb3
d1w36b2 d1ckea_
d1w36b2 d1a1va2
d1w36b2 d1b0ua_
d1w36b2 d1htwa_
d1w36b2 d1l7vc_
d1w36b2 d2jdid3
d1w36b2 d1qf9a_
d1w36b2 d1xpua3
d1f60a3 d1w1wa_
d1f60a3 d2b8ta1
d1f60a3 d1sxje2
d1f60a3 d1in4a2
d1f60a3 d1nsta_
d2bmja1 d2axpa1
d2bmja1 d1deka_
d2bmja1 d1cbua_
d2bmja1 d1ihua1
d2bmja1 d1sdma_
d2bmja1 d1z3ix2
d2bmja1 d1gm5a4
d2bmja1 d1nija1
d1c4oa1 d3raba_
d1c4oa1 d1xtqa1
d1c4oa1 d1wb9a2
d1c4oa1 d1nn5a_
d1wp9a1 d1r7ra3
d1wp9a1 d1g3qa_
d1wp9a1 d1wb9a2
d1wp9a1 d1e6ca_
d1yj5a2 d1zp6a1
d1yj5a2 d1g8pa_
d1yj5a2 d1odfa_
d1yj5a2 d1tuea_
d1yj5a2 d1n6ma_
d1yj5a2 d1yrba1
d1q3ta_ d1e9ra_
d1cr1a_ d1puia_
d1cr1a_ d1gvnb_
d1cr1a_ d1m8pa3
d1cr1a_ d1q0ua_
d1cr1a_ d1oywa2
d1cr1a_ d1qf5a_
d1cr1a_ d1r8sa_
d1cr1a_ d1svma_
d1w36b1 d1ry6a_
d1w36b1 d1qhxa_
d1w36b1 d1e9ra_
d1w36b1 d2bdta1
d1w36b1 d1t0hb_
d1t6na_ d1fmja_
d1t6na_ d2afhe1
d1t6na_ d1m7ga_
d1t6na_ d1sdma_
d1t6na_ d1tq4a_
d2eyqa5 d1um8a_
d2eyqa5 d1vhta_
d2eyqa5 d1g8pa_
d2axpa1 d1lv7a_
d2axpa1 d1w1wa_
d2axpa1 d1ye8a1
d2axpa1 d1nsta_
d2axpa1 d1yrba1
d1puia_ d1fnna2
d1puia_ d1j99a_
d1puia_ d1gkub1
d1puia_ d1gm5a4
d1puia_ d1kaga_
d1puia_ d1e6ca_
d1puia_ d1w7ja2
d1tf5a4 d1in4a2
d1tf5a4 d1g41a_
d1tf5a4 d1svia_
d1tf5a4 d1gkya_
d1tf5a4 d1kaga_
d1tf5a4 d1t0hb_
d1tf5a4 d1e6ca_
d1tf5a4 d1wb1a4
d1tf7a1 d1hv8a1
d1tf7a1 d2b8ta1
d1tf7a1 d1sxje2
d1tf7a1 d1aqua_
d1tf7a1 d1ry6a_
d1tf7a1 d1z3ix2
d1tf7a1 d1p6xa_
d1tf7a1 d1tq4a_
d1zp6a1 d1z63a1
d1zp6a1 d2b8ta1
d1zp6a1 d1t0hb_
d1zp6a1 d1jj7a_
d1mh1a_ d1g8fa3
d1mh1a_ d1kjwa2
d1mh1a_ d1np6a_
d1mh1a_ d1a1va2
d1mh1a_ d1njfa_
d1mh1a_ d1xpua3
d1mh1a_ d1wb9a2
d1mh1a_ d1n6ma_
d1mh1a_ d1l8qa2
d1kk8a2 d1t8ta_
d1kk8a2 d1w1wa_
d1kk8a2 d2c78a3
d1kk8a2 d1s2ma2
d1kk8a2 d1ye8a1
d1kk8a2 d1okkd2
d1gvnb_ d1qdea_
d1gvnb_ d1sq5a_
d1gvnb_ d2jdid3
d1gvnb_ d1qf5a_
d1gvnb_ d1veca_
d1gvnb_ d1gm5a3
d1gvnb_ d1wb9a2
d3raba_ d1q44a_
d3raba_ d1g41a_
d3raba_ d2jdid3
d3raba_ d1veca_
d3raba_ d1z3ix2
d3raba_ d1wb9a2
d3raba_ d1e6ca_
d3raba_ d1n6ma_
d1g8fa3 d1d2na_
d1g8fa3 d1q0ua_
d1g8fa3 d1gsia_
d1g8fa3 d1tq4a_
d1g8fa3 d1wb1a4
d1g8fa3 d1yrba1
d1g8fa3 d1l8qa2
d1c4oa2 d1m7ga_
d1c4oa2 d1w7ja2
d1t8ta_ d1ctqa_
d1t8ta_ d1sxje2
d1t8ta_ d1wp9a2
d1t8ta_ d1z5za1
d1t8ta_ d1nrjb_
d1lw7a2 d1g3qa_
d1lw7a2 d1sq5a_
d1lw7a2 d1l7vc_
d1lw7a2 d2g0ta1
d1lw7a2 d1r8sa_
d1u94a1 d1np6a_
d1u94a1 d1in4a2
d1u94a1 d1z3ix2
d1u94a1 d1l8qa2
d1nlfa_ d1q44a_
d1nlfa_ d1w5sa2
d1nlfa_ d1qf5a_
d1zunb3 d1hv8a2
d1zunb3 d1q0ua_
d1ckea_ d1sgwa_
d1ckea_ d1fmja_
d1ckea_ d1vfva_
d1ckea_ d1e6ca_
d1lv7a_ d1wp9a2
d1lv7a_ d1l2ta_
d1lv7a_ d1cbua_
d1lv7a_ d1w36d1
d1lv7a_ d1byia_
d1hv8a1 d1g6oa_
d1hv8a1 d1g41a_
d1hv8a1 d2gjsa1
d1hv8a1 d2akab1
d1w1wa_ d1kjwa2
d1w1wa_ d1qzma_
d1w1wa_ d1m7ga_
d1w1wa_ d1e6ca_
d1w0ja3 d1hv8a2
d1w0ja3 d1qf5a_
d1z63a1 d1kjwa2
d1z63a1 d2b8ta1
d1z63a1 d1jqlb_
d1z63a1 d1xjca_
d1kjwa2 d1q0ua_
d1kjwa2 d1z5za1
d1kjwa2 d1wf3a1
d1kjwa2 d1sdma_
d1osna_ d1sxje2
d1osna_ d1np6a_
d1osna_ d1hv8a2
d1osna_ d1a1va2
d1osna_ d1q0ua_
d1m8pa3 d1xtqa1
d1m8pa3 d1wp9a2
d1m8pa3 d1r0wa_
d1m8pa3 d1l7vc_
d1m8pa3 d1g5ta_
d1m8pa3 d1ye8a1
d1m8pa3 d1gm5a3
d1m8pa3 d1gkya_
d1m8pa3 d1odfa_
d1kgda_ d1hv8a2
d1kgda_ d1w5sa2
d1kgda_ d1qf5a_
d1kgda_ d1nija1
d1ctqa_ d1sxje2
d1ctqa_ d1njfa_
d1ctqa_ d1qzma_
d1ctqa_ d1g41a_
d1ctqa_ d2afhe1
d1ctqa_ d1svma_
d1ctqa_ d1w7ja2
d1ctqa_ d1tuea_
d2b8ta1 d1in4a2
d2b8ta1 d1gm5a3
d2b8ta1 d1m7ga_
d2b8ta1 d1oxxk2
d2b8ta1 d1yrba1
d1r7ra3 d2bmfa2
d1r7ra3 d1wp9a2
d1r7ra3 d2fwra1
d1r7ra3 d1f9va_
d1r7ra3 d1sq5a_
d1r7ra3 d4tmka_
d1r7ra3 d1qf9a_
d1r7ra3 d1tq4a_
d1d2na_ d1r8sa_
d1d2na_ d1r2qa_
d1d2na_ d1xjca_
d1sxje2 d2gjsa1
d1sxje2 d2bdta1
d1sxje2 d1ye8a1
d1sxje2 d1z3ix2
d1np6a_ d1l7vc_
d1np6a_ d1deka_
d1np6a_ d1qf9a_
d1ofux_ d1sq5a_
d1ofux_ d1deka_
d1ofux_ d2fh5b1
d1ofux_ d1gm5a3
d1ofux_ d1n0ua2
d1hv8a2 d1f9va_
d1hv8a2 d1sq5a_
d1in4a2 d1xtqa1
d1in4a2 d1w44a_
d1in4a2 d1yksa2
d1in4a2 d1w36d1
d1in4a2 d1z3ix2
d1qdea_ d1wf3a1
d1qdea_ d1xjca_
d1qdea_ d1kaga_
d1qdea_ d1oxxk2
d1um8a_ d1qhxa_
d2gnoa2 d1wp9a2
d2gnoa2 d1ry6a_
d2gnoa2 d1l2ta_
d1z3ix1 d1njfa_
d1z3ix1 d1n0wa_
d1z3ix1 d1l2ta_
d1z3ix1 d1gkub1
d1z3ix1 d1m7ga_
d1z3ix1 d1odfa_
d1q44a_ d1l2ta_
d1q44a_ d1wb1a4
d1xtqa1 d2eyqa2
d1xtqa1 d1n6ma_
d1xtqa1 d1nn5a_
d1xtqa1 d1knqa_
d1a1va2 d1l2ta_
d1a1va2 d1nn5a_
d1aqua_ d1njfa_
d1aqua_ d1l2ta_
d1aqua_ d1bifa1
d1aqua_ d1gm5a3
d1aqua_ d1z3ix2
d1aqua_ d1n6ma_
d2bmfa2 d1qf5a_
d2bmfa2 d1fnna2
d2bmfa2 d1knqa_
d1njfa_ d1htwa_
d1njfa_ d1odfa_
d1njfa_ d1nsta_
d1wp9a2 d1r0wa_
d1ry6a_ d1veca_
d1ry6a_ d1fmja_
d1ry6a_ d1r8sa_
d1ry6a_ d1okkd2
d1ry6a_ d1m7ga_
d1ry6a_ d1uaaa2
d1r0wa_ d1udxa2
d1r0wa_ d1s2ma2
d1r0wa_ d2eyqa2
d1r0wa_ d1w7ja2
d1uf9a_ d1q0ua_
d1uf9a_ d1g41a_
d1uf9a_ d2c78a3
d1uf9a_ d1qf5a_
d1uf9a_ d1ihua2
d1uf9a_ d1e9ra_
d1uf9a_ d1n0ua2
d1qzma_ d2akab1
d1qzma_ d1nsta_
d1n0wa_ d2fwra1
d1n0wa_ d1oywa2
d1n0wa_ d1vfva_
d1n0wa_ d1nsta_
d1n0wa_ d1yrba1
d2ak3a1 d1veca_
d2ak3a1 d1ni3a1
d2fwra1 d1g6oa_
d2fwra1 d1w5sa2
d2fwra1 d1g8pa_
d2fwra1 d1xpua3
d2fwra1 d1w7ja2
d2fwra1 d1n6ma_
d2fwra1 d1l8qa2
d1g6oa_ d1veca_
d1g6oa_ d1kaga_
d1w5sa2 d1oe0a_
d1w5sa2 d1qf5a_
d1w5sa2 d1r8sa_
d1g3qa_ d1g41a_
d1g3qa_ d4tmka_
d1g3qa_ d1tuea_
d1q0ua_ d2c78a3
d1q0ua_ d1sxja2
d1q0ua_ d1g5ta_
d1q0ua_ d1r8sa_
d1q0ua_ d1byia_
d1q0ua_ d1m7ga_
d1q0ua_ d1w7ja2
d1f9va_ d1sq5a_
d1f9va_ d1b0ua_
d1f9va_ d1oe0a_
d1f9va_ d1z5za1
d1oywa2 d1nsta_
d1sq5a_ d1vhta_
d1sq5a_ d1fmja_
d1b0ua_ d1ihua2
d1b0ua_ d1svma_
d1b0ua_ d1nsta_
d1g41a_ d2bmfa1
d1sgwa_ d1w44a_
d1sgwa_ d1gkya_
d1htwa_ d1vhta_
d1htwa_ d1wf3a1
d1htwa_ d1gm5a4
d1htwa_ d1p6xa_
d2bmfa1 d1jqlb_
d2bmfa1 d4tmka_
d2bmfa1 d1svia_
d2bmfa1 d1w36d1
d2bmfa1 d1vfva_
d2bmfa1 d1z3ix2
d1udxa2 d1z5za1
d1udxa2 d1jj7a_
d1udxa2 d1p9ra_
d1l2ta_ d1jqlb_
d1l7vc_ d1svma_
d1l7vc_ d1kaga_
d1l7vc_ d1n6ma_
d2g0ta1 d1qhxa_
d2g0ta1 d1nrjb_
d2g0ta1 d1gkya_
d1oe0a_ d1cbua_
d1oe0a_ d1ni3a1
d2jdid3 d2afhe1
d2c78a3 d1ihua2
d2c78a3 d1odfa_
d2c78a3 d1knqa_
d1qf5a_ d1g8pa_
d1fnna2 d1cbua_
d1fnna2 d1nsta_
d1fnna2 d1knqa_
d1j99a_ d1sxja2
d1j99a_ d1cbua_
d1j99a_ d1vfva_
d1j99a_ d1e6ca_
d1j99a_ d1nn5a_
d1vhta_ d1t9ha2
d1vhta_ d2akab1
d1vhta_ d1ni3a1
d1vhta_ d1p9ra_
d1vhta_ d1tq4a_
d1veca_ d1gkub1
d1veca_ d1sdma_
d1veca_ d1jj7a_
d1sxja2 d1g7sa4
d1sxja2 d1gm5a4
d1sxja2 d1kaga_
d1sxja2 d1w7ja2
d1ihua2 d1rkba_
d1ihua2 d1wb1a4
d1jqlb_ d1qhxa_
d1jqlb_ d1r2qa_
d1jqlb_ d2akab1
d1jqlb_ d1vfva_
d1jqlb_ d1p9ra_
d1jqlb_ d1n0ua2
d1s2ma2 d1g8pa_
d1s2ma2 d1e9ra_
d1s2ma2 d1wb9a2
d1qhxa_ d1uaaa2
d1g7sa4 d1t0hb_
d1g7sa4 d1nsta_
d1g7sa4 d1uaaa2
d1deka_ d2bdta1
d1gsia_ d1ni3a1
d1gsia_ d1knqa_
d1w44a_ d1rkba_
d1w44a_ d1fmja_
d1w44a_ d1xjca_
d1w44a_ d1w36c1
d1w44a_ d1vfva_
d4tmka_ d1w36d1
d4tmka_ d1nrjb_
d4tmka_ d1p9ra_
d4tmka_ d1l8qa2
d1t9ha2 d1fmja_
d1t9ha2 d1nsta_
d1g8pa_ d1cbua_
d1g8pa_ d1r2qa_
d1rkba_ d1r2qa_
d1rkba_ d1xjca_
d1rkba_ d1n6ma_
d1g5ta_ d1xjca_
d1z5za1 d1r2qa_
d1z5za1 d1jj7a_
d1yksa2 d1qf9a_
d1yksa2 d1ni3a1
d1yksa2 d1khta_
d2eyqa2 d1wf3a1
d2eyqa2 d1m7ga_
d2eyqa2 d1e6ca_
d2eyqa2 d1yrba1
d1fmja_ d2afhe1
d1fmja_ d1odfa_
d2bdta1 d1e6ca_
d1wf3a1 d1vfva_
d1wf3a1 d1m7ga_
d1r8sa_ d1m7ga_
d1r8sa_ d1nsta_
d2afhe1 d1p9ra_
d1ye8a1 d1gm5a4
d1cbua_ d1kaga_
d1r2qa_ d1bifa1
d1w36d1 d1byia_
d1w36d1 d1p6xa_
d1ihua1 d1n0ua2
d1xjca_ d1uaaa2
d1ni3a1 d1vfva_
d1ni3a1 d1w7ja2
d1ni3a1 d1tuea_
d1okkd2 d1kaga_
d1w36c1 d1wb9a2
d1vfva_ d1odfa_
d1m7ga_ d1z3ix2
d1xpua3 d1svma_
d1sdma_ d1wb9a2
d1sdma_ d1uaaa2
d1wb9a2 d1p9ra_
d1gkya_ d1e6ca_
d1gkya_ d1tq4a_
d1svma_ d1gm5a4
d1svma_ d1p9ra_
d1gm5a4 d1odfa_
d1gm5a4 d1oxxk2
d1gm5a4 d1w7ja2
d1odfa_ d1nija1
d1odfa_ d1nn5a_
d1oxxk2 d1nsta_
d1t0hb_ d1jj7a_
d1t0hb_ d1nsta_
d1p6xa_ d1yrba1
d1p6xa_ d1uaaa2
d1w7ja2 d1l8qa2
d1tuea_ d1nn5a_
d1tuea_ d1yrba1
d1xfka_ d1c3pa_
d1xl7a2 d1l5aa2
d1t1ua1 d1l5aa2
d1mkpa_ d1lara1
d2f71a1 d1u24a_
d1ohea2 d1zsqa2
d1wcha_ d1zsqa2
d1jlna_ d1zsqa2
d1lara1 d1u24a_
d1fpza_ d1g4us2
d1ywfa1 d1xria_
d1uara2 d1t3ka_
d1tq1a_ d1ymka1
d1tq1a_ d1rhsa1
d1okga1 d1qxna_
d1ymka1 d1urha1
d1ymka1 d1yt8a1
d1e0ca1 d1gmxa_
d1hzma_ d1urha1
d1urha1 d1qxna_
d1h75a_ d1g7oa2
d1h75a_ d1xvwa1
d1h75a_ d1g7ea_
d1h75a_ d1prxa_
d1h75a_ d1z5ye1
d1h75a_ d1m0ua2
d1h75a_ d1s3aa1
d2cvba1 d2axoa1
d2cvba1 d1eema2
d2b5xa1 d2fwha1
d2b5xa1 d2axoa1
d2b5xa1 d1sena_
d2b5xa1 d2b5ea1
d1t4za_ d1oyja2
d1t4za_ d1pn0a2
d1t4za_ d1k0da2
d1t4za_ d1g7ea_
d2c0ga2 d1j9ba_
d2c0ga2 d1st9a_
d2c0ga2 d2f8aa1
d1g7oa2 d1beda_
d1g7oa2 d1grxa_
d1g7oa2 d1wjka_
d1k3ya2 d2fy6a1
d1k3ya2 d1nm3a2
d1r5pa_ d2a2ra2
d1r5pa_ d1qgva_
d1r5pa_ d1r4wa_
d1r5pa_ d1n8ja_
d1r5pa_ d1g7ea_
d1r5pa_ d1z9ha2
d1r5pa_ d2f8aa1
d2ifqa1 d2fa8a1
d2ifqa1 d1woua_
d2ifqa1 d2bmxa1
d2cx4a1 d1woua_
d2cx4a1 d1e6ba2
d2cx4a1 d1rw1a_
d2cx4a1 d1r4wa_
d2cx4a1 d2c4ja2
d2cx4a1 d1eema2
d1k0ma2 d1lu4a_
d1k0ma2 d2b5ea4
d1k0ma2 d1xzoa1
d1k0ma2 d1m2da_
d1k0ma2 d2fy6a1
d1k0ma2 d1pn0a2
d1knga_ d2b5ea4
d1knga_ d1oe8a2
d1knga_ d1rw1a_
d1knga_ d1a8ya1
d2fnoa2 d1v58a1
d2fwha1 d1xzoa1
d2fwha1 d1gnwa2
d2fwha1 d2ggta1
d2fwha1 d1z6ma1
d2fwha1 d1a8ya1
d2fwha1 d1eema2
d1lu4a_ d1m2da_
d1lu4a_ d1oyja2
d1lu4a_ d1sena_
d1lu4a_ d1z9ha2
d1lu4a_ d1eeja1
d1ktea_ d1x0ra1
d1v58a1 d2b5ea4
d1v58a1 d1f9ma_
d1v58a1 d1a8la1
d1v58a1 d1z5ye1
d2b5ea4 d2a2pa1
d2b5ea4 d1oyja2
d2b5ea4 d1oe8a2
d2b5ea4 d2b7ka1
d2b5ea4 d1g7ea_
d2b5ea4 d2f8aa1
d1ljra2 d1z5ye1
d1ljra2 d1r26a_
d1ljra2 d1xiya1
d2fa8a1 d1xvwa1
d2fa8a1 d1zmaa1
d2fa8a1 d2ggta1
d2fa8a1 d2fug21
d2fa8a1 d1a8ya1
d2fa8a1 d1bjxa_
d2a4ha1 d1r4wa_
d2a4ha1 d1ti3a_
d2a4ha1 d1g7ea_
d2a4ha1 d1iloa_
d2a2ra2 d2b7ka1
d2a2ra2 d1nm3a2
d2a2ra2 d1xiya1
d1j9ba_ d1oe8a2
d1j9ba_ d2b7ka1
d2a2pa1 d1z9ha2
d2a2pa1 d2b5ea3
d2a2pa1 d1xiya1
d1woua_ d1a8la2
d1woua_ d1fo5a_
d1woua_ d2es7a1
d1jfua_ d1iloa_
d1qmva_ d1fvka_
d1qmva_ d1beda_
d1qmva_ d1wpia1
d1x0ra1 d1e6ba2
d1x0ra1 d2fug21
d1x0ra1 d1okta2
d1a8ya2 d1n8ja_
d1tu7a2 d1qgva_
d1tu7a2 d1pn0a2
d1tu7a2 d1prxa_
d1tu7a2 d1z3ea1
d1tu7a2 d1st9a_
d1gnwa2 d1qgva_
d1gnwa2 d2b5ea3
d1gnwa2 d1meka_
d1zmaa1 d1a8ya3
d1zmaa1 d1beda_
d1zmaa1 d1g7ea_
d1zmaa1 d1bjxa_
d1ttza_ d1m2da_
d1ttza_ d1n2aa2
d2ggta1 d2c4ja2
d2ggta1 d1fo5a_
d2ggta1 d1nm3a1
d1e6ba2 d1a8ya3
d1e6ba2 d1r4wa_
d1qgva_ d1beda_
d1qgva_ d1hyua4
d1m2da_ d1xvqa_
d1m2da_ d1a8la2
d1m2da_ d1bjxa_
d1m2da_ d1okta2
d1m2da_ d1s3aa1
d1t1va_ d1wjka_
d2fy6a1 d1g7ea_
d2fy6a1 d1okta2
d1a8ya3 d1xvqa_
d1a8ya3 d2b7ka1
d1a8ya3 d1syra_
d2axoa1 d1xvqa_
d2axoa1 d1a8la2
d2axoa1 d1a8la1
d1fvka_ d1n8ja_
d1fvka_ d2b5ea1
d1beda_ d2b7ka1
d1beda_ d1rw1a_
d1beda_ d2b5ea3
d1beda_ d1hyua3
d1oyja2 d2b5ea2
d1oyja2 d1wjka_
d1xvqa_ d2djka1
d2a4va1 d1n2aa2
d1oe8a2 d1n8ja_
d1oe8a2 d1a8ya1
d1oe8a2 d1wjka_
d1oe8a2 d1abaa_
d1oe8a2 d2es7a1
d1z6na1 d1a8la1
d1z6na1 d1xiya1
d2b5ea2 d1z9ha2
d2b5ea2 d2trxa_
d2b5ea2 d2f8aa1
d2b7ka1 d1r4wa_
d2b7ka1 d1nhya2
d2b7ka1 d1z9ha2
d1pn0a2 d1ti3a_
d1pn0a2 d1z3ea1
d1pn0a2 d2trcp_
d1pn0a2 d1abaa_
d1pn0a2 d1hyua3
d1pn0a2 d1eema2
d1f9ma_ d2bmxa1
d1f9ma_ d1z6ma1
d1rw1a_ d1r26a_
d1xg8a_ d1k0da2
d1xg8a_ d1bjxa_
d1xg8a_ d2trcp_
d1r4wa_ d1hyua4
d1r4wa_ d1z5ye1
d1n8ja_ d1z9ha2
d1n8ja_ d1iloa_
d1wika_ d1eema2
d1k0da2 d1a8la2
d1ti3a_ d1meka_
d1nhya2 d2fug21
d1nhya2 d2b5ea1
d1g7ea_ d2bmxa1
d1g7ea_ d1z6ma1
d2c4ja2 d1fo5a_
d1prxa_ d1eeja1
d2fug21 d1a8la2
d2fug21 d1eeja1
d2fug21 d1grxa_
d1sena_ d1s3aa1
d2bmxa1 d1s3aa1
d1a8la2 d1z9ha2
d1a8la2 d1n2aa2
d1a8la2 d1a8ya1
d1z6ma1 d1grxa_
d1z6ma1 d1okta2
d1z6ma1 d1xiya1
d1z6ma1 d1jlva2
d1grxa_ d1bjxa_
d1a8ya1 d2trcp_
d1z3ea1 d2b5ea1
d1wpia1 d1st9a_
d1bjxa_ d2es7a1
d2b5ea3 d1nm3a2
d1nm3a1 d1jlva2
d1iloa_ d1meka_
d1st9a_ d1wjka_
d1wjka_ d2trcp_
d1wjka_ d2f8aa1
d2trcp_ d2djka1
d1s3aa1 d1jlva2
d1o8xa_ d1jlva2
d2ieaa3 d2c42a3
d1qe0a1 d2cxha1
d1j23a_ d1avqa_
d2a1ia1 d1cfra_
d2a1ia1 d1xmxa_
d1sx5a_ d1wdja_
d1sx5a_ d1ob8a_
d1ev7a_ d1t0fa2
d1ev7a_ d1gefa_
d1wdja_ d1w36b3
d2foka4 d1tx3a1
d2foka4 d2bgwa2
d2foka4 d1sa3a_
d1vsra_ d1dmua_
d1vsra_ d1w36c3
d1sdoa_ d1fiua_
d1cfra_ d1azoa_
d1bama_ d1tx3a1
d1bama_ d1ckqa_
d1fiua_ d1d02a_
d1w36b3 d1dfma_
d1dmua_ d3pvia_
d1m0da_ d3pvia_
d1xmxa_ d1gefa_
d1knva_ d1sa3a_
d1wtea_ d1hh1a_
d2bgwa2 d1dfma_
d1y1oa_ d1ob8a_
d1dfma_ d1ckqa_
d1hh1a_ d1ckqa_
d1ob8a_ d1dc1a_
d1sa3a_ d1ckqa_
d1u6za3 d2a6aa1
d1u6za3 d2gtda1
d1g99a1 d1glag2
d2hoea2 d1jcea2
d2hoea2 d1bupa1
d1ig8a2 d1okja1
d1ig8a2 d2fxua2
d1ig8a2 d1zc6a1
d1ig8a2 d2d0oa3
d2fxua1 d1z6ra2
d1czan2 d1zbsa2
d1czan2 d1e4ft1
d1czan2 d2d0oa3
d2f9wa2 d2gupa2
d2f9wa2 d2ch5a1
d2f9wa2 d1sz2a1
d2f9wa2 d1woqa2
d1saza2 d2ch5a1
d1saza2 d2fsja1
d1saza2 d2ch5a2
d1saza2 d1t6ca2
d1saza2 d2ap1a2
d2gupa2 d1e4ft2
d1jcea2 d2bh1a2
d1jcea2 d1woqa1
d1jcea2 d2fsja2
d1glag1 d1t6ca2
d1glag1 d1z05a2
d1glag1 d1xc3a2
d1zc6a2 d1bupa2
d1u6za2 d1glag2
d1u6za2 d1xc3a2
d2ch5a1 d1x3ma2
d2ch5a1 d1sz2a1
d2ch5a1 d1x3ma1
d2fsja1 d1huxa_
d2fsja1 d1woqa2
d1ig8a1 d2gtda1
d1ig8a1 d1k8ka2
d2ch5a2 d1xc3a1
d1glag2 d2fsja2
d1x3ma2 d2aa4a2
d1x3ma2 d2gtda2
d2d0oa2 d1zbsa2
d2d0oa2 d2ap1a1
d2d0oa2 d2aa4a1
d2d0oa2 d2hoea3
d2f9wa1 d2bh1a1
d1t6ca1 d1z05a3
d1z6ra2 d2nrha2
d2a6aa1 d1z05a3
d2a6aa1 d1saza1
d2a6aa1 d2fsja2
d1huxa_ d1xc3a2
d1z05a3 d1okja2
d1z05a3 d1e4ft2
d2bh1a2 d1k8ka2
d1t6ca2 d1zbsa2
d1t6ca2 d1k8ka2
d1sz2a1 d2a6aa2
d1x3ma1 d2ap1a1
d2ap1a1 d2bh1a1
d2ap1a1 d2gtda1
d1mwma2 d1xc3a2
d1bupa1 d2hoea3
d2a6aa2 d1zc6a1
d1woqa2 d2gtda2
d1jcea1 d1xc3a2
d2gtda2 d1xc3a2
d1exqa_ d2bw3a2
d1i39a_ d1y97a1
d1i39a_ d1u04a2
d1bcoa2 d1tgoa1
d1bcoa2 d2bw3a2
d1yvua2 d2f96a1
d1y97a1 d1iv0a_
d1y97a1 d1vhxa_
d1iv0a_ d1uoca_
d1iv0a_ d1wlja_
d1iv0a_ d1vrta1
d1iv0a_ d1x9ma1
d1zbfa1 d1kcfa2
d1qtma1 d1vrta1
d1ytaa1 d1vrta1
d1ytaa1 d1w9ha1
d1cxqa_ d1wlja_
d1cxqa_ d1fxxa_
d1kfsa1 d1hjra_
d1wlja_ d2etja1
d1vhxa_ d1s5ja1
d1tgoa1 d1vrta1
d1hjra_ d1jl1a_
d1zupa1 d2hbja2
d2bw3a2 d1nu0a_
d1u04a2 d1nu0a_
d1fxxa_ d1ekea_
d1musa_ d1w0ha_
d1dt9a1 d1ilya_
d1o13a_ d1p90a_
d1de4c3 d1jqga1
d1vhea2 d1lama1
d1ysja1 d2afwa1
d1jwqa_ d1r3na1
d1jwqa_ d2fvga2
d2bcoa1 d1vhoa2
d2bcoa1 d1xova2
d1yw6a1 d2q43a1
d1yw4a1 d1y0ya2
d1rtqa_ d1h8la2
d1vgya1 d2afwa1
d2q43a1 d1jqga1
d1obra_ d1m4la_
d1gz3a2 d1nyta2
d1c1da2 d1nyta2
d1leha2 d1edza2
d1e58a_ d1dkla_
d1z7ga1 d2c4ka2
d1tc1a_ d1dkra1
d2c4ka2 d1hgxa_
d1o57a2 d1dkra1
d1dkra1 d1hgxa_
d1v7pc_ d1jeya2
d1m2oa3 d1yvra2
d1atza_ d1pd0a3
d1pd0a3 d1yvra2
d1ixka_ d2cl5a1
d1ixka_ d1u2za_
d1ixka_ d1zq9a1
d1ixka_ d1pjza_
d1y8ca_ d2fyta1
d1y8ca_ d2c7pa1
d1y8ca_ d1i4wa_
d1y8ca_ d1wy7a1
d1booa_ d2bzga1
d1booa_ d1jsxa_
d1booa_ d1i1na_
d1booa_ d1pjza_
d1xtpa_ d1suia1
d1xtpa_ d2avna1
d2ar0a1 d1im8a_
d2ar0a1 d1uwva2
d2ar0a1 d1ws6a1
d2ar0a1 d1xxla_
d2ar0a1 d1xvaa_
d2ar0a1 d1zx0a1
d2ar0a1 d2nxca1
d2ar0a1 d2igta1
d2bzga1 d2b9ea1
d2bzga1 d2ex4a1
d2g72a1 d1qzza2
d2g72a1 d1g8aa_
d2g72a1 d2bm8a1
d2g72a1 d1ve3a1
d2g72a1 d1jsxa_
d2g72a1 d1i4wa_
d2g72a1 d1uira_
d1inla_ d1o9ga_
d1inla_ d2avda1
d1fp2a2 d2h00a1
d1fp2a2 d1wxxa2
d1fp2a2 d1dl5a1
d1fp2a2 d2fhpa1
d1qzza2 d1nt2a_
d1qzza2 d1wxxa2
d1qzza2 d1l9ka_
d1nt2a_ d2gh1a1
d1nt2a_ d1v39a_
d1nt2a_ d2b3ta1
d1nt2a_ d2dpma_
d2h00a1 d1l3ia_
d2h00a1 d2b25a1
d2h00a1 d1uira_
d2h00a1 d2b9ea1
d2h00a1 d1o54a_
d1qyra_ d1wzna1
d1l3ia_ d1xxla_
d1l3ia_ d1dl5a1
d1l3ia_ d1zkda1
d2cl5a1 d1dusa_
d2cl5a1 d1zx0a1
d2cl5a1 d1pjza_
d1im8a_ d1yzha1
d1im8a_ d1jg1a_
d1im8a_ d1uwva2
d1im8a_ d2c7pa1
d1im8a_ d1i9ga_
d1im8a_ d1pjza_
d1im8a_ d2gtia1
d1yzha1 d1ej0a_
d1jg1a_ d2b3ta1
d1g8aa_ d1nw3a_
d1g8aa_ d1l9ka_
d1mjfa_ d1nv8a_
d1mjfa_ d1zx0a1
d1mjfa_ d1pjza_
d1mjfa_ d1wy7a1
d1mjfa_ d1dcta_
d2bm8a1 d2fpoa1
d2bm8a1 d1qama_
d2bm8a1 d1suia1
d1ve3a1 d1m6ex_
d1ve3a1 d2ex4a1
d1ve3a1 d1xxla_
d1ve3a1 d1ej0a_
d1m6ya2 d1wxxa2
d1m6ya2 d1i1na_
d1m6ya2 d1dl5a1
d1o9ga_ d1jsxa_
d1o9ga_ d1wzna1
d1o9ga_ d1uira_
d1o9ga_ d1nv8a_
d1o9ga_ d2avda1
d2b25a1 d2b9ea1
d1jqea_ d1g55a_
d1m6ex_ d1g55a_
d1m6ex_ d1ri5a_
d1m6ex_ d2gtia1
d1m6ex_ d1vl5a_
d1m6ex_ d1dcta_
d1uwva2 d1dcta_
d1af7a2 d1dusa_
d1af7a2 d1o54a_
d1dusa_ d2o07a1
d1dusa_ d1i4wa_
d2fyta1 d1i4wa_
d2fyta1 d1xdza_
d2fyta1 d1yf3a1
d1rjda_ d2c7pa1
d1rjda_ d1fp1d2
d1rjda_ d1xxla_
d1g55a_ d1l9ka_
d1g55a_ d1vbfa_
d2gh1a1 d2b78a2
d2gh1a1 d2f8la1
d2gh1a1 d1dl5a1
d2gh1a1 d1yf3a1
d2gh1a1 d2a14a1
d1nw3a_ d2b78a2
d1nw3a_ d2f8la1
d1nw3a_ d1ri5a_
d2c7pa1 d1g60a_
d2c7pa1 d2f8la1
d2c7pa1 d1suia1
d1jsxa_ d1xxla_
d1jsxa_ d2avda1
d1jsxa_ d1xvaa_
d1jsxa_ d1wy7a1
d1fp1d2 d2avda1
d1fp1d2 d1zq9a1
d1fp1d2 d1yf3a1
d1wzna1 d2i6ga1
d1wzna1 d2f8la1
d1wzna1 d1vl5a_
d1wzna1 d2a14a1
d2o07a1 d1o54a_
d2o07a1 d1i1na_
d2o07a1 d1p91a_
d2o07a1 d1eg2a_
d1i4wa_ d2fk8a1
d1i4wa_ d1p91a_
d1ne2a_ d2fpoa1
d1i9ga_ d2fpoa1
d1i9ga_ d1nv8a_
d1i9ga_ d1dcta_
d2fpoa1 d2ex4a1
d2fpoa1 d2fk8a1
d2fpoa1 d1zkda1
d1uira_ d1pjza_
d1uira_ d2gtia1
d2b9ea1 d2ex4a1
d2b9ea1 d1ws6a1
d2b9ea1 d2dpma_
d2ex4a1 d1nkva_
d2ex4a1 d1sqga2
d2ex4a1 d1p91a_
d1v39a_ d1u2za_
d1g60a_ d2i6ga1
d1g60a_ d1zkda1
d1ws6a1 d1vbfa_
d2b78a2 d2dpma_
d2b78a2 d2fhpa1
d2b78a2 d1ej0a_
d2b78a2 d1yf3a1
d1o54a_ d2frna1
d1o54a_ d1pjza_
d1o54a_ d2ibta1
d1xxla_ d1ri5a_
d1xxla_ d1zx0a1
d2f8la1 d2dpma_
d2f8la1 d1ej0a_
d1i1na_ d2dpma_
d1i1na_ d1xvaa_
d1i1na_ d1vl5a_
d1l9ka_ d2frna1
d1dl5a1 d1xvaa_
d1u2za_ d1xvaa_
d2avda1 d1xdza_
d2avda1 d2frna1
d1ri5a_ d2fk8a1
d2dpma_ d1xdza_
d1xvaa_ d1ej0a_
d1xvaa_ d1zkda1
d1zq9a1 d1wy7a1
d2fhpa1 d1vl5a_
d1ej0a_ d2fk8a1
d1ej0a_ d1yf3a1
d2fk8a1 d2gtia1
d2fk8a1 d1wy7a1
d1sqga2 d1vl5a_
d2frna1 d1zkda1
d1p91a_ d1pjza_
d1qama_ d1wy7a1
d1suia1 d2gtia1
d1pjza_ d1vl5a_
d1c7na_ d2bwna1
d1c7na_ d2gsaa_
d1c7na_ d1fg7a_
d1v2da_ d1js3a_
d1ibja_ d2gb3a1
d1ax4a_ d1b9ha_
d1ax4a_ d1bw0a_
d1ax4a_ d1yiza1
d1b9ha_ d1svva_
d1b9ha_ d1n8pa_
d1o4sa_ d1n8pa_
d1bw0a_ d1c4ka2
d1bw0a_ d1d2fa_
d1cs1a_ d1kl1a_
d1cs1a_ d1toia_
d2gsaa_ d1gdea_
d1n2ta_ d1kl1a_
d1n2ta_ d1s0aa_
d1js3a_ d1cl1a_
d1js3a_ d1t3ia_
d1lk9a_ d1vjoa_
d1lk9a_ d1sffa_
d1lk9a_ d1o69a_
d1yiza1 d1wyua1
d2f8ja1 d1m7ya_
d2f8ja1 d2fnua1
d2aeua1 d2gb3a1
d2ctza1 d2byla1
d2ctza1 d1pmma_
d1qgna_ d1vp4a_
d1m7ya_ d1m6sa_
d1ohwa_ d1gdea_
d1zoda1 d1toia_
d1cl1a_ d1bs0a_
d1wyua1 d1bs0a_
d1xi9a_ d1kl1a_
d1toia_ d1d2fa_
d1p3wa_ d1vp4a_
d1p3wa_ d1sffa_
d1p3wa_ d1w23a_
d1p3wa_ d1m6sa_
d1eg5a_ d1o69a_
d1c4ka2 d1s0aa_
d1sffa_ d1m32a_
d1w23a_ d1d2fa_
d1d2fa_ d1bs0a_
d1bs0a_ d1gdea_
d1bs0a_ d1t3ia_
d1pmma_ d1qz9a_
d1m6sa_ d1n8pa_
d1xhba2 d1h7ea_
d1xhba2 d2bo4a1
d1xhba2 d1qg8a_
d1yp2a2 d1jv1a_
d1yp2a2 d1jyka_
d1yp2a2 d1fo8a_
d1pzta_ d1qg8a_
d1s4na_ d1qwja_
d1ga8a_ d1fxoa_
d1ga8a_ d1tzfa_
d1qwja_ d1fo8a_
d1fxoa_ d1w55a1
d1w77a1 d1ll2a_
d1i52a_ d1fo8a_
d1jv1a_ d1tzfa_
d1jv1a_ d1vh3a_
d1ll2a_ d1tzfa_
d1ll2a_ d2bo4a1
d1vpaa_ d2bo4a1
d1v82a_ d1omza_
d1m33a_ d2b20a2
d1m33a_ d1dina_
d1m33a_ d1auoa_
d1imja_ d1ku0a_
d1imja_ d1qlwa_
d1fj2a_ d1llfa_
d1fj2a_ d1cvla_
d1dx4a_ d1tiba_
d1dx4a_ d2bgra2
d1ac5a_ d1cexa_
d1ac5a_ d1tqha_
d1ac5a_ d1bu8a2
d1ac5a_ d1auoa_
d1qj4a_ d1a8qa_
d1qj4a_ d1llfa_
d1qj4a_ d1jmkc_
d1cexa_ d1ea5a_
d1wm1a_ d1qlwa_
d1wm1a_ d1ju3a2
d1tiba_ d1k8qa_
d1tiba_ d1u4na_
d1tiba_ d1mtza_
d1tiba_ d1l7aa_
d1a8qa_ d1c4xa_
d1a8qa_ d1mpxa2
d1a8qa_ d2b20a2
d2h7xa1 d1qo7a_
d2h7xa1 d1pv1a_
d2h7xa1 d1ea5a_
d2h7xa1 d1auoa_
d1llfa_ d1qo7a_
d1llfa_ d1dina_
d1llfa_ d1qlwa_
d1llfa_ d1ea5a_
d1mj5a_ d1g66a_
d1mj5a_ d1r3da_
d1qo7a_ d1ufoa_
d1qo7a_ d2hu7a2
d1qo7a_ d1auoa_
d1c4xa_ d1zd3a2
d1b6ga_ d1ispa_
d1b6ga_ d1ju3a2
d1g66a_ d1j1ia_
d1g66a_ d1jkma_
d1thta_ d1tqha_
d1lzla_ d1cvla_
d1jmkc_ d1k8qa_
d1jmkc_ d1ju3a2
d1qfma2 d1ku0a_
d1k8qa_ d1j1ia_
d1k8qa_ d1l7aa_
d1k8qa_ d1ufoa_
d1brta_ d1uxoa_
d1brta_ d1vkha_
d1brta_ d1dina_
d1ehya_ d1tqha_
d1ehya_ d1jkma_
d1ehya_ d1wpxa1
d1u4na_ d1ku0a_
d1u4na_ d1tqha_
d1u4na_ d1ispa_
d1u4na_ d2hu7a2
d1jjfa_ d1uk8a_
d1dqza_ d1wb4a1
d1dqza_ d1xkta_
d1uwca_ d1j1ia_
d1ku0a_ d1j1ia_
d1ei9a_ d1lnsa3
d1ei9a_ d1cvla_
d1mtza_ d1pv1a_
d1ukca_ d1lnsa3
d1ukca_ d1ispa_
d1j1ia_ d1qlwa_
d1pv1a_ d2h7ca1
d1pv1a_ d1zd3a2
d2b20a2 d1wpxa1
d2b20a2 d1xkta_
d2b20a2 d1q0ra_
d1l7aa_ d1ispa_
d2bcea_ d1lnsa3
d2bcea_ d1bu8a2
d2bcea_ d1ivya_
d1lnsa3 d1bu8a2
d1tqha_ d1q0ra_
d1vkha_ d1uk8a_
d1vkha_ d1xkta_
d1bu8a2 d1xfda2
d1r3da_ d2h7ca1
d1r3da_ d1qlwa_
d3tgla_ d1ufoa_
d3tgla_ d1ea5a_
d1jkma_ d1ufoa_
d1wb4a1 d1wpxa1
d1wb4a1 d1pjaa_
d1ispa_ d1uk8a_
d1ispa_ d1xfda2
d1ufoa_ d1auoa_
d1ivya_ d1xkta_
d1ivya_ d1q0ra_
d2hxva1 d1kmva_
d2azna1 d1juva_
d1juva_ d2b3za1
d1vdra_ d2b3za1
d1aoea_ d2b3za1
d1ub0a_ d1rkda_
d1u2xa_ d1vk4a_
d1u2xa_ d1kyha_
d1kyha_ d1vm7a_
d1ua4a_ d1v1aa_
d2ax3a1 d1vi9a_
d2fv7a1 d1vi9a_
d1e19a_ d2j0wa1
d1gs5a_ d2j0wa1
d1hdha_ d1o98a2
d1tzba_ d1iata_
d1vlua_ d1k75a_
d1pswa_ d1rzua_
d1jixa_ d2gj4a1
d1efdn_ d2chua1
d1psza_ d2etva1
d1n2za_ d1mioa_
d1mioa_ d1toaa_
d1pb7a_ d1ryoa_
d1i6aa_ d1gv8a_
d1gv8a_ d3thia_
d1gv8a_ d1pota_
d1gv8a_ d1nh8a1
d1q35a_ d1ryoa_
d1amfa_ d1ryoa_
d1pota_ d1ryoa_
d1ryoa_ d1al3a_
d2bywa2 d1bi5a2
d1wdkc1 d1teda_
d1wdkc1 d1bi5a2
d1bi5a1 d1ox0a2
d1u6ea2 d1tqyb2
d1u6ea2 d1ox0a1
d1tqya2 d1ub7a2
d1tqya2 d1bi5a2
d1ox0a1 d1u0ma1
d1alna1 d1vk9a_
d1p6oa_ d1alna2
d2a8na1 d1g8ma2
d1wn5a1 d1zcza2
d1rtua_ d1aqza_
d1qgia_ d1xjua_
d153la_ d1swya_
d1nlna_ d2im9a1
d1nlna_ d1tffa_
d1nlna_ d1yvba1
d2cb5a_ d1iu4a_
d2cb5a_ d1w5ra1
d2im9a1 d2ayna1
d2gfoa1 d2evra2
d2gfoa1 d1th0a_
d1cv8a_ d1ukfa_
d1tffa_ d1x3za1
d1tffa_ d2bkra1
d1tffa_ d2g8ja1
d1iu4a_ d1ukfa_
d1iu4a_ d1euva_
d2evra2 d1deua_
d2evra2 d1w4ta1
d1vjva_ d1x3za1
d1cmxa_ d1me4a_
d1xd3a_ d1nbfa_
d1x3za1 d2bkra1
d1e2ta_ d2bkra1
d1nbfa_ d1dkia_
d3gcba_ d2ayna1
d1y08a_ d2bu3a1
d1th0a_ d2ayna1
d2bkra1 d1dkia_
d2bkra1 d1w5ra1
d1ouoa_ d2gykb1
d1wgsa_ d2b2ya2
d1gcca_ d1ig4a_
d1mg7a1 d1fi4a1
d2hkja2 d1rrea_
d1usua_ d1xhka_
d1usua_ d1piea1
d1usua_ d1wdta3
d1usua_ d2cvea1
d1s16a1 d1ueka1
d1s16a1 d1nz0a_
d1b63a1 d1y60a_
d1b63a1 d1fi4a1
d1y60a_ d1k47a1
d2go3a1 d1wuua1
d2go3a1 d2cvea1
d1pvga1 d1rhya1
d1pvga1 d1ueka1
d1j5ei_ d1rhya1
d1pkpa1 d1ueka1
d1pkpa1 d1kkha1
d1wfya_ d1wf9a1
d2z0db1 d1k8rb_
d2z0db1 d1wx9a1
d1xd3b_ d2c5lc1
d1z2ma1 d2al3a1
d1h8ca_ d1lm8b_
d1wjna_ d1gg3a3
d1wjua_ d1i42a_
d2bwfa1 d1lfda_
d1wf9a1 d2cs4a1
d2al6a3 d1c1yb_
d1z2ma2 d2c5lc1
d1z2ma2 d1k8rb_
d1wgha_ d2byea1
d1ttna1 d2byea1
d1ttna1 d1gg3a3
d1mg8a_ d1i42a_
d1lfda_ d1v5oa_
d1lfda_ d1i42a_
d1lfda_ d2cr5a1
d1lfda_ d1gnua_
d1v5oa_ d1i42a_
d2byea1 d1wgda_
d2al3a1 d1we6a_
d2al3a1 d1wiaa_
d2cs4a1 d1h4ra3
d1we6a_ d1k8rb_
d1c1yb_ d1l7ya_
d1v6ea_ d1wj4a_
d1l7ya_ d1wgya_
d1l7ya_ d1h4ra3
d1l7ya_ d1gg3a3
d1wiaa_ d1wj4a_
d1k8rb_ d1wj4a_
d1k8rb_ d1m94a_
d1wm3a_ d1wj4a_
d1wx9a1 d1gnua_
d1gnua_ d1wx8a1
d1wgra_ d1gg3a3
d2bkfa1 d1d4ba_
d1krha3 d2bt6a1
d1b9ra_ d2bs2b2
d1b9ra_ d2fug33
d1d5ta2 d1gpea2
d1s3ea2 d1ryia2
d2gmha2 d1ryia2
d2gmha2 d1seza2
d1kdga2 d1c0pa2
d1kdga2 d1seza2
d2iida2 d2gf3a2
d2iida2 d1pn0a3
d2iida2 d1ju2a2
d1usja2 d1ju2a2
d2gf3a2 d1ju2a2
d1kwia_ d1stfi_
d2bmob1 d1ohpa1
d1tuha_ d1jkga_
d1nwwa_ d1hkxa_
d1nwwa_ d1idpa_
d1nwwa_ d2b1xb1
d2a15a1 d1m98a2
d2cw9a1 d1tp6a_
d2cw9a1 d1m98a2
d1tp6a_ d1q40b_
d1tp6a_ d1ulib_
d1jkga_ d1idpa_
d1jkga_ d2b1xb1
d1idpa_ d1ulib_
d1yrva1 d1s1qa_
d1zuoa1 d1ukxa_
d1zuoa1 d1s1qa_
d1z2ua1 d1uzxa_
d1yf9a1 d1s1qa_
d1ukxa_ d1s1qa_
d1s1qa_ d2grna1
d1u0ka1 d1tm0a_
d1tm0a_ d1xuba2
d1x6za1 d1t92a_
d1ix5a_ d2f23a2
d1fd9a_ d2f23a2
d1qipa_ d1sqda1
d1qipa_ d1cjxa2
d1jc4a_ d1xrka_
d1jc4a_ d1cjxa1
d1jc4a_ d1mpya1
d1klla_ d1kw3b2
d1klla_ d1mpya1
d1f9za_ d2i7ra1
d1u69a_ d1ecsa_
d1sqda2 d1xqaa_
d1sqda1 d1r9ca_
d1sqda1 d1xrka_
d1sqda1 d1xqaa_
d1zswa2 d1ss4a_
d1k4na_ d1twua_
d1k4na_ d2i7ra1
d1k4na_ d1kw3b1
d1xrka_ d1u7ia_
d1xy7a_ d1u6la_
d1cjxa2 d1zswa1
d1cjxa2 d1tsja_
d2i7ra1 d1cjxa1
d1nkia_ d1u6la_
d1u6la_ d1f1ua1
d2nuja1 d1wlua1
d2nuja1 d1s9ca2
d1vpma_ d1c8ua2
d2cwza1 d2gf6a1
d1pn2a2 d1c8ua2
d1mkaa_ d2cyea1
d1mkaa_ d2alia1
d1mkaa_ d1s9ca2
d1lo7a_ d1ixla_
d1lo7a_ d2h4ua1
d2gvha2 d1c8ua1
d1ixla_ d2av9a1
d1z6ba1 d1pn2a1
d2gf6a1 d1iq6a_
d2gf6a1 d1c8ua1
d1c8ua2 d2hlja1
d1c8ua2 d2hx5a1
d2cyea1 d2fs2a1
d2cyea1 d2essa1
d1q6wa_ d1sh8a_
d1sh8a_ d2bi0a1
d1sh8a_ d2essa2
d1t82a_ d1s5ua_
d1ylia1 d1zkia1
d2bi0a1 d2fs2a1
d1pn2a1 d1q4ta_
d1pn2a1 d2hx5a1
d2essa2 d1s5ua_
d1tbua1 d1zkia1
d1tbua1 d2hx5a1
d1ybea2 d2f7fa2
d1hv2a_ d1nn7a_
d1r29a_ d3kvta_
d1pkpa2 d1o0wa2
d1x48a1 d1kn0a_
d1kqfb1 d2fdna_
d1h0hb_ d1iqza_
d1sj1a_ d2fug91
d1fxda_ d1vlen2
d1fxda_ d1feha3
d2fdna_ d2fug34
d1t0tv_ d2fiua1
d1t0tv_ d1i1ga2
d1tuwa_ d1q8ba_
d1y0ha_ d1mwqa_
d1q8ba_ d2hiqa1
d2fiua1 d2cyya2
d2fiua1 d1mwqa_
d2fiua1 d1iuja_
d2fiua1 d2cfxa2
d2hiqa1 d1i1ga2
d1rjja_ d1iuja_
d1lq9a_ d2d3qa1
d1o51a_ d1vfja_
d2dita1 d1uw4a_
d1wf2a_ d1koha2
d1jmta_ d1whya_
d1x5sa1 d1koha2
d1nu4a_ d1uw4a_
d1uw4a_ d1wg5a_
d1uw4a_ d2cpza1
d1uw4a_ d2cq3a1
d1uw4a_ d2adca1
d1uw4a_ d2cq4a1
d1cvja1 d1koha2
d1yrxa1 d1apsa_
d2f1fa2 d1u8sa2
d2cdqa2 d1zhva2
d1phza1 d2f06a2
d2bj7a2 d2f06a2
d1u8sa2 d2hmfa3
d1u8sa2 d1ygya3
d1zhva1 d1q5ya_
d1u8sa1 d1zvpa1
d2j0wa2 d1zvpa2
d2f06a1 d1zvpa2
d1k47a2 d1mg7a2
d1fx2a_ d1w25a3
d1r3ea2 d1v9ka_
d1dm9a_ d1jh3a_
d1bdfa1 d1twfk_
d1dpta_ d1mwwa_
d2gdga1 d2aala1
d1t4ba2 d1h6da2
d1t4ba2 d1ebfa2
d2hjsa2 d1ff9a2
d2hjsa2 d1dpga2
d2hjsa2 d1zh8a2
d1lc0a2 d1ff9a2
d2czca1 d1diha2
d2czca1 d1yl5a2
d2czca1 d1ebfa2
d1p1ja2 d1ebfa2
d1xeaa2 d2gz1a2
d2nvwa2 d1gr0a2
d1ff9a2 d1dpga2
d1tlta2 d2cvoa2
d1r0ka3 d1zh8a2
d2cvoa2 d1zh8a2
d2g17a2 d1zh8a2
d1u1ia2 d1zh8a2
d1l8ba_ d1ztpa1
d1f08a_ d2fufa1
d1kjoa_ d1g12a_
d1kjoa_ d1xm5a_
d1kufa_ d1xm5a_
d1r55a_ d1tvia_
d1r1ha_ d1eb6a_
d1xm5a_ d1u4ga_
d1s4bp_ d1eb6a_
d1y93a1 d1j7na1
d1lmla_ d1hs6a3
d2choa3 d1nowa2
d1b24a2 d1dq3a3
d1b9la_ d1vaxa2
d1y13a_ d2ibaa1
d1j2ga2 d1a8ra_
d2g64a1 d1vaxa2
d1a8ra_ d1vaxa2
d1eova2 d1w66a1
d1b8aa2 d1biaa3
d1w66a1 d1l0wa3
d1s3za_ d1lrza3
d1yx0a1 d1lrza3
d2giva1 d1lrza3
d2giva1 d1kzfa_
d1ghea_ d1ne9a2
d1ghea_ d1iyka1
d2ge3a1 d1lrza3
d2ge3a1 d1kzfa_
d1u6ma_ d1ylea1
d1zo0a1 d2fiaa1
d1zo0a1 d1ylea1
d1zo0a1 d2cy2a1
d2b5ga1 d1kzfa_
d1p0ha_ d2cxaa1
d1m44a_ d1kzfa_
d1r57a_ d1kzfa_
d1yvoa1 d1iyka1
d1ne9a1 d1sqha_
d1ne9a1 d2arha1
d1ne9a2 d1boba_
d1rxta2 d1ylea1
d1rxta2 d1lrza2
d1rxta2 d1z4ea1
d1ylea1 d1xmta_
d1ylea1 d2atra1
d1ylea1 d2bswa1
d1nsla_ d2arha1
d1lrza2 d2fsra1
d1lrza2 d1n71a_
d2fcka1 d2cxaa1
d1y7ra1 d1iyka1
d1sqha_ d2atra1
d1sqha_ d2cxaa1
d1sqha_ d2arha1
d1lrza3 d1i12a_
d1yrea1 d1iyka2
d1wwza1 d1kzfa_
d2i6ca1 d1iyka2
d2arha1 d1ro5a_
d1kzfa_ d1bo4a_
d1f7sa_ d2fh1a1
d1vkka_ d1kcqa_
d1oj5a_ d1bywa_
d1v9ya_ d1n9la_
d2fvva1 d1hzta_
d1hzta_ d1rrqa2
d2fkba1 d1mp2a_
d2fkba1 d1vhza_
d2fb1a2 d1k2ea_
d2fb1a2 d1nqza_
d1q33a_ d1x51a1
d1q27a_ d1vhza_
d1vk6a3 d1mp2a_
d1vk6a3 d1ryaa_
d2hkja3 d1uyla_
d1s14a_ d1gkza2
d1ei1a2 d1ysra1
d1ynfa1 d1jdwa_
d1r8ga_ d1m15a2
d2bvca2 d1va6a_
d1xn5a_ d1txca1
d1z94a1 d1ln1a_
d1t17a_ d2ffsa1
d1z01a2 d1kcma_
d1xfsa_ d1jssa_
d1jssa_ d1vjha_
d1jssa_ d2gkca1
d2de6a2 d1em2a_
d1ok7a1 d1rwza2
d1ok7a1 d1u7ba2
d1vpka2 d1iz5a1
d1vpka3 d1rwza1
d1vpka1 d1plqa1
d1vpka1 d1dmla1
d2o8ra3 d1v0wa1
d1gsoa3 d1ehia2
d2scub2 d2hgsa4
d2scub2 d1gsaa2
d1dv1a3 d1gsaa2
d1eucb2 d2io8a3
d1w96a3 d1e4ea2
d1w96a3 d1kbla3
d2hgsa4 d1kjqa3
d1ckma2 d1a0ia2
d1w2fa_ d2cnqa1
d1cjaa_ d1vjya_
d1cjaa_ d1a06a_
d1xbba_ d1zara2
d1r0pa_ d1ia9a_
d1nvra_ d1nd4a_
d1k2pa_ d1j7la_
d1yhwa1 d1zara2
d1s9ja_ d1zara2
d1nw1a_ d1omwa3
d1nd4a_ d1csna_
d1j7la_ d1koba_
d1ia9a_ d1xkka_
d1rm6b2 d1hska1
d1v97a6 d1uxya1
d2a40b1 d1si6x1
d1yarh1 d1jgta2
d1yarh1 d1te5a_
d1q5qh_ d1ct9a2
d1q5qh_ d1te5a_
d1ct9a2 d1q5qa_
d1ct9a2 d1g0ud_
d1yara1 d1te5a_
d1jgta2 d1g0uc_
d1g0u2_ d2i3oa1
d1g0u2_ d1te5a_
d2i3oa1 d1te5a_
d1ofda3 d2nlza1
d1g0uj_ d1te5a_
d2nlza1 d1g0ue_
d1x8ha_ d1y44a1
d1p9ea_ d1y44a1
d1p9ea_ d2az4a1
d2aioa1 d1zkpa1
d1y44a1 d1zkpa1
d1qh5a_ d1xtoa_
d1qh5a_ d1ztca1
d1jjea_ d1xtoa_
d1xtoa_ d1xm8a_
d1hp1a2 d1su1a_
d1g5ba_ d4kbpa2
d1su1a_ d1nnwa_
d1emsa2 d1j31a_
d1up4a2 d1hyea2
d1a0pa2 d1k4ta2
d1a26a2 d1f0la2
d1o7bt_ d1z70x1
d1cwva5 d1jwib_
d1b6ea_ d1t61a1
d1b6ea_ d1f00i3
d1b6ea_ d1t61a2
d1yu0a2 d1byfa_
d1yu0a2 d1dv8a_
d1yu0a2 d1qo3c_
d1pwba1 d1prtb2
d1z52a1 d1dv8a_
d1t61a1 d1ukmb_
d1t61a1 d1jwib_
d1ypqa1 d1koea_
d1tdqb_ d1t61a2
d1hq8a_ d1prtb2
d1prtb2 d1qo3c_
d1j34a_ d1koea_
d1e25a_ d1w79a1
d1u60a_ d1tvfa2
d1xp4a2 d1mkia_
d2c5wb1 d1w79a1
d2d29a2 d1w07a3
d1muka_ d1ih7a2
d1hhsa_ d1ih7a2
d1mmla_ d1jx4a2
d1x9ma2 d1khva_
d1s48a_ d1s5ja2
d1khva_ d1q8ia2
d1sh0a_ d1q8ia2
d2feaa1 d1rkua_
d1x42a1 d1ltqa1
d1ltqa1 d1rlma_
d1ltqa1 d2hcfa1
d2g80a1 d2fpra1
d2g80a1 d1nnla_
d1q92a_ d1k1ea_
d1q92a_ d2fuea1
d1q92a_ d1rkqa_
d1q92a_ d2hdoa1
d1zs9a1 d1ta0a_
d1zs9a1 d2ah5a1
d1zs9a1 d1te2a_
d1zs9a1 d1wr8a_
d1qyia_ d1nrwa_
d1qyia_ d1ymqa1
d1ta0a_ d2cn1a1
d1ta0a_ d1wzca1
d2ah5a1 d1zrna_
d1qq5a_ d2hdoa1
d1u7pa_ d1rkua_
d1u7pa_ d1wr8a_
d1u7pa_ d2c4na1
d1u7pa_ d1rkqa_
d1rlma_ d2c4na1
d1o08a_ d1zrna_
d1o08a_ d1u02a_
d1te2a_ d1nf2a_
d1te2a_ d1ymqa1
d2cn1a1 d2fi1a1
d2cn1a1 d1nrwa_
d2cn1a1 d2b82a1
d1yj5a1 d1xvia_
d2fi1a1 d2hsza1
d1k1ea_ d1zd3a1
d1k1ea_ d2fuea1
d1k1ea_ d1l6ra_
d2c4na1 d1j97a_
d1wpga2 d1xpja_
d1zd3a1 d2fuea1
d2fuea1 d2b82a1
d1nrwa_ d1u02a_
d1swva_ d1ymqa1
d2b82a1 d1ymqa1
d1thqa_ d1p4ta_
d1hxxa_ d1by5a_
d1lmra_ d1c6wa_
d1rmka_ d1p8ba_
d1cixa_ d1g1pa_
d1biga_ d1t0za_
d1t0za_ d1p0aa_
d1ahoa_ d1tska_
d1sisa_ d1n4na_
d1sisa_ d1fjna_
d1p0aa_ d1tska_
d1brza_ d1fjna_
d1myna_ d2sn3a_
d1kloa2 d1dx5i3
d1b9wa1 d1k36a_
d1gl4a2 d1lmja1
d1gl4a2 d1m1xb4
d1gl4a2 d1xdtr_
d1edmb_ d1m1xb4
d1k36a_ d1kloa3
d1m1xb4 d2bz6l1
d1skza1 d1deca_
d1btea_ d2h7za1
d1z99a1 d1bdsa_
d1z99a1 d1dfna_
d1fltv_ d2h62a1
d1hcna_ d1jpya_
d1d4va1 d1oqek_
d1sg1x2 d1xu1r_
d1fu9a_ d2ctda2
d1fu9a_ d1x3ca1
d1fu9a_ d2ghfa2
d2dlqa3 d1y0jb1
d1njqa_ d2glia2
d1njqa_ d2dlka1
d1njqa_ d2adra2
d1x6ha1 d1wira_
d1wjva2 d1x6fa1
d1wjva2 d1x6ha2
d2ctda1 d1uw2a_
d1wira_ d1uw2a_
d1y0ja1 d1nypa2
d1b8ta2 d1tjla2
d1wiga2 d1tjla2
d1tjla2 d2cuqa1
d1tjla2 d2ds5a1
d1tjla2 d1nypa1
d1r4ia_ d2co8a2
d1r4ia_ d1rutx3
d1r4ia_ d1nypa2
d1r4ia_ d1x6aa2
d1r4ia_ d1uw0a_
d1r4ia_ d2cora2
d2cupa2 d1r2za3
d1r2za3 d1wyha1
d1r2za3 d1rutx2
d1r2za3 d1x6aa2
d1x3ha1 d2b8ta2
d2d8ya1 d1pzwa_
d1xpaa2 d2dloa1
d1xpaa2 d1rutx1
d1rutx3 d5gata_
d5gata_ d1nypa1
d1x68a2 d1j5en_
d1v6ga2 d2b8ta2
d1v6ga2 d1jj2t_
d1dsza_ d2cuqa1
d1g47a1 d1j5en_
d1rutx2 d1xbta2
d1k3xa3 d2dj7a1
d2b8ta2 d2ds5a1
d2b8ta2 d1j5en_
d2ds5a1 d1x64a2
d2ds5a1 d1rutx1
d1twfi1 d2akla2
d1nuia2 d1yuaa2
d1pfta_ d1yuaa2
d1jj2y_ d1qxfa_
d1t1ha_ d1jm7a_
d1ldjb_ d2cs3a1
d1vyxa_ d2ct7a1
d2baya1 d2ct7a1
d1f62a_ d1wfka_
d1f62a_ d1vfya_
d1zbdb_ d1wepa_
d1zbdb_ d1weqa_
d1vfya_ d1weqa_
d1kzla1 d1qfja1
d1krha1 d1i8da2
d1a8pa1 d1ddga1
d1f20a1 d1cqxa2
d1j6wa_ d1q2la3
d2hqxa1 d1oz2a2
d2d9ta1 d2daqa1
d1n27a_ d1oz2a1
d2ghsa1 d1v04a_
d1xfja_ d1hq0a_
d1knca_ d2af7a1
d1k1xa2 d1lf6a2
d1h54a2 d1yq2a4
d1v7wa2 d1nsza_
d1rwha3 d1jz8a4
d1nkga3 d1cb8a3
d1nsza_ d1n7oa3
d2f2ha2 d1snza_
d1n7oa3 d1snza_
d1oyga_ d1uv4a1
d1y7ba2 d1vkda_
d2hy5a1 d1x9aa_
d1x9aa_ d2d1pb1
d1vhka2 d1gz0a1
d1o6da_ d1k3ra2
d1h3ga1 d1okea1
d1h6ta1 d1g4ma2
d1h6ta1 d1m7xa1
d1h6ta1 d1ex0a1
d1h6ta1 d2bvya1
d1qfha1 d1cvra1
d1xl4a1 d1kmta_
d1xl4a1 d2a9da1
d1xl4a1 d1ttua1
d1xl4a1 d1ehxa_
d2d7pa1 d1k3ia1
d2d7pa1 d1svba1
d2d7pa1 d2a9da1
d2d7pa1 d1clca2
d2d7pa1 d1ehxa_
d1txka1 d2brqa1
d1txka1 d1jmxa3
d2b20a1 d1n9pa_
d2b20a1 d2cxka1
d2b20a1 d1ehxa_
d1p7ba1 d1ut9a2
d2diba1 d1xwva_
d2diba1 d1m7xa1
d2diba1 d1kv3a1
d2diba1 d1s6na_
d1pbya3 d1kmta_
d1pbya3 d1f1sa2
d1pbya3 d1my7a_
d1pbya3 d2dlga1
d1pbya3 d1ix2a_
d1g4ma2 d2alaa1
d1g4ma2 d2d7qa1
d1bf2a1 d1v05a_
d1nepa_ d1im3d_
d1nepa_ d1w8oa1
d1g4ma1 d1v8ha1
d1g4ma1 d1kshb_
d1g4ma1 d1okea1
d1g4ma1 d1ut9a2
d1g4ma1 d1ji1a1
d1g4ma1 d1edqa1
d1g4ma1 d1imhc1
d1g4ma1 d2bhua1
d1qfha2 d2cxka1
d1kmta_ d2dmca1
d2brqa1 d1g0da1
d2brqa1 d1eh9a1
d1jmxa3 d1m7xa1
d1jmxa3 d2dlga1
d1jmxa3 d1kv3a1
d2dmca1 d1kshb_
d2dmca1 d1ut9a2
d1f1sa2 d2cxka1
d1llaa3 d1uadc_
d1llaa3 d1kshb_
d1llaa3 d1ut9a2
d1llaa3 d1kv3a1
d1llaa3 d2d7qa1
d1llaa3 d1ehxa_
d1v8ha1 d1im3d_
d1uadc_ d2a9da1
d1uadc_ d1hc3a3
d1my7a_ d1vjja1
d1my7a_ d1j0ha1
d1kshb_ d1g0da1
d1k3ia1 d1ix2a_
d1k3ia1 d2d7na1
d1k3ia1 d1kv3a1
d1vjja1 d1hc3a3
d1n9pa_ d1okea1
d1n9pa_ d1ex0a1
d1n9pa_ d1wzla1
d1im3d_ d2bhua1
d1okea1 d1ji1a1
d1v05a_ d1hc3a3
d2a9da1 d1ex0a1
d2a9da1 d2d7qa1
d1ji1a1 d1ttua1
d1g0da1 d1edqa1
d1g0da1 d2cxka1
d1edqa1 d2d7qa1
d1kv3a1 d1eh9a1
d1ylqa1 d2b4va2
d1ylqa1 d1ou5a2
d1v4aa2 d1miwa2
d1jmsa4 d2be3a1
d2b4va2 d1no5a_
d1no5a_ d1px5a2
d2fcla1 d2be3a1
d1uspa_ d1vlaa_
d1pgw11 d1bev1_
d1pgw11 d1aym3_
d2mev1_ d2tbva_
d1qqp1_ d1wcdj1
d1smva_ d2bbva_
d1ohfa_ d1ny721
d1opoa_ d1a6ca1
d1b35a_ d2bbva_
d1ny711 d2tbva_
d1a6ca3 d1wcdj1
d1b35b_ d1wcdj1
d2bpa2_ d1dnva_
d1xsva_ d1or7a1
d1xsva_ d1rp3a1
d1ku3a_ d1rp3a1
d1k1xa1 d2b5dx1
d2anea1 d1sqwa1
d2anea1 d1sgva1
d1jhda1 d1r3ea1
d1jhda1 d1t62a_
d1g8fa1 d2b78a1
d2as0a1 d1q7ha1
d2as0a1 d2dp9a1
d1sqwa1 d1x6va1
d1sqwa1 d1v6za1
d2evea1 d2dp9a1
d2evea1 d1xnea_
d2evea1 d1sgva1
d1te7a_ d1vhka1
d1te7a_ d1t62a_
d1zcea1 d2dp9a1
d1vhka1 d1r3ea1
d1x6va1 d2b78a1
d2j13a1 d1k1xa3
d2c71a1 d1k1xa3
d1o3xa_ d1hf8a1
d1n0ea_ d1mvfd_
d2g40a1 d1fsfa_
d2g40a1 d2g39a1
d1xr4a1 d1uj6a1
d1ooya1 d1vl1a_
d1poib_ d2g39a2
d1poib_ d1poia_
d2g39a2 d1lk5a1
d1xr4a2 d1lk5a1
d1vl1a_ d1o8ba1
d2gtaa1 d1ogla_
d2oiea1 d1w2ya_
d1vmga_ d1y6xa1
d1olta_ d1r30a_
d1xx7a_ d2hd1a1
d1ynba1 d1u6za1
d1so2a_ d1u6za1
d2f22a1 d1rxqa_
d1rkia1 d1vbka2
d2iafa1 d1ygya4
