# Supplementary material for: High quality protein sequence alignment by combining structural profile prediction and profile alignment using SABERTOOTH
Source: BMC Bioinformatics. 2010 May 14;11:251. doi: 10.1186/1471-2105-11-251 (PMC2885375; doi:10.1186/1471-2105-11-251)
Supplement: Additional file 2 — Significance Score Assessment Set. The file contains the set of 123,753 alignments used for significance score assessment in this work. The alignments comprise the all-vs-all combination of 497 ASTRAL40 domains (version 1.73). Each row describing one alignment, the columns list the following information that allows retracing the SCOP classification: ASTRAL identifiers for first and second domain in the alignment, chain length of the first and the second. After that, in pairs of columns relative to the first and the second domain, the SCOP classification is listed: class (cl), fold (cf), superfamily (sf), family (fa), domain (dm), and species (sp) identifiers. A more detailed description of the composition of the set is given in the Methods section. [file 1471-2105-11-251-S2.DAT]

# ASTRALid1 ASTRALid2   n1 n2   cl1 cl2 cf1 cf2 sf1 sf2 fa1 fa2 dm1 dm2 sp1 sp2
d1hlba_ d1irda_ 157 141 46456 46456 46457 46457 46458 46458 46463 46463 46524 46486 46525 46487
d1hlba_ d1b8da_ 157 164 46456 46456 46457 46457 46458 46458 46463 46532 46524 88961 46525 88511
d1hlba_ d1lrza1 157 65 46456 46456 46457 46556 46458 46589 46463 81671 46524 81672 46525 81673
d1hlba_ d2f6ma1 157 64 46456 46456 46457 46556 46458 140111 46463 140112 46524 140113 46525 140114
d1hlba_ d1jj2u_ 157 65 46456 46456 46457 46556 46458 46561 46463 46562 46524 46563 46525 46564
d1hlba_ d1m70a2 157 98 46456 46456 46457 46625 46458 46626 46463 46680 46524 46681 46525 46682
d1hlba_ d1ycca_ 157 108 46456 46456 46457 46625 46458 46626 46463 46627 46524 46642 46525 46643
d1hlba_ d1wvec1 157 74 46456 46456 46457 46625 46458 46626 46463 46627 46524 46669 46525 46670
d1hlba_ d1w0ua_ 157 55 46456 46456 46457 46688 46458 46689 46463 46745 46524 116784 46525 116785
d1hlba_ d2g7ga1 157 65 46456 46456 46457 46688 46458 46689 46463 46764 46524 140195 46525 140196
d1hlba_ d1cf7b_ 157 82 46456 46456 46457 46688 46458 46785 46463 46847 46524 88654 46525 88655
d1hlba_ d2ga1a1 157 102 46456 46456 46457 46688 46458 46689 46463 140216 46524 140217 46525 140218
d1hlba_ d2fbha1 157 137 46456 46456 46457 46688 46458 46785 46463 63379 46524 140249 46525 140250
d1hlba_ d1or7a1 157 68 46456 46456 46457 46688 46458 88659 46463 88665 46524 88993 46525 88994
d1hlba_ d1s3ja_ 157 143 46456 46456 46457 46688 46458 46785 46463 63379 46524 101012 46525 101013
d1hlba_ d2a61a1 157 139 46456 46456 46457 46688 46458 46785 46463 63379 46524 140253 46525 140254
d1hlba_ d2dt5a1 157 74 46456 46456 46457 46688 46458 46785 46463 101007 46524 101008 46525 101009
d1hlba_ d1t33a1 157 88 46456 46456 46457 46688 46458 46689 46463 46764 46524 109655 46525 109656
d1hlba_ d1v4ra1 157 100 46456 46456 46457 46688 46458 46785 46463 46804 46524 140257 46525 140258
d1hlba_ d1lvaa3 157 64 46456 46456 46457 46688 46458 46785 46463 74683 46524 74684 46525 74685
d1hlba_ d1qbja_ 157 65 46456 46456 46457 46688 46458 46785 46463 46853 46524 46854 46525 46855
d1hlba_ d2np3a1 157 38 46456 46456 46457 46688 46458 46689 46463 46764 46524 140207 46525 140208
d1hlba_ d2cjja1 157 63 46456 46456 46457 46688 46458 46689 46463 46739 46524 140167 46525 140168
d1hlba_ d1kkxa_ 157 102 46456 46456 46457 46688 46458 46774 46463 46775 46524 74672 46525 74673
d1hlba_ d1in4a1 157 75 46456 46456 46457 46688 46458 46785 46463 46819 46524 46820 46525 63474
d1hlba_ d1ys7a1 157 103 46456 46456 46457 46688 46458 46894 46463 46895 46524 140315 46525 140316
d1hlba_ d1ylfa1 157 117 46456 46456 46457 46688 46458 46785 46463 109699 46524 140275 46525 140276
d1hlba_ d1jgsa_ 157 138 46456 46456 46457 46688 46458 46785 46463 63379 46524 68970 46525 68971
d1hlba_ d1jhga_ 157 101 46456 46456 46457 46688 46458 48295 46463 48296 46524 48297 46525 48298
d1hlba_ d1e3ha1 157 83 46456 46456 46457 46688 46458 46915 46463 46916 46524 46917 46525 46918
d1hlba_ d1rq6a_ 157 62 46456 46456 46457 46688 46458 116820 46463 116821 46524 116822 46525 116823
d1hlba_ d1p7ia_ 157 53 46456 46456 46457 46688 46458 46689 46463 46690 46524 46691 46525 46692
d1hlba_ d1z0xa1 157 68 46456 46456 46457 46688 46458 46689 46463 46764 46524 140183 46525 140184
d1hlba_ d1r5la1 157 66 46456 46456 46457 46928 46458 46938 46463 46939 46524 101069 46525 101070
d1hlba_ d1cuka1 157 48 46456 46456 46457 46928 46458 46929 46463 46930 46524 46931 46525 46932
d1hlba_ d1otra_ 157 49 46456 46456 46457 46928 46458 46934 46463 88995 46524 88998 46525 88999
d1hlba_ d1neka1 157 138 46456 46456 46457 46965 46458 46977 46463 46978 46524 81708 46525 81709
d1hlba_ d1quua2 157 124 46456 46456 46457 46965 46458 46966 46463 46967 46524 46971 46525 46972
d1hlba_ d1hx1b_ 157 112 46456 46456 46457 46965 46458 63491 46463 63492 46524 63493 46525 63494
d1hlba_ d1ufaa1 157 105 46456 46456 46457 46996 46458 88688 46463 101086 46524 101087 46525 101088
d1hlba_ d1qwna1 157 111 46456 46456 46457 46996 46458 88688 46463 88693 46524 88694 46525 88695
d1hlba_ d1cgme_ 157 160 46456 46456 46457 47161 46458 47195 46463 47196 46524 47199 46525 47200
d1hlba_ d2ap3a1 157 181 46456 46456 46457 47161 46458 140423 46463 140424 46524 140425 46525 140426
d1hlba_ d1st6a6 157 72 46456 46456 46457 47161 46458 47220 46463 47221 46524 47224 46525 47225
d1hlba_ d1ei7a_ 157 158 46456 46456 46457 47161 46458 47195 46463 47196 46524 47197 46525 47198
d1hlba_ d1jr8a_ 157 105 46456 46456 46457 47161 46458 69000 46463 69001 46524 69002 46525 69003
d1hlba_ d1o3ua_ 157 120 46456 46456 46457 47161 46458 81593 46463 89022 46524 89023 46525 89024
d1hlba_ d1umna_ 157 151 46456 46456 46457 47239 46458 47240 46463 47241 46524 47250 46525 101134
d1hlba_ d1euma_ 157 161 46456 46456 46457 47239 46458 47240 46463 47241 46524 63524 46525 63525
d1hlba_ d2fjca1 157 151 46456 46456 46457 47239 46458 47240 46463 47241 46524 47250 46525 140435
d1hlba_ d2gmfa_ 157 121 46456 46456 46457 47265 46458 47266 46463 47286 46524 47289 46525 47290
d1hlba_ d1f6fa_ 157 183 46456 46456 46457 47265 46458 47266 46463 47267 46524 47278 46525 47279
d1hlba_ d2fefa1 157 124 46456 46456 46457 47363 46458 140486 46463 140487 46524 140488 46525 140489
d1hlba_ d1eqfa2 157 128 46456 46456 46457 47363 46458 47370 46463 47371 46524 47377 46525 47378
d1hlba_ d2bnma1 157 71 46456 46456 46457 47412 46458 47413 46463 47432 46524 140516 46525 140517
d1hlba_ d2auwa1 157 67 46456 46456 46457 47412 46458 47413 46463 140523 46524 140524 46525 140525
d1hlba_ d1h8ba_ 157 73 46456 46456 46457 47472 46458 47473 46463 47547 46524 63553 46525 63554
d1hlba_ d1k94a_ 157 165 46456 46456 46457 47472 46458 47473 46463 63550 46524 47550 46525 47551
d1hlba_ d1eg3a1 157 125 46456 46456 46457 47472 46458 47473 46463 47547 46524 47559 46525 47560
d1hlba_ d1tiza_ 157 67 46456 46456 46457 47472 46458 47473 46463 47502 46524 109823 46525 109824
d1hlba_ d1alva_ 157 173 46456 46456 46457 47472 46458 47473 46463 63550 46524 47552 46525 47555
d1hlba_ d1n2aa1 157 121 46456 46456 46457 47615 46458 47616 46463 47617 46524 81357 46525 47638
d1hlba_ d1k3ya1 157 142 46456 46456 46457 47615 46458 47616 46463 47617 46524 81349 46525 47625
d1hlba_ d2hbja1 157 96 46456 46456 46457 47768 46458 47819 46463 140646 46524 140647 46525 140648
d1hlba_ d2bcqa1 157 76 46456 46456 46457 47768 46458 47802 46463 47803 46524 101251 46525 101252
d1hlba_ d1sxea_ 157 97 46456 46456 46457 47768 46458 47769 46463 47770 46524 109869 46525 109870
d1hlba_ d1dgsa1 157 181 46456 46456 46457 47768 46458 47781 46463 47786 46524 47787 46525 47788
d1hlba_ d1xo1a1 157 105 46456 46456 46457 47768 46458 47807 46463 47808 46524 47813 46525 47814
d1hlba_ d1x40a1 157 78 46456 46456 46457 47768 46458 47769 46463 47773 46524 140624 46525 140625
d1hlba_ d1pgpa1 157 297 46456 46456 46457 48178 46458 48179 46463 48180 46524 48181 46525 48182
d1hlba_ d2f1ka1 157 114 46456 46456 46457 48178 46458 48179 46463 140780 46524 140781 46525 140783
d1hlba_ d1hn0a1 157 384 46456 46456 46457 48207 46458 48230 46463 48234 46524 89113 46525 89114
d1hlba_ d1h12a_ 157 404 46456 46456 46457 48207 46458 48208 46463 48213 46524 89105 46525 89106
d1hlba_ d1x9da1 157 452 46456 46456 46457 48207 46458 48225 46463 48226 46524 48227 46525 48229
d1hlba_ d2bpta1 157 860 46456 46456 46457 48370 46458 48371 46463 48372 46524 48378 46525 140814
d1hlba_ d1h6ka2 157 190 46456 46456 46457 48370 46458 48371 46463 100908 46524 63606 46525 63607
d1hlba_ d1ku1a_ 157 211 46456 46456 46457 48370 46458 48425 46463 48426 46524 74776 46525 74777
d1hlba_ d1elwa_ 157 117 46456 46456 46457 48370 46458 48452 46463 48453 46524 48456 46525 48457
d1hlba_ d1w9ca_ 157 321 46456 46456 46457 48370 46458 48371 46463 117002 46524 117003 46525 117004
d1hlba_ d1p5qa1 157 170 46456 46456 46457 48370 46458 48452 46463 48453 46524 109971 46525 109972
d1hlba_ d1xm9a1 157 420 46456 46456 46457 48370 46458 48371 46463 140833 46524 140834 46525 140835
d1hlba_ d2ajaa1 157 342 46456 46456 46457 48370 46458 140860 46463 140861 46524 140862 46525 140863
d1hlba_ d2i10a2 157 110 46456 46456 46457 48497 46458 48498 46463 48499 46524 140879 46525 140880
d1hlba_ d1zk8a2 157 105 46456 46456 46457 48497 46458 48498 46463 48499 46524 140891 46525 140892
d1hlba_ d1jnia_ 157 64 46456 46456 46457 48694 46458 48695 46463 48711 46524 74805 46525 74806
d1hlba_ d1j0pa_ 157 108 46456 46456 46457 48694 46458 48695 46463 48696 46524 48697 46525 48699
d1hlba_ d1uadc_ 157 92 46456 48724 46457 48725 46458 81296 46463 89191 46524 89192 46525 89193
d1hlba_ d1hnfa1 157 101 46456 48724 46457 48725 46458 48726 46463 48727 46524 48740 46525 48741
d1hlba_ d1wj3a_ 157 117 46456 48724 46457 48725 46458 49265 46463 49266 46524 117055 46525 117056
d1hlba_ d1o0va1 157 104 46456 48724 46457 48725 46458 48726 46463 48942 46524 88594 46525 88595
d1hlba_ d1y6kr2 157 106 46456 48724 46457 48725 46458 49265 46463 49266 46524 63670 46525 63671
d1hlba_ d1fltx_ 157 95 46456 48724 46457 48725 46458 48726 46463 49159 46524 49188 46525 49189
d1hlba_ d1ehxa_ 157 94 46456 48724 46457 48725 46458 81296 46463 81293 46524 49263 46525 49264
d1hlba_ d1x5fa1 157 107 46456 48724 46457 48725 46458 49265 46463 49266 46524 141053 46525 141054
d1hlba_ d1fnha1 157 90 46456 48724 46457 48725 46458 49265 46463 49266 46524 49270 46525 49271
d1hlba_ d1fyhb2 157 103 46456 48724 46457 48725 46458 49265 46463 49266 46524 49293 46525 49294
d1hlba_ d1va9a1 157 109 46456 48724 46457 48725 46458 49265 46463 49266 46524 141055 46525 141056
d1hlba_ d1nkra1 157 96 46456 48724 46457 48725 46458 48726 46463 49159 46524 49202 46525 49204
d1hlba_ d2h7wa1 157 108 46456 48724 46457 48725 46458 141066 46463 141067 46524 141068 46525 141069
d1hlba_ d2cuha1 157 102 46456 48724 46457 48725 46458 49265 46463 49266 46524 141045 46525 141046
d1hlba_ d1vcaa2 157 90 46456 48724 46457 48725 46458 48726 46463 49159 46524 49160 46525 49161
d1hlba_ d1wisa1 157 111 46456 48724 46457 48725 46458 49265 46463 49266 46524 141051 46525 141052
d1hlba_ d1x4xa1 157 93 46456 48724 46457 48725 46458 49265 46463 49266 46524 117057 46525 117058
d1hlba_ d1txvb1 157 135 46456 48724 46457 48725 46458 69179 46463 69180 46524 69183 46525 69184
d1hlba_ d1wfoa1 157 117 46456 48724 46457 48725 46458 49265 46463 49266 46524 141051 46525 141052
d1hlba_ d2cuma1 157 93 46456 48724 46457 48725 46458 49265 46463 49266 46524 141045 46525 141046
d1hlba_ d1l6za2 157 96 46456 48724 46457 48725 46458 48726 46463 49159 46524 81956 46525 81957
d1hlba_ d2crza1 157 97 46456 48724 46457 48725 46458 49265 46463 49266 46524 117057 46525 117058
d1hlba_ d1x5ja1 157 100 46456 48724 46457 48725 46458 49265 46463 49266 46524 141053 46525 141054
d1hlba_ d2bhua1 157 97 46456 48724 46457 48725 46458 81296 46463 81282 46524 49224 46525 141019
d1hlba_ d1f97a2 157 105 46456 48724 46457 48725 46458 48726 46463 49159 46524 49186 46525 49187
d1hlba_ d2hyma2 157 103 46456 48724 46457 48725 46458 49265 46463 49266 46524 89199 46525 89200
d1hlba_ d4kbpa1 157 112 46456 48724 46457 48725 46458 49363 46463 49364 46524 49365 46525 49366
d1hlba_ d2cuia1 157 101 46456 48724 46457 48725 46458 49265 46463 49266 46524 141045 46525 141046
d1hlba_ d1eh9a1 157 90 46456 48724 46457 48725 46458 81296 46463 81282 46524 49224 46525 49225
d1hlba_ d1fn4b1 157 116 46456 48724 46457 48725 46458 48726 46463 48727 46524 88543 46525 88560
d1hlba_ d1hc3a3 157 244 46456 48724 46457 48725 46458 81296 46463 81283 46524 49228 46525 49230
d1hlba_ d1r4xa1 157 163 46456 48724 46457 48725 46458 49348 46463 101536 46524 101537 46525 101538
d1hlba_ d1l3wa3 157 113 46456 48724 46457 48725 46458 49313 46463 49314 46524 74851 46525 74852
d1hlba_ d1eaqa_ 157 124 46456 48724 46457 49379 46458 49417 46463 81318 46524 49439 46525 63684
d1hlba_ d1ze3h1 157 121 46456 48724 46457 49379 46458 49401 46463 49405 46524 49406 46525 49407
d1hlba_ d1pdkb_ 157 149 46456 48724 46457 49379 46458 49401 46463 49405 46524 49408 46525 49409
d1hlba_ d2j5wa1 157 192 46456 48724 46457 49502 46458 49503 46463 49550 46524 49559 46525 49560
d1hlba_ d1hfua2 157 169 46456 48724 46457 49502 46458 49503 46463 49550 46524 49557 46525 49558
d1hlba_ d1bqka_ 157 124 46456 48724 46457 49502 46458 49503 46463 49504 46524 49522 46525 49525
d1hlba_ d1fwxa1 157 132 46456 48724 46457 49502 46458 49503 46463 63392 46524 49548 46525 63690
d1hlba_ d1tjxa_ 157 157 46456 48724 46457 49561 46458 49562 46463 49575 46524 49576 46525 49577
d1hlba_ d1gmia_ 157 135 46456 48724 46457 49561 46458 49562 46463 49563 46524 69196 46525 69197
d1hlba_ d1od3a_ 157 132 46456 48724 46457 49784 46458 49785 46463 69213 46524 89239 46525 89240
d1hlba_ d1kexa_ 157 155 46456 48724 46457 49784 46458 49785 46463 49791 46524 82016 46525 82017
d1hlba_ d1cx1a_ 157 153 46456 48724 46457 49784 46458 49785 46463 74893 46524 49809 46525 49810
d1hlba_ d1uwwa_ 157 184 46456 48724 46457 49784 46458 49785 46463 110122 46524 110123 46525 110124
d1hlba_ d1a8da1 157 247 46456 48724 46457 49898 46458 49899 46463 49956 46524 49957 46525 49958
d1hlba_ d2nmoa1 157 137 46456 48724 46457 49898 46458 49899 46463 49932 46524 49940 46525 49941
d1hlba_ d1olra_ 157 224 46456 48724 46457 49898 46458 49899 46463 49978 46524 49991 46525 101655
d1hlba_ d1uypa1 157 138 46456 48724 46457 49898 46458 49899 46463 101652 46524 101653 46525 101654
d1hlba_ d1umza_ 157 267 46456 48724 46457 49898 46458 49899 46463 49925 46524 101634 46525 101635
d1hlba_ d1n7oa3 157 274 46456 48724 46457 49993 46458 74650 46463 50006 46524 50009 46525 50010
d1hlba_ d1lura_ 157 325 46456 48724 46457 49993 46458 74650 46463 74911 46524 89277 46525 89278
d1hlba_ d1d0ya1 157 46 46456 48724 46457 50036 46458 50084 46463 50085 46524 50086 46525 50089
d1hlba_ d2gyan1 157 114 46456 48724 46457 50036 46458 50104 46463 141245 46524 141246 46525 141247
d1hlba_ d2fmma1 157 68 46456 48724 46457 50036 46458 54160 46463 54165 46524 54166 46525 54167
d1hlba_ d1kk8a1 157 48 46456 48724 46457 50036 46458 50084 46463 50085 46524 50086 46525 50088
d1hlba_ d1wiea_ 157 96 46456 48724 46457 50036 46458 50044 46463 50045 46524 117149 46525 117150
d1hlba_ d1oz2a2 157 108 46456 48724 46457 50036 46458 63748 46463 89299 46524 101686 46525 101687
d1hlba_ d1wjra_ 157 127 46456 48724 46457 50036 46458 63748 46463 89299 46524 117155 46525 117156
d1hlba_ d1h3za_ 157 108 46456 48724 46457 50036 46458 63748 46463 69250 46524 89297 46525 89298
d1hlba_ d1nppa2 157 58 46456 48724 46457 50036 46458 50104 46463 82072 46524 82073 46525 82074
d1hlba_ d2b2ya2 157 94 46456 48724 46457 50036 46458 54160 46463 54165 46524 141220 46525 141221
d1hlba_ d1si2a_ 157 120 46456 48724 46457 50036 46458 101690 46463 101691 46524 110165 46525 110166
d1hlba_ d1uewa_ 157 114 46456 48724 46457 50155 46458 50156 46463 50157 46524 101719 46525 101720
d1hlba_ d1rgwa_ 157 85 46456 48724 46457 50155 46458 50156 46463 50157 46524 101735 46525 101736
d1hlba_ d1y7na1 157 79 46456 48724 46457 50155 46458 50156 46463 50157 46524 141282 46525 141283
d1hlba_ d1uita_ 157 117 46456 48724 46457 50155 46458 50156 46463 50157 46524 101725 46525 101726
d1hlba_ d1v62a_ 157 117 46456 48724 46457 50155 46458 50156 46463 50157 46524 110180 46525 110181
d1hlba_ d1fr3a_ 157 67 46456 48724 46457 50198 46458 50331 46463 50332 46524 50333 46525 50334
d1hlba_ d1quqa_ 157 121 46456 48724 46457 50198 46458 50249 46463 50263 46524 50269 46525 50270
d1hlba_ d1pxfa_ 157 111 46456 48724 46457 50198 46458 50249 46463 50277 46524 89328 46525 89329
d1hlba_ d1qb5d_ 157 99 46456 48724 46457 50198 46458 50203 46463 50204 46524 50205 46525 50207
d1hlba_ d1e1oa1 157 143 46456 48724 46457 50198 46458 50249 46463 50250 46524 50256 46525 50258
d1hlba_ d1kl9a2 157 74 46456 48724 46457 50198 46458 50249 46463 50282 46524 74950 46525 74951
d1hlba_ d3tssa1 157 89 46456 48724 46457 50198 46458 50203 46463 50219 46524 50224 46525 50225
d1hlba_ d1g2913 157 61 46456 48724 46457 50198 46458 50331 46463 50338 46524 63406 46525 50340
d1hlba_ d1y14b1 157 86 46456 48724 46457 50198 46458 50249 46463 50282 46524 88670 46525 117195
d1hlba_ d1ue1a_ 157 113 46456 48724 46457 50198 46458 50249 46463 50263 46524 50264 46525 101760
d1hlba_ d1pyba_ 157 107 46456 48724 46457 50198 46458 50249 46463 50277 46524 89328 46525 101763
d1hlba_ d1q1ua_ 157 138 46456 48724 46457 50352 46458 50353 46463 50354 46524 101776 46525 101777
d1hlba_ d1md6a_ 157 154 46456 48724 46457 50352 46458 50353 46463 50362 46524 101780 46525 101781
d1hlba_ d1dfca4 157 111 46456 48724 46457 50352 46458 50405 46463 50406 46524 50407 46525 50408
d1hlba_ d1g7sa2 157 125 46456 48724 46457 50412 46458 50447 46463 50448 46524 50458 46525 50459
d1hlba_ d1kzla2 157 110 46456 48724 46457 50412 46458 63380 46463 63783 46524 63784 46525 82113
d1hlba_ d2ajta1 157 170 46456 48724 46457 50412 46458 50443 46463 141331 46524 141332 46525 141333
d1hlba_ d2asfa1 157 125 46456 48724 46457 50474 46458 50475 46463 50476 46524 141362 46525 141363
d1hlba_ d1ylna1 157 111 46456 48724 46457 50474 46458 141371 46463 141372 46524 141373 46525 141374
d1hlba_ d1si5h_ 157 227 46456 48724 46457 50493 46458 50494 46463 50514 46524 110239 46525 110240
d1hlba_ d1autc_ 157 240 46456 48724 46457 50493 46458 50494 46463 50514 46524 50579 46525 50580
d1hlba_ d1m9ua_ 157 241 46456 48724 46457 50493 46458 50494 46463 50514 46524 50536 46525 74973
d1hlba_ d1q3xa1 157 242 46456 48724 46457 50493 46458 50494 46463 50514 46524 110241 46525 110242
d1hlba_ d1zsqa1 157 125 46456 48724 46457 50728 46458 50729 46463 101839 46524 101840 46525 101841
d1hlba_ d1t77a2 157 110 46456 48724 46457 50728 46458 50729 46463 82146 46524 117263 46525 117264
d1hlba_ d1q67a_ 157 146 46456 48724 46457 50728 46458 50729 46463 101836 46524 101837 46525 101838
d1hlba_ d1btka_ 157 160 46456 48724 46457 50728 46458 50729 46463 50730 46524 50738 46525 50739
d1hlba_ d1upqa_ 157 107 46456 48724 46457 50728 46458 50729 46463 50730 46524 117244 46525 117245
d1hlba_ d1foea2 157 162 46456 48724 46457 50728 46458 50729 46463 50730 46524 50745 46525 50746
d1hlba_ d2a0aa1 157 131 46456 48724 46457 50813 46458 50814 46463 50847 46524 141467 46525 141468
d1hlba_ d1e5pa_ 157 149 46456 48724 46457 50813 46458 50814 46463 50815 46524 63805 46525 63806
d1hlba_ d2ah2a2 157 399 46456 48724 46457 50938 46458 50939 46463 50940 46524 82164 46525 89371
d1hlba_ d2hqsa1 157 269 46456 48724 46457 50938 46458 50960 46463 50961 46524 50962 46525 50963
d1hlba_ d1sqja2 157 343 46456 48724 46457 50964 46458 110296 46463 110297 46524 110298 46525 110299
d1hlba_ d1nexb2 157 344 46456 48724 46457 50964 46458 50978 46463 50979 46524 82169 46525 82170
d1hlba_ d1sqja1 157 427 46456 48724 46457 50964 46458 110296 46463 110297 46524 110298 46525 110299
d1hlba_ d1nofa1 157 106 46456 48724 46457 51010 46458 51011 46463 89388 46524 101922 46525 101923
d1hlba_ d1hx0a1 157 93 46456 48724 46457 51010 46458 51011 46463 51012 46524 51024 46525 51025
d1hlba_ d1qw9a1 157 130 46456 48724 46457 51010 46458 51011 46463 89388 46524 101924 46525 101925
d1hlba_ d1bn8a_ 157 399 46456 48724 46457 51125 46458 51126 46463 51127 46524 51128 46525 51131
d1hlba_ d1tyva_ 157 542 46456 48724 46457 51125 46458 51126 46463 51150 46524 51151 46525 51152
d1hlba_ d1o7fa3 157 124 46456 48724 46457 51181 46458 51206 46463 51210 46524 82197 46525 82198
d1hlba_ d1ds1a_ 157 323 46456 48724 46457 51181 46458 51197 46463 51203 46524 51204 46525 51205
d1hlba_ d2bgca2 157 131 46456 48724 46457 51181 46458 51206 46463 89419 46524 89420 46525 89421
d1hlba_ d2gaua2 157 137 46456 48724 46457 51181 46458 51206 46463 51210 46524 141643 46525 141644
d1hlba_ d1znpa1 157 140 46456 48724 46457 51181 46458 51182 46463 117318 46524 141605 46525 141606
d1hlba_ d2et1a1 157 201 46456 48724 46457 51181 46458 51182 46463 51187 46524 63853 46525 63854
d1hlba_ d1j1la_ 157 288 46456 48724 46457 51181 46458 51182 46463 101984 46524 101985 46525 101986
d1hlba_ d1f7da_ 157 118 46456 48724 46457 51268 46458 51283 46463 51284 46524 51285 46525 51287
d1hlba_ d1sixa_ 157 153 46456 48724 46457 51268 46458 51283 46463 51284 46524 51285 46525 82213
d1hlba_ d1nsja_ 157 205 46456 51349 46457 51350 46458 51366 46463 51381 46524 51382 46525 51384
d1hlba_ d1tv5a1 157 371 46456 51349 46457 51350 46458 51395 46463 51396 46524 51397 46525 141759
d1hlba_ d1o94a1 157 340 46456 51349 46457 51350 46458 51395 46463 51396 46524 51406 46525 51407
d1hlba_ d1xp3a1 157 297 46456 51349 46457 51350 46458 51658 46463 51659 46524 51660 46525 141851
d1hlba_ d1ur3m_ 157 298 46456 51349 46457 51350 46458 51430 46463 51431 46524 89459 46525 89460
d1hlba_ d1o5ka_ 157 295 46456 51349 46457 51350 46458 51569 46463 51570 46524 51574 46525 102090
d1hlba_ d1ep3a_ 157 311 46456 51349 46457 51350 46458 51395 46463 51396 46524 51397 46525 51399
d1hlba_ d2f6ua1 157 231 46456 51349 46457 51350 46458 51395 46463 51396 46524 141765 46525 141766
d1hlba_ d1wdda1 157 325 46456 51349 46457 51350 46458 51649 46463 51650 46524 51651 46525 117390
d1hlba_ d1d8wa_ 157 402 46456 51349 46457 51350 46458 51658 46463 51662 46524 51663 46525 51664
d1hlba_ d1hl9a2 157 329 46456 51349 46457 51350 46458 51445 46463 102079 46524 102080 46525 102081
d1hlba_ d1tvla_ 157 390 46456 51349 46457 51350 46458 51679 46463 82275 46524 110380 46525 110381
d1hlba_ d1a53a_ 157 247 46456 51349 46457 51350 46458 51366 46463 51381 46524 51385 46525 51387
d1hlba_ d1odza_ 157 379 46456 51349 46457 51350 46458 51445 46463 51487 46524 63908 46525 63909
d1hlba_ d1xxxa1 157 296 46456 51349 46457 51350 46458 51569 46463 51570 46524 51574 46525 141831
d1hlba_ d1u1ja2 157 352 46456 51349 46457 51350 46458 51726 46463 110384 46524 110385 46525 110386
d1hlba_ d1uasa2 157 273 46456 51349 46457 51350 46458 51445 46463 51446 46524 75064 46525 89468
d1hlba_ d1nqka_ 157 345 46456 51349 46457 51350 46458 51679 46463 82275 46524 82276 46525 82277
d1hlba_ d1bd0a2 157 233 46456 51349 46457 51350 46458 51419 46463 51420 46524 51421 46525 51422
d1hlba_ d2ftwa2 157 334 46456 51349 46457 51350 46458 51556 46463 75073 46524 141805 46525 141807
d1hlba_ d1sr9a2 157 310 46456 51349 46457 51350 46458 51569 46463 89494 46524 110364 46525 110365
d1hlba_ d1vlia2 157 286 46456 51349 46457 51350 46458 51569 46463 110368 46524 110369 46525 110370
d1hlba_ d1yeya1 157 248 46456 51349 46457 51350 46458 51604 46463 51609 46524 117386 46525 117387
d1hlba_ d1of8a_ 157 339 46456 51349 46457 51350 46458 51569 46463 51599 46524 51600 46525 82272
d1hlba_ d1uoka2 157 479 46456 51349 46457 51350 46458 51445 46463 51446 46524 51476 46525 51477
d1hlba_ d1wcga1 157 462 46456 51349 46457 51350 46458 51445 46463 51521 46524 141786 46525 141787
d1hlba_ d2choa2 157 310 46456 51349 46457 51350 46458 51445 46463 82253 46524 141790 46525 141791
d1hlba_ d1i1wa_ 157 303 46456 51349 46457 51350 46458 51445 46463 51487 46524 51514 46525 51518
d1hlba_ d1qnra_ 157 344 46456 51349 46457 51350 46458 51445 46463 51487 46524 51502 46525 51504
d1hlba_ d1gega_ 157 255 46456 51349 46457 51734 46458 51735 46463 51751 46524 51786 46525 51787
d1hlba_ d1cyda_ 157 242 46456 51349 46457 51734 46458 51735 46463 51751 46524 51765 46525 51766
d1hlba_ d1gu7a2 157 189 46456 51349 46457 51734 46458 51735 46463 51736 46524 89517 46525 89518
d1hlba_ d2naca1 157 188 46456 51349 46457 51734 46458 51735 46463 51830 46524 51831 46525 51832
d1hlba_ d1hyha1 157 139 46456 51349 46457 51734 46458 51735 46463 51848 46524 51857 46525 51858
d1hlba_ d1zk4a1 157 251 46456 51349 46457 51734 46458 51735 46463 51751 46524 89521 46525 89522
d1hlba_ d1gz3a1 157 294 46456 51349 46457 51734 46458 51735 46463 51883 46524 51898 46525 51899
d1hlba_ d1xc2a2 157 152 46456 51349 46457 51734 46458 51735 46463 51868 46524 117434 46525 117435
d1hlba_ d1ooea_ 157 235 46456 51349 46457 51734 46458 51735 46463 51751 46524 51769 46525 89520
d1hlba_ d1hyea1 157 145 46456 51349 46457 51734 46458 51735 46463 51848 46524 63941 46525 63942
d1hlba_ d1vj0a2 157 182 46456 51349 46457 51734 46458 51735 46463 51736 46524 102124 46525 102125
d1hlba_ d1gdha1 157 191 46456 51349 46457 51734 46458 51735 46463 51830 46524 51837 46525 51838
d1hlba_ d1ek6a_ 157 346 46456 51349 46457 51734 46458 51735 46463 51751 46524 51752 46525 51754
d1hlba_ d1e6ua_ 157 315 46456 51349 46457 51734 46458 51735 46463 51751 46524 51757 46525 51758
d1hlba_ d1tlta1 157 164 46456 51349 46457 51734 46458 51735 46463 51800 46524 110421 46525 110422
d1hlba_ d1hdca_ 157 253 46456 51349 46457 51734 46458 51735 46463 51751 46524 51776 46525 51777
d1hlba_ d1hxha_ 157 253 46456 51349 46457 51734 46458 51735 46463 51751 46524 82290 46525 82291
d1hlba_ d1o94a2 157 156 46456 51349 46457 51904 46458 51905 46463 51906 46524 51907 46525 51908
d1hlba_ d1d7ya1 157 183 46456 51349 46457 51904 46458 51905 46463 51943 46524 51957 46525 51958
d1hlba_ d1vg0a1 157 375 46456 51349 46457 51904 46458 51905 46463 51931 46524 89546 46525 89547
d1hlba_ d3lada2 157 119 46456 51349 46457 51904 46458 51905 46463 51943 46524 51959 46525 51962
d1hlba_ d1trba1 157 190 46456 51349 46457 51904 46458 51905 46463 51943 46524 51950 46525 51951
d1hlba_ d1xhca2 157 122 46456 51349 46457 51904 46458 51905 46463 51943 46524 117442 46525 117443
d1hlba_ d1ogqa_ 157 313 46456 51349 46457 52046 46458 52058 46463 89569 46524 89570 46525 89571
d1hlba_ d1ozna_ 157 284 46456 51349 46457 52046 46458 52058 46463 75142 46524 89567 46525 89568
d1hlba_ d1wdka4 157 310 46456 51349 46457 52095 46458 52096 46463 52103 46524 110450 46525 110451
d1hlba_ d1fc6a4 157 294 46456 51349 46457 52095 46458 52096 46463 52100 46524 68935 46525 52102
d1hlba_ d2ayya1 157 117 46456 51349 46457 52171 46458 52172 46463 142037 46524 142038 46525 142039
d1hlba_ d1qkka_ 157 140 46456 51349 46457 52171 46458 52172 46463 52173 46524 52184 46525 52185
d1hlba_ d1k68a_ 157 140 46456 51349 46457 52171 46458 52172 46463 52173 46524 75152 46525 102226
d1hlba_ d1dz3a_ 157 123 46456 51349 46457 52171 46458 52172 46463 52173 46524 52186 46525 52187
d1hlba_ d1gpma2 157 205 46456 51349 46457 52171 46458 52317 46463 52318 46524 52319 46525 52320
d1hlba_ d1i7qb_ 157 192 46456 51349 46457 52171 46458 52317 46463 52318 46524 52323 46525 63970
d1hlba_ d1ygya2 157 130 46456 51349 46457 52171 46458 52283 46463 52284 46524 52293 46525 142063
d1hlba_ d7reqa2 157 168 46456 51349 46457 52171 46458 52242 46463 52243 46524 88717 46525 88718
d1hlba_ d1qvza_ 157 236 46456 51349 46457 52171 46458 52317 46463 52325 46524 102253 46525 102254
d1hlba_ d1vcoa1 157 242 46456 51349 46457 52171 46458 52317 46463 52318 46524 110481 46525 110483
d1hlba_ d1kwga3 157 197 46456 51349 46457 52171 46458 52317 46463 82351 46524 82352 46525 82353
d1hlba_ d1ni5a1 157 227 46456 51349 46457 52373 46458 52402 46463 82359 46524 82360 46525 82361
d1hlba_ d1f9aa_ 157 164 46456 51349 46457 52373 46458 52374 46463 52397 46524 52400 46525 52401
d1hlba_ d1kama_ 157 180 46456 51349 46457 52373 46458 52374 46463 52397 46524 52400 46525 75164
d1hlba_ d1o97d1 157 192 46456 51349 46457 52373 46458 52402 46463 52432 46524 81393 46525 82362
d1hlba_ d1gpma1 157 175 46456 51349 46457 52373 46458 52402 46463 52403 46524 52404 46525 52405
d1hlba_ d1zpda3 157 204 46456 51349 46457 52517 46458 52518 46463 88749 46524 88750 46525 88753
d1hlba_ d1pvda2 157 172 46456 51349 46457 52517 46458 52518 46463 88724 46524 88725 46525 88727
d1hlba_ d1htwa_ 157 158 46456 51349 46457 52539 46458 52540 46463 75213 46524 75214 46525 75215
d1hlba_ d1jj7a_ 157 251 46456 51349 46457 52539 46458 52540 46463 52686 46524 64029 46525 64030
d1hlba_ d2ak3a1 157 189 46456 51349 46457 52539 46458 52540 46463 52541 46524 52554 46525 52557
d1hlba_ d2b2na1 157 308 46456 51349 46457 52539 46458 52540 46463 81268 46524 142320 46525 142321
d1hlba_ d2eyqa5 157 211 46456 51349 46457 52539 46458 52540 46463 81268 46524 142320 46525 142321
d1hlba_ d1e2ka_ 157 308 46456 51349 46457 52539 46458 52540 46463 52541 46524 52552 46525 52553
d1hlba_ d1m7ga_ 157 208 46456 51349 46457 52539 46458 52540 46463 52572 46524 52573 46525 52574
d1hlba_ d1jqlb_ 157 140 46456 51349 46457 52539 46458 52540 46463 81269 46524 64033 46525 64034
d1hlba_ d1t6na_ 157 207 46456 51349 46457 52539 46458 52540 46463 81268 46524 110562 46525 110563
d1hlba_ d2g0ta1 157 336 46456 51349 46457 52539 46458 52540 46463 52652 46524 142299 46525 142300
d1hlba_ d1eg7a_ 157 549 46456 51349 46457 52539 46458 52540 46463 52652 46524 52659 46525 52660
d1hlba_ d1xewy1 157 160 46456 51349 46457 52539 46458 52540 46463 52686 46524 52693 46525 117545
d1hlba_ d1uaaa1 157 306 46456 51349 46457 52539 46458 52540 46463 81268 46524 52701 46525 52703
d1hlba_ d1h65a_ 157 257 46456 51349 46457 52539 46458 52540 46463 52592 46524 69485 46525 69486
d1hlba_ d1z3ix1 157 346 46456 51349 46457 52539 46458 52540 46463 81268 46524 142316 46525 142317
d1hlba_ d1rifa_ 157 282 46456 51349 46457 52539 46458 52540 46463 102396 46524 102397 46525 102398
d1hlba_ d2gnoa2 157 198 46456 51349 46457 52539 46458 52540 46463 81269 46524 64031 46525 142324
d1hlba_ d1odfa_ 157 280 46456 51349 46457 52539 46458 52540 46463 52584 46524 102356 46525 102357
d1hlba_ d1g6oa_ 157 323 46456 51349 46457 52539 46458 52540 46463 52670 46524 52719 46525 52720
d1hlba_ d1w36d2 157 190 46456 51349 46457 52539 46458 52540 46463 81268 46524 117554 46525 117555
d1hlba_ d1t0hb_ 157 187 46456 51349 46457 52539 46458 52540 46463 52541 46524 110527 46525 110528
d1hlba_ d1a8la1 157 119 46456 51349 46457 52832 46458 52833 46463 52849 46524 52850 46525 52852
d1hlba_ d2b5ea2 157 98 46456 51349 46457 52832 46458 52833 46463 52849 46524 52850 46525 142358
d1hlba_ d1beda_ 157 181 46456 51349 46457 52832 46458 52833 46463 100953 46524 100954 46525 100956
d1hlba_ d2fa8a1 157 86 46456 51349 46457 52832 46458 52833 46463 142411 46524 142414 46525 142415
d1hlba_ d1woua_ 157 119 46456 51349 46457 52832 46458 52833 46463 110612 46524 110613 46525 110615
d1hlba_ d2es7a1 157 103 46456 51349 46457 52832 46458 52833 46463 142401 46524 142402 46525 142404
d1hlba_ d1ti3a_ 157 113 46456 51349 46457 52832 46458 52833 46463 52834 46524 52835 46525 117590
d1hlba_ d1xvqa_ 157 160 46456 51349 46457 52832 46458 52833 46463 52901 46524 102452 46525 117600
d1hlba_ d1eeja1 157 156 46456 51349 46457 52832 46458 52833 46463 52898 46524 52899 46525 52900
d1hlba_ d1hc7a1 157 127 46456 51349 46457 52953 46458 52954 46463 52955 46524 64071 46525 64072
d1hlba_ d1wu7a1 157 97 46456 51349 46457 52953 46458 52954 46463 52955 46524 52956 46525 142418
d1hlba_ d1y1oa_ 157 168 46456 51349 46457 52979 46458 52980 46463 117631 46524 117632 46525 117634
d1hlba_ d1wdja_ 157 186 46456 51349 46457 52979 46458 52980 46463 117628 46524 117629 46525 117630
d1hlba_ d3pvia_ 157 156 46456 51349 46457 52979 46458 52980 46463 52996 46524 52997 46525 52998
d1hlba_ d2nrha1 157 75 46456 51349 46457 53066 46458 53067 46463 142484 46524 142485 46525 142488
d1hlba_ d1w0ha_ 157 200 46456 51349 46457 53066 46458 53098 46463 53118 46524 117648 46525 117649
d1hlba_ d1iv0a_ 157 98 46456 51349 46457 53066 46458 53098 46463 102485 46524 102490 46525 102491
d1hlba_ d2bh1a1 157 94 46456 51349 46457 53066 46458 53067 46463 117644 46524 117645 46525 117646
d1hlba_ d1mwma1 157 153 46456 51349 46457 53066 46458 53067 46463 53068 46524 82438 46525 82439
d1hlba_ d2d0oa3 157 203 46456 51349 46457 53066 46458 53067 46463 82440 46524 142464 46525 142465
d1hlba_ d1qnta2 157 81 46456 51349 46457 53066 46458 53155 46463 53156 46524 53159 46525 53160
d1hlba_ d1saza2 157 203 46456 51349 46457 53066 46458 53067 46463 53080 46524 142460 46525 142461
d1hlba_ d1nu0a_ 157 131 46456 51349 46457 53066 46458 53098 46463 102485 46524 102486 46525 102487
d1hlba_ d1jcea1 157 137 46456 51349 46457 53066 46458 53067 46463 53068 46524 64087 46525 64088
d1hlba_ d1yqea1 157 278 46456 51349 46457 53162 46458 142535 46463 142536 46524 142539 46525 142540
d1hlba_ d1cfza_ 157 162 46456 51349 46457 53162 46458 53163 46463 53164 46524 53165 46525 53166
d1hlba_ d1q7la1 157 192 46456 51349 46457 53162 46458 53187 46463 53204 46524 102511 46525 102512
d1hlba_ d1vgya1 157 262 46456 51349 46457 53162 46458 53187 46463 53204 46524 102509 46525 102510
d1hlba_ d1z7ga1 157 199 46456 51349 46457 53270 46458 53271 46463 53272 46524 53283 46525 53284
d1hlba_ d1wd5a_ 157 208 46456 51349 46457 53270 46458 53271 46463 53272 46524 117673 46525 117674
d1hlba_ d2h00a1 157 225 46456 51349 46457 53334 46458 53335 46463 142651 46524 142652 46525 142653
d1hlba_ d1im8a_ 157 225 46456 51349 46457 53334 46458 53335 46463 69544 46524 69545 46525 69546
d1hlba_ d1zq9a1 157 278 46456 51349 46457 53334 46458 53335 46463 88784 46524 142575 46525 142576
d1hlba_ d1dcta_ 157 324 46456 51349 46457 53334 46458 53335 46463 88786 46524 53371 46525 53372
d1hlba_ d2i6ga1 157 177 46456 51349 46457 53334 46458 53335 46463 142603 46524 142604 46525 142605
d1hlba_ d1qyra_ 157 252 46456 51349 46457 53334 46458 53335 46463 88784 46524 110662 46525 110663
d1hlba_ d1xxla_ 157 234 46456 51349 46457 53334 46458 53335 46463 110671 46524 117683 46525 117684
d1hlba_ d2igta1 157 306 46456 51349 46457 53334 46458 53335 46463 142635 46524 142636 46525 142637
d1hlba_ d1vjoa_ 157 377 46456 51349 46457 53382 46458 53383 46463 53402 46524 89757 46525 102598
d1hlba_ d1xi9a_ 157 388 46456 51349 46457 53382 46458 53383 46463 53384 46524 117693 46525 117694
d1hlba_ d2gsaa_ 157 427 46456 51349 46457 53382 46458 53383 46463 53417 46524 53420 46525 53421
d1hlba_ d1iuga_ 157 348 46456 51349 46457 53382 46458 53383 46463 53402 46524 102599 46525 102600
d1hlba_ d1js3a_ 157 464 46456 51349 46457 53382 46458 53383 46463 69565 46524 69566 46525 69567
d1hlba_ d1ezia_ 157 216 46456 51349 46457 53447 46458 53448 46463 68901 46524 53456 46525 53457
d1hlba_ d1s4na_ 157 337 46456 51349 46457 53447 46458 53448 46463 102609 46524 102610 46525 102611
d1hlba_ d1ispa_ 157 179 46456 51349 46457 53473 46458 53474 46463 53570 46524 64145 46525 64146
d1hlba_ d1a8qa_ 157 274 46456 51349 46457 53473 46458 53474 46463 53531 46524 53534 46525 53535
d1hlba_ d1whta1 157 256 46456 51349 46457 53473 46458 53474 46463 53499 46524 53500 46525 53501
d1hlba_ d3tgla_ 157 265 46456 51349 46457 53473 46458 53474 46463 53558 46524 53559 46525 53561
d1hlba_ d2h7xa1 157 278 46456 51349 46457 53473 46458 53474 46463 69584 46524 82513 46525 82514
d1hlba_ d1fj2a_ 157 229 46456 51349 46457 53473 46458 53474 46463 53547 46524 53550 46525 53551
d1hlba_ d2jfga3 157 204 46456 51349 46457 53612 46458 53623 46463 53624 46524 53625 46525 53626
d1hlba_ d1vm7a_ 157 299 46456 51349 46457 53612 46458 53613 46463 53614 46524 53615 46525 110706
d1hlba_ d1xs5a_ 157 240 46456 51349 46457 53849 46458 53850 46463 53851 46524 102700 46525 117746
d1hlba_ d1p99a_ 157 255 46456 51349 46457 53849 46458 53850 46463 53851 46524 102700 46525 102701
d1hlba_ d1uqwa_ 157 487 46456 51349 46457 53849 46458 53850 46463 53851 46524 102692 46525 102693
d1hlba_ d1r9la_ 157 309 46456 51349 46457 53849 46458 53850 46463 53851 46524 102702 46525 102703
d1hlba_ d1u6ea2 157 148 46456 51349 46457 53900 46458 53901 46463 53914 46524 53912 46525 64196
d1hlba_ d1teda_ 157 368 46456 51349 46457 53900 46458 53901 46463 53914 46524 110758 46525 110759
d1hlba_ d2evra2 157 148 46456 53931 46457 54000 46458 54001 46463 142873 46524 142874 46525 142875
d1hlba_ d3gcba_ 157 458 46456 53931 46457 54000 46458 54001 46463 54002 46524 54017 46525 54018
d1hlba_ d1y08a_ 157 286 46456 53931 46457 54000 46458 54001 46463 117762 46524 117763 46525 117764
d1hlba_ d1pvga1 157 139 46456 53931 46457 54210 46458 54211 46463 54224 46524 102751 46525 102752
d1hlba_ d1a6fa_ 157 113 46456 53931 46457 54210 46458 54211 46463 54220 46524 54221 46525 54222
d1hlba_ d1wdta3 157 115 46456 53931 46457 54210 46458 54211 46463 54212 46524 54213 46525 142925
d1hlba_ d1wxva1 157 81 46456 53931 46457 54235 46458 54236 46463 54237 46524 142932 46525 142933
d1hlba_ d2cs4a1 157 84 46456 53931 46457 54235 46458 54236 46463 54263 46524 142962 46525 142963
d1hlba_ d1v5ta_ 157 90 46456 53931 46457 54235 46458 54236 46463 54237 46524 110798 46525 110799
d1hlba_ d1nyra2 157 59 46456 53931 46457 54235 46458 81271 46463 81270 46524 55176 46525 102798
d1hlba_ d3tssa2 157 101 46456 53931 46457 54235 46458 54334 46463 54335 46524 54340 46525 54341
d1hlba_ d1m94a_ 157 73 46456 53931 46457 54235 46458 54236 46463 54237 46524 82579 46525 82580
d1hlba_ d1tifa_ 157 76 46456 53931 46457 54235 46458 54364 46463 54365 46524 54366 46525 54367
d1hlba_ d1k8rb_ 157 82 46456 53931 46457 54235 46458 54236 46463 54263 46524 69662 46525 69663
d1hlba_ d1z2ma2 157 76 46456 53931 46457 54235 46458 54236 46463 54237 46524 142936 46525 142937
d1hlba_ d1qqra_ 157 138 46456 53931 46457 54235 46458 54328 46463 54329 46524 54332 46525 54333
d1hlba_ d2a15a1 157 132 46456 53931 46457 54402 46458 54427 46463 54434 46524 142994 46525 142995
d1hlba_ d2cx1a2 157 90 46456 53931 46457 54402 46458 88802 46463 143004 46524 143005 46525 143006
d1hlba_ d1gy7a_ 157 121 46456 53931 46457 54402 46458 54427 46463 54431 46524 54432 46525 75374
d1hlba_ d1jkga_ 157 139 46456 53931 46457 54402 46458 54427 46463 54431 46524 69675 46525 69676
d1hlba_ d1jnda2 157 92 46456 53931 46457 54533 46458 54556 46463 54557 46524 75392 46525 75393
d1hlba_ d1kfwa2 157 61 46456 53931 46457 54533 46458 54556 46463 54557 46524 82626 46525 82627
d1hlba_ d1xrka_ 157 120 46456 53931 46457 54592 46458 54593 46463 54598 46524 54599 46525 54601
d1hlba_ d1ss4a_ 157 149 46456 53931 46457 54592 46458 54593 46463 110880 46524 110881 46525 110882
d1hlba_ d2alia1 157 130 46456 53931 46457 54636 46458 54637 46463 54638 46524 143162 46525 143163
d1hlba_ d1mkaa_ 157 171 46456 53931 46457 54636 46458 54637 46463 54641 46524 54642 46525 54643
d1hlba_ d2c2ia1 157 149 46456 53931 46457 54636 46458 54637 46463 82636 46524 143173 46525 143174
d1hlba_ d1ixla_ 157 130 46456 53931 46457 54636 46458 54637 46463 89902 46524 102916 46525 102917
d1hlba_ d1x4fa1 157 99 46456 53931 46457 54861 46458 54928 46463 54929 46524 143306 46525 143307
d1hlba_ d1sqea_ 157 101 46456 53931 46457 54861 46458 54909 46463 102959 46524 110955 46525 110956
d1hlba_ d2a6oa1 157 130 46456 53931 46457 54861 46458 143422 46463 143423 46524 143426 46525 143427
d1hlba_ d1naqa_ 157 106 46456 53931 46457 54861 46458 54913 46463 75434 46524 89931 46525 102973
d1hlba_ d1fx2a_ 157 235 46456 53931 46457 54861 46458 55073 46463 55074 46524 55081 46525 55082
d1hlba_ d1o0pa_ 157 104 46456 53931 46457 54861 46458 54928 46463 54929 46524 54936 46525 54937
d1hlba_ d2cpfa1 157 85 46456 53931 46457 54861 46458 54928 46463 54929 46524 117969 46525 117970
d1hlba_ d2dita1 157 99 46456 53931 46457 54861 46458 54928 46463 54929 46524 143290 46525 143291
d1hlba_ d1wdta4 157 96 46456 53931 46457 54861 46458 54980 46463 54981 46524 54982 46525 143371
d1hlba_ d1m1ha2 157 101 46456 53931 46457 54861 46458 82679 46463 82680 46524 82681 46525 82682
d1hlba_ d1k0va_ 157 73 46456 53931 46457 54861 46458 55008 46463 55009 46524 55017 46525 69736
d1hlba_ d2cyya2 157 86 46456 53931 46457 54861 46458 54909 46463 69733 46524 102968 46525 102969
d1hlba_ d1wc3a_ 157 199 46456 53931 46457 54861 46458 55073 46463 55074 46524 117982 46525 117983
d1hlba_ d1rwua_ 157 87 46456 53931 46457 54861 46458 117991 46463 117992 46524 117993 46525 117994
d1hlba_ d1hfel2 157 85 46456 53931 46457 54861 46458 54862 46463 54884 46524 54887 46525 54888
d1hlba_ d1koha2 157 96 46456 53931 46457 54861 46458 54928 46463 54954 46524 54955 46525 54956
d1hlba_ d1wf0a_ 157 88 46456 53931 46457 54861 46458 54928 46463 54929 46524 117957 46525 117958
d1hlba_ d1l3ka1 157 84 46456 53931 46457 54861 46458 54928 46463 54929 46524 54930 46525 54931
d1hlba_ d1fxla1 157 82 46456 53931 46457 54861 46458 54928 46463 54929 46524 54942 46525 54943
d1hlba_ d1fnoa3 157 113 46456 53931 46457 54861 46458 55031 46463 55032 46524 75443 46525 75444
d1hlba_ d1vfja_ 157 116 46456 53931 46457 54861 46458 54913 46463 54914 46524 54915 46525 102972
d1hlba_ d1lxna_ 157 99 46456 53931 46457 54861 46458 89957 46463 89958 46524 89959 46525 89960
d1hlba_ d1tdja3 157 75 46456 53931 46457 54861 46458 55021 46463 55025 46524 55026 46525 55027
d1hlba_ d1vk8a_ 157 93 46456 53931 46457 54861 46458 89957 46463 89958 46524 110985 46525 110986
d1hlba_ d1l3ka2 157 79 46456 53931 46457 54861 46458 54928 46463 54929 46524 54930 46525 54931
d1hlba_ d2fzcb1 157 99 46456 53931 46457 54861 46458 54893 46463 54894 46524 54895 46525 54896
d1hlba_ d2d69a2 157 126 46456 53931 46457 54861 46458 54966 46463 54967 46524 54968 46525 143363
d1hlba_ d1w5ba2 157 123 46456 53931 46457 55297 46458 55307 46463 55308 46524 55309 46525 55310
d1hlba_ d1h7ma_ 157 99 46456 53931 46457 55297 46458 55315 46463 55316 46524 55317 46525 89986
d1hlba_ d2czca1 157 162 46456 53931 46457 55346 46458 55347 46463 55348 46524 55349 46525 143537
d1hlba_ d2cvoa2 157 165 46456 53931 46457 55346 46458 55347 46463 55348 46524 143540 46525 143541
d1hlba_ d1p1ja2 157 115 46456 53931 46457 55346 46458 55347 46463 55368 46524 75484 46525 75486
d1hlba_ d1oz9a_ 157 141 46456 53931 46457 55485 46458 55486 46463 103132 46524 103133 46525 103134
d1hlba_ d1r55a_ 157 203 46456 53931 46457 55485 46458 55486 46463 55519 46524 118046 46525 118047
d1hlba_ d1kjoa_ 157 316 46456 53931 46457 55485 46458 55486 46463 55490 46524 63414 46525 55494
d1hlba_ d1qf6a4 157 291 46456 53931 46457 55680 46458 55681 46463 55682 46524 55694 46525 55695
d1hlba_ d1atia2 157 326 46456 53931 46457 55680 46458 55681 46463 55682 46524 55692 46525 55693
d1hlba_ d1yx0a1 157 151 46456 53931 46457 55728 46458 55729 46463 55730 46524 143654 46525 143655
d1hlba_ d2fiwa1 157 156 46456 53931 46457 55728 46458 55729 46463 55730 46524 143708 46525 143709
d1hlba_ d1mk4a_ 157 157 46456 53931 46457 55728 46458 55729 46463 55730 46524 90013 46525 90014
d1hlba_ d1ghea_ 157 170 46456 53931 46457 55728 46458 55729 46463 55730 46524 82747 46525 82748
d1hlba_ d1s3za_ 157 147 46456 53931 46457 55728 46458 55729 46463 55730 46524 111098 46525 111099
d1hlba_ d1tgqa_ 157 96 46456 53931 46457 55769 46458 103196 46463 103197 46524 118074 46525 118075
d1hlba_ d1ifqa_ 157 127 46456 53931 46457 55769 46458 64356 46463 64357 46524 64358 46525 64359
d1hlba_ d1nwza_ 157 125 46456 53931 46457 55769 46458 55785 46463 55786 46524 55787 46525 55788
d1hlba_ d2fb1a2 157 147 46456 53931 46457 55810 46458 55811 46463 143772 46524 143775 46525 143776
d1hlba_ d1puna_ 157 129 46456 53931 46457 55810 46458 55811 46463 55812 46524 55813 46525 55814
d1hlba_ d1kcma_ 157 256 46456 53931 46457 55944 46458 55961 46463 64388 46524 64389 46525 75549
d1hlba_ d2fpna1 157 205 46456 53931 46457 55944 46458 143842 46463 143843 46524 143844 46525 143845
d1hlba_ d1txca1 157 147 46456 53931 46457 55944 46458 55961 46463 55962 46524 75543 46525 143818
d1hlba_ d1dmla1 157 141 46456 53931 46457 55978 46458 55979 46463 55983 46524 55987 46525 55988
d1hlba_ d1b77a2 157 118 46456 53931 46457 55978 46458 55979 46463 55983 46524 55984 46525 55985
d1hlba_ d2io8a3 157 297 46456 53931 46457 56058 46458 56059 46463 143890 46524 143891 46525 143892
d1hlba_ d1dv1a3 157 204 46456 53931 46457 56058 46458 56059 46463 56067 46524 56068 46525 56069
d1hlba_ d1ia9a_ 157 276 46456 53931 46457 56111 46458 56112 46463 64408 46524 64409 46525 64410
d1hlba_ d1o6ya_ 157 261 46456 53931 46457 56111 46458 56112 46463 88854 46524 82793 46525 82794
d1hlba_ d1zara2 157 178 46456 53931 46457 56111 46458 56112 46463 111204 46524 111205 46525 111206
d1hlba_ d1vjya_ 157 299 46456 53931 46457 56111 46458 56112 46463 88854 46524 56144 46525 56145
d1hlba_ d1g0ul_ 157 222 46456 53931 46457 56234 46458 56235 46463 56251 46524 56252 46525 56254
d1hlba_ d1ct9a2 157 192 46456 53931 46457 56234 46458 56235 46463 56236 46524 56242 46525 56243
d1hlba_ d2ntka1 157 202 46456 53931 46457 56234 46458 75569 46463 75570 46524 75571 46525 75572
d1hlba_ d1t61a2 157 111 46456 53931 46457 56435 46458 56436 46463 75585 46524 75586 46525 82820
d1hlba_ d1j34a_ 157 129 46456 53931 46457 56435 46458 56436 46463 56437 46524 88861 46525 88862
d1hlba_ d1t61a1 157 109 46456 53931 46457 56435 46458 56436 46463 75585 46524 75586 46525 82820
d1hlba_ d1es5a_ 157 260 46456 56572 46457 56600 46458 56601 46463 56602 46524 56603 46525 56604
d1hlba_ d1u60a_ 157 309 46456 56572 46457 56600 46458 56601 46463 90084 46524 111291 46525 111292
d1hlba_ d1mswd_ 157 863 46456 56572 46457 56671 46458 56672 46463 56691 46524 56692 46525 56693
d1hlba_ d1jiha2 157 389 46456 56572 46457 56671 46458 56672 46463 100888 46524 100892 46525 100893
d1hlba_ d2fdra1 157 222 46456 51349 46457 56783 46458 56784 46463 75173 46524 142141 46525 142142
d1hlba_ d1nf2a_ 157 267 46456 51349 46457 56783 46458 56784 46463 82388 46524 102313 46525 102314
d1hlba_ d1rkua_ 157 206 46456 51349 46457 56783 46458 56784 46463 102304 46524 102305 46525 102306
d1hlba_ d2c4na1 157 250 46456 51349 46457 56783 46458 56784 46463 102317 46524 142169 46525 142170
d1hlba_ d1q9ba_ 157 43 46456 56992 46457 57015 46458 57016 46463 57017 46524 57022 46525 57023
d1hlba_ d1skza1 157 52 46456 56992 46457 57015 46458 57262 46463 57263 46524 57268 46525 57269
d1hlba_ d1m1xb5 157 43 46456 56992 46457 57015 46458 57196 46463 69940 46524 69941 46525 69942
d1hlba_ d1g1ta2 157 39 46456 56992 46457 57015 46458 57196 46463 57197 46524 57203 46525 57204
d1hlba_ d1yy9a4 157 32 46456 56992 46457 57015 46458 57184 46463 57185 46524 82887 46525 82888
d1hlba_ d2j5ha1 157 39 46456 56992 46457 57015 46458 57196 46463 144100 46524 144101 46525 144102
d1hlba_ d1icaa_ 157 40 46456 56992 46457 57015 46458 57095 46463 57163 46524 57166 46525 57167
d1hlba_ d1ijqa2 157 50 46456 56992 46457 57015 46458 57196 46463 57197 46524 64539 46525 64540
d1hlba_ d1cixa_ 157 44 46456 56992 46457 57015 46458 57059 46463 57072 46524 75666 46525 75667
d1hlba_ d1lmra_ 157 35 46456 56992 46457 57015 46458 57059 46463 69930 46524 103535 46525 103536
d1hlba_ d1szba2 157 45 46456 56992 46457 57015 46458 57196 46463 57197 46524 90141 46525 111402
d1hlba_ d1h03p1 157 62 46456 56992 46457 57534 46458 57535 46463 57536 46524 90172 46525 90173
d1hlba_ d1ok3a2 157 64 46456 56992 46457 57534 46458 57535 46463 57536 46524 90172 46525 90173
d1hlba_ d1a1ia1 157 29 46456 56992 46457 57666 46458 57667 46463 57668 46524 57669 46525 57670
d1hlba_ d2glia2 157 33 46456 56992 46457 57666 46458 57667 46463 57668 46524 57683 46525 57684
d1hlba_ d1njqa_ 157 37 46456 56992 46457 57666 46458 57667 46463 90198 46524 90199 46525 90200
d1hlba_ d1x6ha1 157 37 46456 56992 46457 57666 46458 57667 46463 57668 46524 144153 46525 144154
d1hlba_ d1v6ga1 157 41 46456 56992 46457 57715 46458 57716 46463 57736 46524 111441 46525 111442
d1hlba_ d1rutx4 157 33 46456 56992 46457 57715 46458 57716 46463 57736 46524 90205 46525 90206
d1hlba_ d1y0ja1 157 39 46456 56992 46457 57715 46458 57716 46463 57717 46524 57718 46525 57720
d1hlba_ d1ibia1 157 28 46456 56992 46457 57715 46458 57716 46463 57736 46524 57737 46525 57739
d1hlba_ d1nypa1 157 31 46456 56992 46457 57715 46458 57716 46463 57736 46524 57741 46525 57742
d1hlba_ d1qxfa_ 157 58 46456 56992 46457 57769 46458 57829 46463 90217 46524 90218 46525 90219
d1hlba_ d1vd4a_ 157 62 46456 56992 46457 57769 46458 57783 46463 57784 46524 118283 46525 118284
d1hlba_ d2akla2 157 38 46456 56992 46457 57769 46458 57783 46463 144191 46524 144192 46525 144193
d1hlba_ d1lkoa2 157 44 46456 56992 46457 57769 46458 57802 46463 57803 46524 57811 46525 57812
d1hlba_ d2i5nh2 157 36 46456 56835 46457 81407 46458 81490 46463 81489 46524 81488 46525 81485
d1hlba_ d1eysh2 157 37 46456 56835 46457 81407 46458 81490 46463 81489 46524 81488 46525 81487
d1hlba_ d1rkla_ 157 36 46456 56835 46457 81407 46458 103464 46463 103465 46524 103466 46525 103467
d1hlba_ d1c8na_ 157 189 46456 48724 46457 88632 46458 88633 46463 88643 46524 49637 46525 49638
d1hlba_ d1m3ya1 157 197 46456 48724 46457 88632 46458 49749 46463 82013 46524 82014 46525 82015
d1hlba_ d1pvc1_ 157 279 46456 48724 46457 88632 46458 88633 46463 88634 46524 49666 46525 49669
d1hlba_ d1s58a_ 157 523 46456 48724 46457 88632 46458 88645 46463 88646 46524 49661 46525 110116
d1hlba_ d1ny721 157 182 46456 48724 46457 88632 46458 88633 46463 88636 46524 49627 46525 89227
d1hlba_ d2apoa1 157 85 46456 48724 46457 88696 46458 88697 46463 88698 46524 88699 46525 141698
d1hlba_ d1jhda1 157 173 46456 48724 46457 88696 46458 88697 46463 63801 46524 63802 46525 69296
d1hlba_ d1k6da_ 157 217 46456 51349 46457 100949 46458 100950 46463 74656 46524 75257 46525 75258
d1hlba_ d1ooya2 157 242 46456 51349 46457 100949 46458 100950 46463 74656 46524 82464 46525 82465
d1irda_ d1b8da_ 141 164 46456 46456 46457 46457 46458 46458 46463 46532 46486 88961 46487 88511
d1irda_ d1lrza1 141 65 46456 46456 46457 46556 46458 46589 46463 81671 46486 81672 46487 81673
d1irda_ d2f6ma1 141 64 46456 46456 46457 46556 46458 140111 46463 140112 46486 140113 46487 140114
d1irda_ d1jj2u_ 141 65 46456 46456 46457 46556 46458 46561 46463 46562 46486 46563 46487 46564
d1irda_ d1m70a2 141 98 46456 46456 46457 46625 46458 46626 46463 46680 46486 46681 46487 46682
d1irda_ d1ycca_ 141 108 46456 46456 46457 46625 46458 46626 46463 46627 46486 46642 46487 46643
d1irda_ d1wvec1 141 74 46456 46456 46457 46625 46458 46626 46463 46627 46486 46669 46487 46670
d1irda_ d1w0ua_ 141 55 46456 46456 46457 46688 46458 46689 46463 46745 46486 116784 46487 116785
d1irda_ d2g7ga1 141 65 46456 46456 46457 46688 46458 46689 46463 46764 46486 140195 46487 140196
d1irda_ d1cf7b_ 141 82 46456 46456 46457 46688 46458 46785 46463 46847 46486 88654 46487 88655
d1irda_ d2ga1a1 141 102 46456 46456 46457 46688 46458 46689 46463 140216 46486 140217 46487 140218
d1irda_ d2fbha1 141 137 46456 46456 46457 46688 46458 46785 46463 63379 46486 140249 46487 140250
d1irda_ d1or7a1 141 68 46456 46456 46457 46688 46458 88659 46463 88665 46486 88993 46487 88994
d1irda_ d1s3ja_ 141 143 46456 46456 46457 46688 46458 46785 46463 63379 46486 101012 46487 101013
d1irda_ d2a61a1 141 139 46456 46456 46457 46688 46458 46785 46463 63379 46486 140253 46487 140254
d1irda_ d2dt5a1 141 74 46456 46456 46457 46688 46458 46785 46463 101007 46486 101008 46487 101009
d1irda_ d1t33a1 141 88 46456 46456 46457 46688 46458 46689 46463 46764 46486 109655 46487 109656
d1irda_ d1v4ra1 141 100 46456 46456 46457 46688 46458 46785 46463 46804 46486 140257 46487 140258
d1irda_ d1lvaa3 141 64 46456 46456 46457 46688 46458 46785 46463 74683 46486 74684 46487 74685
d1irda_ d1qbja_ 141 65 46456 46456 46457 46688 46458 46785 46463 46853 46486 46854 46487 46855
d1irda_ d2np3a1 141 38 46456 46456 46457 46688 46458 46689 46463 46764 46486 140207 46487 140208
d1irda_ d2cjja1 141 63 46456 46456 46457 46688 46458 46689 46463 46739 46486 140167 46487 140168
d1irda_ d1kkxa_ 141 102 46456 46456 46457 46688 46458 46774 46463 46775 46486 74672 46487 74673
d1irda_ d1in4a1 141 75 46456 46456 46457 46688 46458 46785 46463 46819 46486 46820 46487 63474
d1irda_ d1ys7a1 141 103 46456 46456 46457 46688 46458 46894 46463 46895 46486 140315 46487 140316
d1irda_ d1ylfa1 141 117 46456 46456 46457 46688 46458 46785 46463 109699 46486 140275 46487 140276
d1irda_ d1jgsa_ 141 138 46456 46456 46457 46688 46458 46785 46463 63379 46486 68970 46487 68971
d1irda_ d1jhga_ 141 101 46456 46456 46457 46688 46458 48295 46463 48296 46486 48297 46487 48298
d1irda_ d1e3ha1 141 83 46456 46456 46457 46688 46458 46915 46463 46916 46486 46917 46487 46918
d1irda_ d1rq6a_ 141 62 46456 46456 46457 46688 46458 116820 46463 116821 46486 116822 46487 116823
d1irda_ d1p7ia_ 141 53 46456 46456 46457 46688 46458 46689 46463 46690 46486 46691 46487 46692
d1irda_ d1z0xa1 141 68 46456 46456 46457 46688 46458 46689 46463 46764 46486 140183 46487 140184
d1irda_ d1r5la1 141 66 46456 46456 46457 46928 46458 46938 46463 46939 46486 101069 46487 101070
d1irda_ d1cuka1 141 48 46456 46456 46457 46928 46458 46929 46463 46930 46486 46931 46487 46932
d1irda_ d1otra_ 141 49 46456 46456 46457 46928 46458 46934 46463 88995 46486 88998 46487 88999
d1irda_ d1neka1 141 138 46456 46456 46457 46965 46458 46977 46463 46978 46486 81708 46487 81709
d1irda_ d1quua2 141 124 46456 46456 46457 46965 46458 46966 46463 46967 46486 46971 46487 46972
d1irda_ d1hx1b_ 141 112 46456 46456 46457 46965 46458 63491 46463 63492 46486 63493 46487 63494
d1irda_ d1ufaa1 141 105 46456 46456 46457 46996 46458 88688 46463 101086 46486 101087 46487 101088
d1irda_ d1qwna1 141 111 46456 46456 46457 46996 46458 88688 46463 88693 46486 88694 46487 88695
d1irda_ d1cgme_ 141 160 46456 46456 46457 47161 46458 47195 46463 47196 46486 47199 46487 47200
d1irda_ d2ap3a1 141 181 46456 46456 46457 47161 46458 140423 46463 140424 46486 140425 46487 140426
d1irda_ d1st6a6 141 72 46456 46456 46457 47161 46458 47220 46463 47221 46486 47224 46487 47225
d1irda_ d1ei7a_ 141 158 46456 46456 46457 47161 46458 47195 46463 47196 46486 47197 46487 47198
d1irda_ d1jr8a_ 141 105 46456 46456 46457 47161 46458 69000 46463 69001 46486 69002 46487 69003
d1irda_ d1o3ua_ 141 120 46456 46456 46457 47161 46458 81593 46463 89022 46486 89023 46487 89024
d1irda_ d1umna_ 141 151 46456 46456 46457 47239 46458 47240 46463 47241 46486 47250 46487 101134
d1irda_ d1euma_ 141 161 46456 46456 46457 47239 46458 47240 46463 47241 46486 63524 46487 63525
d1irda_ d2fjca1 141 151 46456 46456 46457 47239 46458 47240 46463 47241 46486 47250 46487 140435
d1irda_ d2gmfa_ 141 121 46456 46456 46457 47265 46458 47266 46463 47286 46486 47289 46487 47290
d1irda_ d1f6fa_ 141 183 46456 46456 46457 47265 46458 47266 46463 47267 46486 47278 46487 47279
d1irda_ d2fefa1 141 124 46456 46456 46457 47363 46458 140486 46463 140487 46486 140488 46487 140489
d1irda_ d1eqfa2 141 128 46456 46456 46457 47363 46458 47370 46463 47371 46486 47377 46487 47378
d1irda_ d2bnma1 141 71 46456 46456 46457 47412 46458 47413 46463 47432 46486 140516 46487 140517
d1irda_ d2auwa1 141 67 46456 46456 46457 47412 46458 47413 46463 140523 46486 140524 46487 140525
d1irda_ d1h8ba_ 141 73 46456 46456 46457 47472 46458 47473 46463 47547 46486 63553 46487 63554
d1irda_ d1k94a_ 141 165 46456 46456 46457 47472 46458 47473 46463 63550 46486 47550 46487 47551
d1irda_ d1eg3a1 141 125 46456 46456 46457 47472 46458 47473 46463 47547 46486 47559 46487 47560
d1irda_ d1tiza_ 141 67 46456 46456 46457 47472 46458 47473 46463 47502 46486 109823 46487 109824
d1irda_ d1alva_ 141 173 46456 46456 46457 47472 46458 47473 46463 63550 46486 47552 46487 47555
d1irda_ d1n2aa1 141 121 46456 46456 46457 47615 46458 47616 46463 47617 46486 81357 46487 47638
d1irda_ d1k3ya1 141 142 46456 46456 46457 47615 46458 47616 46463 47617 46486 81349 46487 47625
d1irda_ d2hbja1 141 96 46456 46456 46457 47768 46458 47819 46463 140646 46486 140647 46487 140648
d1irda_ d2bcqa1 141 76 46456 46456 46457 47768 46458 47802 46463 47803 46486 101251 46487 101252
d1irda_ d1sxea_ 141 97 46456 46456 46457 47768 46458 47769 46463 47770 46486 109869 46487 109870
d1irda_ d1dgsa1 141 181 46456 46456 46457 47768 46458 47781 46463 47786 46486 47787 46487 47788
d1irda_ d1xo1a1 141 105 46456 46456 46457 47768 46458 47807 46463 47808 46486 47813 46487 47814
d1irda_ d1x40a1 141 78 46456 46456 46457 47768 46458 47769 46463 47773 46486 140624 46487 140625
d1irda_ d1pgpa1 141 297 46456 46456 46457 48178 46458 48179 46463 48180 46486 48181 46487 48182
d1irda_ d2f1ka1 141 114 46456 46456 46457 48178 46458 48179 46463 140780 46486 140781 46487 140783
d1irda_ d1hn0a1 141 384 46456 46456 46457 48207 46458 48230 46463 48234 46486 89113 46487 89114
d1irda_ d1h12a_ 141 404 46456 46456 46457 48207 46458 48208 46463 48213 46486 89105 46487 89106
d1irda_ d1x9da1 141 452 46456 46456 46457 48207 46458 48225 46463 48226 46486 48227 46487 48229
d1irda_ d2bpta1 141 860 46456 46456 46457 48370 46458 48371 46463 48372 46486 48378 46487 140814
d1irda_ d1h6ka2 141 190 46456 46456 46457 48370 46458 48371 46463 100908 46486 63606 46487 63607
d1irda_ d1ku1a_ 141 211 46456 46456 46457 48370 46458 48425 46463 48426 46486 74776 46487 74777
d1irda_ d1elwa_ 141 117 46456 46456 46457 48370 46458 48452 46463 48453 46486 48456 46487 48457
d1irda_ d1w9ca_ 141 321 46456 46456 46457 48370 46458 48371 46463 117002 46486 117003 46487 117004
d1irda_ d1p5qa1 141 170 46456 46456 46457 48370 46458 48452 46463 48453 46486 109971 46487 109972
d1irda_ d1xm9a1 141 420 46456 46456 46457 48370 46458 48371 46463 140833 46486 140834 46487 140835
d1irda_ d2ajaa1 141 342 46456 46456 46457 48370 46458 140860 46463 140861 46486 140862 46487 140863
d1irda_ d2i10a2 141 110 46456 46456 46457 48497 46458 48498 46463 48499 46486 140879 46487 140880
d1irda_ d1zk8a2 141 105 46456 46456 46457 48497 46458 48498 46463 48499 46486 140891 46487 140892
d1irda_ d1jnia_ 141 64 46456 46456 46457 48694 46458 48695 46463 48711 46486 74805 46487 74806
d1irda_ d1j0pa_ 141 108 46456 46456 46457 48694 46458 48695 46463 48696 46486 48697 46487 48699
d1irda_ d1uadc_ 141 92 46456 48724 46457 48725 46458 81296 46463 89191 46486 89192 46487 89193
d1irda_ d1hnfa1 141 101 46456 48724 46457 48725 46458 48726 46463 48727 46486 48740 46487 48741
d1irda_ d1wj3a_ 141 117 46456 48724 46457 48725 46458 49265 46463 49266 46486 117055 46487 117056
d1irda_ d1o0va1 141 104 46456 48724 46457 48725 46458 48726 46463 48942 46486 88594 46487 88595
d1irda_ d1y6kr2 141 106 46456 48724 46457 48725 46458 49265 46463 49266 46486 63670 46487 63671
d1irda_ d1fltx_ 141 95 46456 48724 46457 48725 46458 48726 46463 49159 46486 49188 46487 49189
d1irda_ d1ehxa_ 141 94 46456 48724 46457 48725 46458 81296 46463 81293 46486 49263 46487 49264
d1irda_ d1x5fa1 141 107 46456 48724 46457 48725 46458 49265 46463 49266 46486 141053 46487 141054
d1irda_ d1fnha1 141 90 46456 48724 46457 48725 46458 49265 46463 49266 46486 49270 46487 49271
d1irda_ d1fyhb2 141 103 46456 48724 46457 48725 46458 49265 46463 49266 46486 49293 46487 49294
d1irda_ d1va9a1 141 109 46456 48724 46457 48725 46458 49265 46463 49266 46486 141055 46487 141056
d1irda_ d1nkra1 141 96 46456 48724 46457 48725 46458 48726 46463 49159 46486 49202 46487 49204
d1irda_ d2h7wa1 141 108 46456 48724 46457 48725 46458 141066 46463 141067 46486 141068 46487 141069
d1irda_ d2cuha1 141 102 46456 48724 46457 48725 46458 49265 46463 49266 46486 141045 46487 141046
d1irda_ d1vcaa2 141 90 46456 48724 46457 48725 46458 48726 46463 49159 46486 49160 46487 49161
d1irda_ d1wisa1 141 111 46456 48724 46457 48725 46458 49265 46463 49266 46486 141051 46487 141052
d1irda_ d1x4xa1 141 93 46456 48724 46457 48725 46458 49265 46463 49266 46486 117057 46487 117058
d1irda_ d1txvb1 141 135 46456 48724 46457 48725 46458 69179 46463 69180 46486 69183 46487 69184
d1irda_ d1wfoa1 141 117 46456 48724 46457 48725 46458 49265 46463 49266 46486 141051 46487 141052
d1irda_ d2cuma1 141 93 46456 48724 46457 48725 46458 49265 46463 49266 46486 141045 46487 141046
d1irda_ d1l6za2 141 96 46456 48724 46457 48725 46458 48726 46463 49159 46486 81956 46487 81957
d1irda_ d2crza1 141 97 46456 48724 46457 48725 46458 49265 46463 49266 46486 117057 46487 117058
d1irda_ d1x5ja1 141 100 46456 48724 46457 48725 46458 49265 46463 49266 46486 141053 46487 141054
d1irda_ d2bhua1 141 97 46456 48724 46457 48725 46458 81296 46463 81282 46486 49224 46487 141019
d1irda_ d1f97a2 141 105 46456 48724 46457 48725 46458 48726 46463 49159 46486 49186 46487 49187
d1irda_ d2hyma2 141 103 46456 48724 46457 48725 46458 49265 46463 49266 46486 89199 46487 89200
d1irda_ d4kbpa1 141 112 46456 48724 46457 48725 46458 49363 46463 49364 46486 49365 46487 49366
d1irda_ d2cuia1 141 101 46456 48724 46457 48725 46458 49265 46463 49266 46486 141045 46487 141046
d1irda_ d1eh9a1 141 90 46456 48724 46457 48725 46458 81296 46463 81282 46486 49224 46487 49225
d1irda_ d1fn4b1 141 116 46456 48724 46457 48725 46458 48726 46463 48727 46486 88543 46487 88560
d1irda_ d1hc3a3 141 244 46456 48724 46457 48725 46458 81296 46463 81283 46486 49228 46487 49230
d1irda_ d1r4xa1 141 163 46456 48724 46457 48725 46458 49348 46463 101536 46486 101537 46487 101538
d1irda_ d1l3wa3 141 113 46456 48724 46457 48725 46458 49313 46463 49314 46486 74851 46487 74852
d1irda_ d1eaqa_ 141 124 46456 48724 46457 49379 46458 49417 46463 81318 46486 49439 46487 63684
d1irda_ d1ze3h1 141 121 46456 48724 46457 49379 46458 49401 46463 49405 46486 49406 46487 49407
d1irda_ d1pdkb_ 141 149 46456 48724 46457 49379 46458 49401 46463 49405 46486 49408 46487 49409
d1irda_ d2j5wa1 141 192 46456 48724 46457 49502 46458 49503 46463 49550 46486 49559 46487 49560
d1irda_ d1hfua2 141 169 46456 48724 46457 49502 46458 49503 46463 49550 46486 49557 46487 49558
d1irda_ d1bqka_ 141 124 46456 48724 46457 49502 46458 49503 46463 49504 46486 49522 46487 49525
d1irda_ d1fwxa1 141 132 46456 48724 46457 49502 46458 49503 46463 63392 46486 49548 46487 63690
d1irda_ d1tjxa_ 141 157 46456 48724 46457 49561 46458 49562 46463 49575 46486 49576 46487 49577
d1irda_ d1gmia_ 141 135 46456 48724 46457 49561 46458 49562 46463 49563 46486 69196 46487 69197
d1irda_ d1od3a_ 141 132 46456 48724 46457 49784 46458 49785 46463 69213 46486 89239 46487 89240
d1irda_ d1kexa_ 141 155 46456 48724 46457 49784 46458 49785 46463 49791 46486 82016 46487 82017
d1irda_ d1cx1a_ 141 153 46456 48724 46457 49784 46458 49785 46463 74893 46486 49809 46487 49810
d1irda_ d1uwwa_ 141 184 46456 48724 46457 49784 46458 49785 46463 110122 46486 110123 46487 110124
d1irda_ d1a8da1 141 247 46456 48724 46457 49898 46458 49899 46463 49956 46486 49957 46487 49958
d1irda_ d2nmoa1 141 137 46456 48724 46457 49898 46458 49899 46463 49932 46486 49940 46487 49941
d1irda_ d1olra_ 141 224 46456 48724 46457 49898 46458 49899 46463 49978 46486 49991 46487 101655
d1irda_ d1uypa1 141 138 46456 48724 46457 49898 46458 49899 46463 101652 46486 101653 46487 101654
d1irda_ d1umza_ 141 267 46456 48724 46457 49898 46458 49899 46463 49925 46486 101634 46487 101635
d1irda_ d1n7oa3 141 274 46456 48724 46457 49993 46458 74650 46463 50006 46486 50009 46487 50010
d1irda_ d1lura_ 141 325 46456 48724 46457 49993 46458 74650 46463 74911 46486 89277 46487 89278
d1irda_ d1d0ya1 141 46 46456 48724 46457 50036 46458 50084 46463 50085 46486 50086 46487 50089
d1irda_ d2gyan1 141 114 46456 48724 46457 50036 46458 50104 46463 141245 46486 141246 46487 141247
d1irda_ d2fmma1 141 68 46456 48724 46457 50036 46458 54160 46463 54165 46486 54166 46487 54167
d1irda_ d1kk8a1 141 48 46456 48724 46457 50036 46458 50084 46463 50085 46486 50086 46487 50088
d1irda_ d1wiea_ 141 96 46456 48724 46457 50036 46458 50044 46463 50045 46486 117149 46487 117150
d1irda_ d1oz2a2 141 108 46456 48724 46457 50036 46458 63748 46463 89299 46486 101686 46487 101687
d1irda_ d1wjra_ 141 127 46456 48724 46457 50036 46458 63748 46463 89299 46486 117155 46487 117156
d1irda_ d1h3za_ 141 108 46456 48724 46457 50036 46458 63748 46463 69250 46486 89297 46487 89298
d1irda_ d1nppa2 141 58 46456 48724 46457 50036 46458 50104 46463 82072 46486 82073 46487 82074
d1irda_ d2b2ya2 141 94 46456 48724 46457 50036 46458 54160 46463 54165 46486 141220 46487 141221
d1irda_ d1si2a_ 141 120 46456 48724 46457 50036 46458 101690 46463 101691 46486 110165 46487 110166
d1irda_ d1uewa_ 141 114 46456 48724 46457 50155 46458 50156 46463 50157 46486 101719 46487 101720
d1irda_ d1rgwa_ 141 85 46456 48724 46457 50155 46458 50156 46463 50157 46486 101735 46487 101736
d1irda_ d1y7na1 141 79 46456 48724 46457 50155 46458 50156 46463 50157 46486 141282 46487 141283
d1irda_ d1uita_ 141 117 46456 48724 46457 50155 46458 50156 46463 50157 46486 101725 46487 101726
d1irda_ d1v62a_ 141 117 46456 48724 46457 50155 46458 50156 46463 50157 46486 110180 46487 110181
d1irda_ d1fr3a_ 141 67 46456 48724 46457 50198 46458 50331 46463 50332 46486 50333 46487 50334
d1irda_ d1quqa_ 141 121 46456 48724 46457 50198 46458 50249 46463 50263 46486 50269 46487 50270
d1irda_ d1pxfa_ 141 111 46456 48724 46457 50198 46458 50249 46463 50277 46486 89328 46487 89329
d1irda_ d1qb5d_ 141 99 46456 48724 46457 50198 46458 50203 46463 50204 46486 50205 46487 50207
d1irda_ d1e1oa1 141 143 46456 48724 46457 50198 46458 50249 46463 50250 46486 50256 46487 50258
d1irda_ d1kl9a2 141 74 46456 48724 46457 50198 46458 50249 46463 50282 46486 74950 46487 74951
d1irda_ d3tssa1 141 89 46456 48724 46457 50198 46458 50203 46463 50219 46486 50224 46487 50225
d1irda_ d1g2913 141 61 46456 48724 46457 50198 46458 50331 46463 50338 46486 63406 46487 50340
d1irda_ d1y14b1 141 86 46456 48724 46457 50198 46458 50249 46463 50282 46486 88670 46487 117195
d1irda_ d1ue1a_ 141 113 46456 48724 46457 50198 46458 50249 46463 50263 46486 50264 46487 101760
d1irda_ d1pyba_ 141 107 46456 48724 46457 50198 46458 50249 46463 50277 46486 89328 46487 101763
d1irda_ d1q1ua_ 141 138 46456 48724 46457 50352 46458 50353 46463 50354 46486 101776 46487 101777
d1irda_ d1md6a_ 141 154 46456 48724 46457 50352 46458 50353 46463 50362 46486 101780 46487 101781
d1irda_ d1dfca4 141 111 46456 48724 46457 50352 46458 50405 46463 50406 46486 50407 46487 50408
d1irda_ d1g7sa2 141 125 46456 48724 46457 50412 46458 50447 46463 50448 46486 50458 46487 50459
d1irda_ d1kzla2 141 110 46456 48724 46457 50412 46458 63380 46463 63783 46486 63784 46487 82113
d1irda_ d2ajta1 141 170 46456 48724 46457 50412 46458 50443 46463 141331 46486 141332 46487 141333
d1irda_ d2asfa1 141 125 46456 48724 46457 50474 46458 50475 46463 50476 46486 141362 46487 141363
d1irda_ d1ylna1 141 111 46456 48724 46457 50474 46458 141371 46463 141372 46486 141373 46487 141374
d1irda_ d1si5h_ 141 227 46456 48724 46457 50493 46458 50494 46463 50514 46486 110239 46487 110240
d1irda_ d1autc_ 141 240 46456 48724 46457 50493 46458 50494 46463 50514 46486 50579 46487 50580
d1irda_ d1m9ua_ 141 241 46456 48724 46457 50493 46458 50494 46463 50514 46486 50536 46487 74973
d1irda_ d1q3xa1 141 242 46456 48724 46457 50493 46458 50494 46463 50514 46486 110241 46487 110242
d1irda_ d1zsqa1 141 125 46456 48724 46457 50728 46458 50729 46463 101839 46486 101840 46487 101841
d1irda_ d1t77a2 141 110 46456 48724 46457 50728 46458 50729 46463 82146 46486 117263 46487 117264
d1irda_ d1q67a_ 141 146 46456 48724 46457 50728 46458 50729 46463 101836 46486 101837 46487 101838
d1irda_ d1btka_ 141 160 46456 48724 46457 50728 46458 50729 46463 50730 46486 50738 46487 50739
d1irda_ d1upqa_ 141 107 46456 48724 46457 50728 46458 50729 46463 50730 46486 117244 46487 117245
d1irda_ d1foea2 141 162 46456 48724 46457 50728 46458 50729 46463 50730 46486 50745 46487 50746
d1irda_ d2a0aa1 141 131 46456 48724 46457 50813 46458 50814 46463 50847 46486 141467 46487 141468
d1irda_ d1e5pa_ 141 149 46456 48724 46457 50813 46458 50814 46463 50815 46486 63805 46487 63806
d1irda_ d2ah2a2 141 399 46456 48724 46457 50938 46458 50939 46463 50940 46486 82164 46487 89371
d1irda_ d2hqsa1 141 269 46456 48724 46457 50938 46458 50960 46463 50961 46486 50962 46487 50963
d1irda_ d1sqja2 141 343 46456 48724 46457 50964 46458 110296 46463 110297 46486 110298 46487 110299
d1irda_ d1nexb2 141 344 46456 48724 46457 50964 46458 50978 46463 50979 46486 82169 46487 82170
d1irda_ d1sqja1 141 427 46456 48724 46457 50964 46458 110296 46463 110297 46486 110298 46487 110299
d1irda_ d1nofa1 141 106 46456 48724 46457 51010 46458 51011 46463 89388 46486 101922 46487 101923
d1irda_ d1hx0a1 141 93 46456 48724 46457 51010 46458 51011 46463 51012 46486 51024 46487 51025
d1irda_ d1qw9a1 141 130 46456 48724 46457 51010 46458 51011 46463 89388 46486 101924 46487 101925
d1irda_ d1bn8a_ 141 399 46456 48724 46457 51125 46458 51126 46463 51127 46486 51128 46487 51131
d1irda_ d1tyva_ 141 542 46456 48724 46457 51125 46458 51126 46463 51150 46486 51151 46487 51152
d1irda_ d1o7fa3 141 124 46456 48724 46457 51181 46458 51206 46463 51210 46486 82197 46487 82198
d1irda_ d1ds1a_ 141 323 46456 48724 46457 51181 46458 51197 46463 51203 46486 51204 46487 51205
d1irda_ d2bgca2 141 131 46456 48724 46457 51181 46458 51206 46463 89419 46486 89420 46487 89421
d1irda_ d2gaua2 141 137 46456 48724 46457 51181 46458 51206 46463 51210 46486 141643 46487 141644
d1irda_ d1znpa1 141 140 46456 48724 46457 51181 46458 51182 46463 117318 46486 141605 46487 141606
d1irda_ d2et1a1 141 201 46456 48724 46457 51181 46458 51182 46463 51187 46486 63853 46487 63854
d1irda_ d1j1la_ 141 288 46456 48724 46457 51181 46458 51182 46463 101984 46486 101985 46487 101986
d1irda_ d1f7da_ 141 118 46456 48724 46457 51268 46458 51283 46463 51284 46486 51285 46487 51287
d1irda_ d1sixa_ 141 153 46456 48724 46457 51268 46458 51283 46463 51284 46486 51285 46487 82213
d1irda_ d1nsja_ 141 205 46456 51349 46457 51350 46458 51366 46463 51381 46486 51382 46487 51384
d1irda_ d1tv5a1 141 371 46456 51349 46457 51350 46458 51395 46463 51396 46486 51397 46487 141759
d1irda_ d1o94a1 141 340 46456 51349 46457 51350 46458 51395 46463 51396 46486 51406 46487 51407
d1irda_ d1xp3a1 141 297 46456 51349 46457 51350 46458 51658 46463 51659 46486 51660 46487 141851
d1irda_ d1ur3m_ 141 298 46456 51349 46457 51350 46458 51430 46463 51431 46486 89459 46487 89460
d1irda_ d1o5ka_ 141 295 46456 51349 46457 51350 46458 51569 46463 51570 46486 51574 46487 102090
d1irda_ d1ep3a_ 141 311 46456 51349 46457 51350 46458 51395 46463 51396 46486 51397 46487 51399
d1irda_ d2f6ua1 141 231 46456 51349 46457 51350 46458 51395 46463 51396 46486 141765 46487 141766
d1irda_ d1wdda1 141 325 46456 51349 46457 51350 46458 51649 46463 51650 46486 51651 46487 117390
d1irda_ d1d8wa_ 141 402 46456 51349 46457 51350 46458 51658 46463 51662 46486 51663 46487 51664
d1irda_ d1hl9a2 141 329 46456 51349 46457 51350 46458 51445 46463 102079 46486 102080 46487 102081
d1irda_ d1tvla_ 141 390 46456 51349 46457 51350 46458 51679 46463 82275 46486 110380 46487 110381
d1irda_ d1a53a_ 141 247 46456 51349 46457 51350 46458 51366 46463 51381 46486 51385 46487 51387
d1irda_ d1odza_ 141 379 46456 51349 46457 51350 46458 51445 46463 51487 46486 63908 46487 63909
d1irda_ d1xxxa1 141 296 46456 51349 46457 51350 46458 51569 46463 51570 46486 51574 46487 141831
d1irda_ d1u1ja2 141 352 46456 51349 46457 51350 46458 51726 46463 110384 46486 110385 46487 110386
d1irda_ d1uasa2 141 273 46456 51349 46457 51350 46458 51445 46463 51446 46486 75064 46487 89468
d1irda_ d1nqka_ 141 345 46456 51349 46457 51350 46458 51679 46463 82275 46486 82276 46487 82277
d1irda_ d1bd0a2 141 233 46456 51349 46457 51350 46458 51419 46463 51420 46486 51421 46487 51422
d1irda_ d2ftwa2 141 334 46456 51349 46457 51350 46458 51556 46463 75073 46486 141805 46487 141807
d1irda_ d1sr9a2 141 310 46456 51349 46457 51350 46458 51569 46463 89494 46486 110364 46487 110365
d1irda_ d1vlia2 141 286 46456 51349 46457 51350 46458 51569 46463 110368 46486 110369 46487 110370
d1irda_ d1yeya1 141 248 46456 51349 46457 51350 46458 51604 46463 51609 46486 117386 46487 117387
d1irda_ d1of8a_ 141 339 46456 51349 46457 51350 46458 51569 46463 51599 46486 51600 46487 82272
d1irda_ d1uoka2 141 479 46456 51349 46457 51350 46458 51445 46463 51446 46486 51476 46487 51477
d1irda_ d1wcga1 141 462 46456 51349 46457 51350 46458 51445 46463 51521 46486 141786 46487 141787
d1irda_ d2choa2 141 310 46456 51349 46457 51350 46458 51445 46463 82253 46486 141790 46487 141791
d1irda_ d1i1wa_ 141 303 46456 51349 46457 51350 46458 51445 46463 51487 46486 51514 46487 51518
d1irda_ d1qnra_ 141 344 46456 51349 46457 51350 46458 51445 46463 51487 46486 51502 46487 51504
d1irda_ d1gega_ 141 255 46456 51349 46457 51734 46458 51735 46463 51751 46486 51786 46487 51787
d1irda_ d1cyda_ 141 242 46456 51349 46457 51734 46458 51735 46463 51751 46486 51765 46487 51766
d1irda_ d1gu7a2 141 189 46456 51349 46457 51734 46458 51735 46463 51736 46486 89517 46487 89518
d1irda_ d2naca1 141 188 46456 51349 46457 51734 46458 51735 46463 51830 46486 51831 46487 51832
d1irda_ d1hyha1 141 139 46456 51349 46457 51734 46458 51735 46463 51848 46486 51857 46487 51858
d1irda_ d1zk4a1 141 251 46456 51349 46457 51734 46458 51735 46463 51751 46486 89521 46487 89522
d1irda_ d1gz3a1 141 294 46456 51349 46457 51734 46458 51735 46463 51883 46486 51898 46487 51899
d1irda_ d1xc2a2 141 152 46456 51349 46457 51734 46458 51735 46463 51868 46486 117434 46487 117435
d1irda_ d1ooea_ 141 235 46456 51349 46457 51734 46458 51735 46463 51751 46486 51769 46487 89520
d1irda_ d1hyea1 141 145 46456 51349 46457 51734 46458 51735 46463 51848 46486 63941 46487 63942
d1irda_ d1vj0a2 141 182 46456 51349 46457 51734 46458 51735 46463 51736 46486 102124 46487 102125
d1irda_ d1gdha1 141 191 46456 51349 46457 51734 46458 51735 46463 51830 46486 51837 46487 51838
d1irda_ d1ek6a_ 141 346 46456 51349 46457 51734 46458 51735 46463 51751 46486 51752 46487 51754
d1irda_ d1e6ua_ 141 315 46456 51349 46457 51734 46458 51735 46463 51751 46486 51757 46487 51758
d1irda_ d1tlta1 141 164 46456 51349 46457 51734 46458 51735 46463 51800 46486 110421 46487 110422
d1irda_ d1hdca_ 141 253 46456 51349 46457 51734 46458 51735 46463 51751 46486 51776 46487 51777
d1irda_ d1hxha_ 141 253 46456 51349 46457 51734 46458 51735 46463 51751 46486 82290 46487 82291
d1irda_ d1o94a2 141 156 46456 51349 46457 51904 46458 51905 46463 51906 46486 51907 46487 51908
d1irda_ d1d7ya1 141 183 46456 51349 46457 51904 46458 51905 46463 51943 46486 51957 46487 51958
d1irda_ d1vg0a1 141 375 46456 51349 46457 51904 46458 51905 46463 51931 46486 89546 46487 89547
d1irda_ d3lada2 141 119 46456 51349 46457 51904 46458 51905 46463 51943 46486 51959 46487 51962
d1irda_ d1trba1 141 190 46456 51349 46457 51904 46458 51905 46463 51943 46486 51950 46487 51951
d1irda_ d1xhca2 141 122 46456 51349 46457 51904 46458 51905 46463 51943 46486 117442 46487 117443
d1irda_ d1ogqa_ 141 313 46456 51349 46457 52046 46458 52058 46463 89569 46486 89570 46487 89571
d1irda_ d1ozna_ 141 284 46456 51349 46457 52046 46458 52058 46463 75142 46486 89567 46487 89568
d1irda_ d1wdka4 141 310 46456 51349 46457 52095 46458 52096 46463 52103 46486 110450 46487 110451
d1irda_ d1fc6a4 141 294 46456 51349 46457 52095 46458 52096 46463 52100 46486 68935 46487 52102
d1irda_ d2ayya1 141 117 46456 51349 46457 52171 46458 52172 46463 142037 46486 142038 46487 142039
d1irda_ d1qkka_ 141 140 46456 51349 46457 52171 46458 52172 46463 52173 46486 52184 46487 52185
d1irda_ d1k68a_ 141 140 46456 51349 46457 52171 46458 52172 46463 52173 46486 75152 46487 102226
d1irda_ d1dz3a_ 141 123 46456 51349 46457 52171 46458 52172 46463 52173 46486 52186 46487 52187
d1irda_ d1gpma2 141 205 46456 51349 46457 52171 46458 52317 46463 52318 46486 52319 46487 52320
d1irda_ d1i7qb_ 141 192 46456 51349 46457 52171 46458 52317 46463 52318 46486 52323 46487 63970
d1irda_ d1ygya2 141 130 46456 51349 46457 52171 46458 52283 46463 52284 46486 52293 46487 142063
d1irda_ d7reqa2 141 168 46456 51349 46457 52171 46458 52242 46463 52243 46486 88717 46487 88718
d1irda_ d1qvza_ 141 236 46456 51349 46457 52171 46458 52317 46463 52325 46486 102253 46487 102254
d1irda_ d1vcoa1 141 242 46456 51349 46457 52171 46458 52317 46463 52318 46486 110481 46487 110483
d1irda_ d1kwga3 141 197 46456 51349 46457 52171 46458 52317 46463 82351 46486 82352 46487 82353
d1irda_ d1ni5a1 141 227 46456 51349 46457 52373 46458 52402 46463 82359 46486 82360 46487 82361
d1irda_ d1f9aa_ 141 164 46456 51349 46457 52373 46458 52374 46463 52397 46486 52400 46487 52401
d1irda_ d1kama_ 141 180 46456 51349 46457 52373 46458 52374 46463 52397 46486 52400 46487 75164
d1irda_ d1o97d1 141 192 46456 51349 46457 52373 46458 52402 46463 52432 46486 81393 46487 82362
d1irda_ d1gpma1 141 175 46456 51349 46457 52373 46458 52402 46463 52403 46486 52404 46487 52405
d1irda_ d1zpda3 141 204 46456 51349 46457 52517 46458 52518 46463 88749 46486 88750 46487 88753
d1irda_ d1pvda2 141 172 46456 51349 46457 52517 46458 52518 46463 88724 46486 88725 46487 88727
d1irda_ d1htwa_ 141 158 46456 51349 46457 52539 46458 52540 46463 75213 46486 75214 46487 75215
d1irda_ d1jj7a_ 141 251 46456 51349 46457 52539 46458 52540 46463 52686 46486 64029 46487 64030
d1irda_ d2ak3a1 141 189 46456 51349 46457 52539 46458 52540 46463 52541 46486 52554 46487 52557
d1irda_ d2b2na1 141 308 46456 51349 46457 52539 46458 52540 46463 81268 46486 142320 46487 142321
d1irda_ d2eyqa5 141 211 46456 51349 46457 52539 46458 52540 46463 81268 46486 142320 46487 142321
d1irda_ d1e2ka_ 141 308 46456 51349 46457 52539 46458 52540 46463 52541 46486 52552 46487 52553
d1irda_ d1m7ga_ 141 208 46456 51349 46457 52539 46458 52540 46463 52572 46486 52573 46487 52574
d1irda_ d1jqlb_ 141 140 46456 51349 46457 52539 46458 52540 46463 81269 46486 64033 46487 64034
d1irda_ d1t6na_ 141 207 46456 51349 46457 52539 46458 52540 46463 81268 46486 110562 46487 110563
d1irda_ d2g0ta1 141 336 46456 51349 46457 52539 46458 52540 46463 52652 46486 142299 46487 142300
d1irda_ d1eg7a_ 141 549 46456 51349 46457 52539 46458 52540 46463 52652 46486 52659 46487 52660
d1irda_ d1xewy1 141 160 46456 51349 46457 52539 46458 52540 46463 52686 46486 52693 46487 117545
d1irda_ d1uaaa1 141 306 46456 51349 46457 52539 46458 52540 46463 81268 46486 52701 46487 52703
d1irda_ d1h65a_ 141 257 46456 51349 46457 52539 46458 52540 46463 52592 46486 69485 46487 69486
d1irda_ d1z3ix1 141 346 46456 51349 46457 52539 46458 52540 46463 81268 46486 142316 46487 142317
d1irda_ d1rifa_ 141 282 46456 51349 46457 52539 46458 52540 46463 102396 46486 102397 46487 102398
d1irda_ d2gnoa2 141 198 46456 51349 46457 52539 46458 52540 46463 81269 46486 64031 46487 142324
d1irda_ d1odfa_ 141 280 46456 51349 46457 52539 46458 52540 46463 52584 46486 102356 46487 102357
d1irda_ d1g6oa_ 141 323 46456 51349 46457 52539 46458 52540 46463 52670 46486 52719 46487 52720
d1irda_ d1w36d2 141 190 46456 51349 46457 52539 46458 52540 46463 81268 46486 117554 46487 117555
d1irda_ d1t0hb_ 141 187 46456 51349 46457 52539 46458 52540 46463 52541 46486 110527 46487 110528
d1irda_ d1a8la1 141 119 46456 51349 46457 52832 46458 52833 46463 52849 46486 52850 46487 52852
d1irda_ d2b5ea2 141 98 46456 51349 46457 52832 46458 52833 46463 52849 46486 52850 46487 142358
d1irda_ d1beda_ 141 181 46456 51349 46457 52832 46458 52833 46463 100953 46486 100954 46487 100956
d1irda_ d2fa8a1 141 86 46456 51349 46457 52832 46458 52833 46463 142411 46486 142414 46487 142415
d1irda_ d1woua_ 141 119 46456 51349 46457 52832 46458 52833 46463 110612 46486 110613 46487 110615
d1irda_ d2es7a1 141 103 46456 51349 46457 52832 46458 52833 46463 142401 46486 142402 46487 142404
d1irda_ d1ti3a_ 141 113 46456 51349 46457 52832 46458 52833 46463 52834 46486 52835 46487 117590
d1irda_ d1xvqa_ 141 160 46456 51349 46457 52832 46458 52833 46463 52901 46486 102452 46487 117600
d1irda_ d1eeja1 141 156 46456 51349 46457 52832 46458 52833 46463 52898 46486 52899 46487 52900
d1irda_ d1hc7a1 141 127 46456 51349 46457 52953 46458 52954 46463 52955 46486 64071 46487 64072
d1irda_ d1wu7a1 141 97 46456 51349 46457 52953 46458 52954 46463 52955 46486 52956 46487 142418
d1irda_ d1y1oa_ 141 168 46456 51349 46457 52979 46458 52980 46463 117631 46486 117632 46487 117634
d1irda_ d1wdja_ 141 186 46456 51349 46457 52979 46458 52980 46463 117628 46486 117629 46487 117630
d1irda_ d3pvia_ 141 156 46456 51349 46457 52979 46458 52980 46463 52996 46486 52997 46487 52998
d1irda_ d2nrha1 141 75 46456 51349 46457 53066 46458 53067 46463 142484 46486 142485 46487 142488
d1irda_ d1w0ha_ 141 200 46456 51349 46457 53066 46458 53098 46463 53118 46486 117648 46487 117649
d1irda_ d1iv0a_ 141 98 46456 51349 46457 53066 46458 53098 46463 102485 46486 102490 46487 102491
d1irda_ d2bh1a1 141 94 46456 51349 46457 53066 46458 53067 46463 117644 46486 117645 46487 117646
d1irda_ d1mwma1 141 153 46456 51349 46457 53066 46458 53067 46463 53068 46486 82438 46487 82439
d1irda_ d2d0oa3 141 203 46456 51349 46457 53066 46458 53067 46463 82440 46486 142464 46487 142465
d1irda_ d1qnta2 141 81 46456 51349 46457 53066 46458 53155 46463 53156 46486 53159 46487 53160
d1irda_ d1saza2 141 203 46456 51349 46457 53066 46458 53067 46463 53080 46486 142460 46487 142461
d1irda_ d1nu0a_ 141 131 46456 51349 46457 53066 46458 53098 46463 102485 46486 102486 46487 102487
d1irda_ d1jcea1 141 137 46456 51349 46457 53066 46458 53067 46463 53068 46486 64087 46487 64088
d1irda_ d1yqea1 141 278 46456 51349 46457 53162 46458 142535 46463 142536 46486 142539 46487 142540
d1irda_ d1cfza_ 141 162 46456 51349 46457 53162 46458 53163 46463 53164 46486 53165 46487 53166
d1irda_ d1q7la1 141 192 46456 51349 46457 53162 46458 53187 46463 53204 46486 102511 46487 102512
d1irda_ d1vgya1 141 262 46456 51349 46457 53162 46458 53187 46463 53204 46486 102509 46487 102510
d1irda_ d1z7ga1 141 199 46456 51349 46457 53270 46458 53271 46463 53272 46486 53283 46487 53284
d1irda_ d1wd5a_ 141 208 46456 51349 46457 53270 46458 53271 46463 53272 46486 117673 46487 117674
d1irda_ d2h00a1 141 225 46456 51349 46457 53334 46458 53335 46463 142651 46486 142652 46487 142653
d1irda_ d1im8a_ 141 225 46456 51349 46457 53334 46458 53335 46463 69544 46486 69545 46487 69546
d1irda_ d1zq9a1 141 278 46456 51349 46457 53334 46458 53335 46463 88784 46486 142575 46487 142576
d1irda_ d1dcta_ 141 324 46456 51349 46457 53334 46458 53335 46463 88786 46486 53371 46487 53372
d1irda_ d2i6ga1 141 177 46456 51349 46457 53334 46458 53335 46463 142603 46486 142604 46487 142605
d1irda_ d1qyra_ 141 252 46456 51349 46457 53334 46458 53335 46463 88784 46486 110662 46487 110663
d1irda_ d1xxla_ 141 234 46456 51349 46457 53334 46458 53335 46463 110671 46486 117683 46487 117684
d1irda_ d2igta1 141 306 46456 51349 46457 53334 46458 53335 46463 142635 46486 142636 46487 142637
d1irda_ d1vjoa_ 141 377 46456 51349 46457 53382 46458 53383 46463 53402 46486 89757 46487 102598
d1irda_ d1xi9a_ 141 388 46456 51349 46457 53382 46458 53383 46463 53384 46486 117693 46487 117694
d1irda_ d2gsaa_ 141 427 46456 51349 46457 53382 46458 53383 46463 53417 46486 53420 46487 53421
d1irda_ d1iuga_ 141 348 46456 51349 46457 53382 46458 53383 46463 53402 46486 102599 46487 102600
d1irda_ d1js3a_ 141 464 46456 51349 46457 53382 46458 53383 46463 69565 46486 69566 46487 69567
d1irda_ d1ezia_ 141 216 46456 51349 46457 53447 46458 53448 46463 68901 46486 53456 46487 53457
d1irda_ d1s4na_ 141 337 46456 51349 46457 53447 46458 53448 46463 102609 46486 102610 46487 102611
d1irda_ d1ispa_ 141 179 46456 51349 46457 53473 46458 53474 46463 53570 46486 64145 46487 64146
d1irda_ d1a8qa_ 141 274 46456 51349 46457 53473 46458 53474 46463 53531 46486 53534 46487 53535
d1irda_ d1whta1 141 256 46456 51349 46457 53473 46458 53474 46463 53499 46486 53500 46487 53501
d1irda_ d3tgla_ 141 265 46456 51349 46457 53473 46458 53474 46463 53558 46486 53559 46487 53561
d1irda_ d2h7xa1 141 278 46456 51349 46457 53473 46458 53474 46463 69584 46486 82513 46487 82514
d1irda_ d1fj2a_ 141 229 46456 51349 46457 53473 46458 53474 46463 53547 46486 53550 46487 53551
d1irda_ d2jfga3 141 204 46456 51349 46457 53612 46458 53623 46463 53624 46486 53625 46487 53626
d1irda_ d1vm7a_ 141 299 46456 51349 46457 53612 46458 53613 46463 53614 46486 53615 46487 110706
d1irda_ d1xs5a_ 141 240 46456 51349 46457 53849 46458 53850 46463 53851 46486 102700 46487 117746
d1irda_ d1p99a_ 141 255 46456 51349 46457 53849 46458 53850 46463 53851 46486 102700 46487 102701
d1irda_ d1uqwa_ 141 487 46456 51349 46457 53849 46458 53850 46463 53851 46486 102692 46487 102693
d1irda_ d1r9la_ 141 309 46456 51349 46457 53849 46458 53850 46463 53851 46486 102702 46487 102703
d1irda_ d1u6ea2 141 148 46456 51349 46457 53900 46458 53901 46463 53914 46486 53912 46487 64196
d1irda_ d1teda_ 141 368 46456 51349 46457 53900 46458 53901 46463 53914 46486 110758 46487 110759
d1irda_ d2evra2 141 148 46456 53931 46457 54000 46458 54001 46463 142873 46486 142874 46487 142875
d1irda_ d3gcba_ 141 458 46456 53931 46457 54000 46458 54001 46463 54002 46486 54017 46487 54018
d1irda_ d1y08a_ 141 286 46456 53931 46457 54000 46458 54001 46463 117762 46486 117763 46487 117764
d1irda_ d1pvga1 141 139 46456 53931 46457 54210 46458 54211 46463 54224 46486 102751 46487 102752
d1irda_ d1a6fa_ 141 113 46456 53931 46457 54210 46458 54211 46463 54220 46486 54221 46487 54222
d1irda_ d1wdta3 141 115 46456 53931 46457 54210 46458 54211 46463 54212 46486 54213 46487 142925
d1irda_ d1wxva1 141 81 46456 53931 46457 54235 46458 54236 46463 54237 46486 142932 46487 142933
d1irda_ d2cs4a1 141 84 46456 53931 46457 54235 46458 54236 46463 54263 46486 142962 46487 142963
d1irda_ d1v5ta_ 141 90 46456 53931 46457 54235 46458 54236 46463 54237 46486 110798 46487 110799
d1irda_ d1nyra2 141 59 46456 53931 46457 54235 46458 81271 46463 81270 46486 55176 46487 102798
d1irda_ d3tssa2 141 101 46456 53931 46457 54235 46458 54334 46463 54335 46486 54340 46487 54341
d1irda_ d1m94a_ 141 73 46456 53931 46457 54235 46458 54236 46463 54237 46486 82579 46487 82580
d1irda_ d1tifa_ 141 76 46456 53931 46457 54235 46458 54364 46463 54365 46486 54366 46487 54367
d1irda_ d1k8rb_ 141 82 46456 53931 46457 54235 46458 54236 46463 54263 46486 69662 46487 69663
d1irda_ d1z2ma2 141 76 46456 53931 46457 54235 46458 54236 46463 54237 46486 142936 46487 142937
d1irda_ d1qqra_ 141 138 46456 53931 46457 54235 46458 54328 46463 54329 46486 54332 46487 54333
d1irda_ d2a15a1 141 132 46456 53931 46457 54402 46458 54427 46463 54434 46486 142994 46487 142995
d1irda_ d2cx1a2 141 90 46456 53931 46457 54402 46458 88802 46463 143004 46486 143005 46487 143006
d1irda_ d1gy7a_ 141 121 46456 53931 46457 54402 46458 54427 46463 54431 46486 54432 46487 75374
d1irda_ d1jkga_ 141 139 46456 53931 46457 54402 46458 54427 46463 54431 46486 69675 46487 69676
d1irda_ d1jnda2 141 92 46456 53931 46457 54533 46458 54556 46463 54557 46486 75392 46487 75393
d1irda_ d1kfwa2 141 61 46456 53931 46457 54533 46458 54556 46463 54557 46486 82626 46487 82627
d1irda_ d1xrka_ 141 120 46456 53931 46457 54592 46458 54593 46463 54598 46486 54599 46487 54601
d1irda_ d1ss4a_ 141 149 46456 53931 46457 54592 46458 54593 46463 110880 46486 110881 46487 110882
d1irda_ d2alia1 141 130 46456 53931 46457 54636 46458 54637 46463 54638 46486 143162 46487 143163
d1irda_ d1mkaa_ 141 171 46456 53931 46457 54636 46458 54637 46463 54641 46486 54642 46487 54643
d1irda_ d2c2ia1 141 149 46456 53931 46457 54636 46458 54637 46463 82636 46486 143173 46487 143174
d1irda_ d1ixla_ 141 130 46456 53931 46457 54636 46458 54637 46463 89902 46486 102916 46487 102917
d1irda_ d1x4fa1 141 99 46456 53931 46457 54861 46458 54928 46463 54929 46486 143306 46487 143307
d1irda_ d1sqea_ 141 101 46456 53931 46457 54861 46458 54909 46463 102959 46486 110955 46487 110956
d1irda_ d2a6oa1 141 130 46456 53931 46457 54861 46458 143422 46463 143423 46486 143426 46487 143427
d1irda_ d1naqa_ 141 106 46456 53931 46457 54861 46458 54913 46463 75434 46486 89931 46487 102973
d1irda_ d1fx2a_ 141 235 46456 53931 46457 54861 46458 55073 46463 55074 46486 55081 46487 55082
d1irda_ d1o0pa_ 141 104 46456 53931 46457 54861 46458 54928 46463 54929 46486 54936 46487 54937
d1irda_ d2cpfa1 141 85 46456 53931 46457 54861 46458 54928 46463 54929 46486 117969 46487 117970
d1irda_ d2dita1 141 99 46456 53931 46457 54861 46458 54928 46463 54929 46486 143290 46487 143291
d1irda_ d1wdta4 141 96 46456 53931 46457 54861 46458 54980 46463 54981 46486 54982 46487 143371
d1irda_ d1m1ha2 141 101 46456 53931 46457 54861 46458 82679 46463 82680 46486 82681 46487 82682
d1irda_ d1k0va_ 141 73 46456 53931 46457 54861 46458 55008 46463 55009 46486 55017 46487 69736
d1irda_ d2cyya2 141 86 46456 53931 46457 54861 46458 54909 46463 69733 46486 102968 46487 102969
d1irda_ d1wc3a_ 141 199 46456 53931 46457 54861 46458 55073 46463 55074 46486 117982 46487 117983
d1irda_ d1rwua_ 141 87 46456 53931 46457 54861 46458 117991 46463 117992 46486 117993 46487 117994
d1irda_ d1hfel2 141 85 46456 53931 46457 54861 46458 54862 46463 54884 46486 54887 46487 54888
d1irda_ d1koha2 141 96 46456 53931 46457 54861 46458 54928 46463 54954 46486 54955 46487 54956
d1irda_ d1wf0a_ 141 88 46456 53931 46457 54861 46458 54928 46463 54929 46486 117957 46487 117958
d1irda_ d1l3ka1 141 84 46456 53931 46457 54861 46458 54928 46463 54929 46486 54930 46487 54931
d1irda_ d1fxla1 141 82 46456 53931 46457 54861 46458 54928 46463 54929 46486 54942 46487 54943
d1irda_ d1fnoa3 141 113 46456 53931 46457 54861 46458 55031 46463 55032 46486 75443 46487 75444
d1irda_ d1vfja_ 141 116 46456 53931 46457 54861 46458 54913 46463 54914 46486 54915 46487 102972
d1irda_ d1lxna_ 141 99 46456 53931 46457 54861 46458 89957 46463 89958 46486 89959 46487 89960
d1irda_ d1tdja3 141 75 46456 53931 46457 54861 46458 55021 46463 55025 46486 55026 46487 55027
d1irda_ d1vk8a_ 141 93 46456 53931 46457 54861 46458 89957 46463 89958 46486 110985 46487 110986
d1irda_ d1l3ka2 141 79 46456 53931 46457 54861 46458 54928 46463 54929 46486 54930 46487 54931
d1irda_ d2fzcb1 141 99 46456 53931 46457 54861 46458 54893 46463 54894 46486 54895 46487 54896
d1irda_ d2d69a2 141 126 46456 53931 46457 54861 46458 54966 46463 54967 46486 54968 46487 143363
d1irda_ d1w5ba2 141 123 46456 53931 46457 55297 46458 55307 46463 55308 46486 55309 46487 55310
d1irda_ d1h7ma_ 141 99 46456 53931 46457 55297 46458 55315 46463 55316 46486 55317 46487 89986
d1irda_ d2czca1 141 162 46456 53931 46457 55346 46458 55347 46463 55348 46486 55349 46487 143537
d1irda_ d2cvoa2 141 165 46456 53931 46457 55346 46458 55347 46463 55348 46486 143540 46487 143541
d1irda_ d1p1ja2 141 115 46456 53931 46457 55346 46458 55347 46463 55368 46486 75484 46487 75486
d1irda_ d1oz9a_ 141 141 46456 53931 46457 55485 46458 55486 46463 103132 46486 103133 46487 103134
d1irda_ d1r55a_ 141 203 46456 53931 46457 55485 46458 55486 46463 55519 46486 118046 46487 118047
d1irda_ d1kjoa_ 141 316 46456 53931 46457 55485 46458 55486 46463 55490 46486 63414 46487 55494
d1irda_ d1qf6a4 141 291 46456 53931 46457 55680 46458 55681 46463 55682 46486 55694 46487 55695
d1irda_ d1atia2 141 326 46456 53931 46457 55680 46458 55681 46463 55682 46486 55692 46487 55693
d1irda_ d1yx0a1 141 151 46456 53931 46457 55728 46458 55729 46463 55730 46486 143654 46487 143655
d1irda_ d2fiwa1 141 156 46456 53931 46457 55728 46458 55729 46463 55730 46486 143708 46487 143709
d1irda_ d1mk4a_ 141 157 46456 53931 46457 55728 46458 55729 46463 55730 46486 90013 46487 90014
d1irda_ d1ghea_ 141 170 46456 53931 46457 55728 46458 55729 46463 55730 46486 82747 46487 82748
d1irda_ d1s3za_ 141 147 46456 53931 46457 55728 46458 55729 46463 55730 46486 111098 46487 111099
d1irda_ d1tgqa_ 141 96 46456 53931 46457 55769 46458 103196 46463 103197 46486 118074 46487 118075
d1irda_ d1ifqa_ 141 127 46456 53931 46457 55769 46458 64356 46463 64357 46486 64358 46487 64359
d1irda_ d1nwza_ 141 125 46456 53931 46457 55769 46458 55785 46463 55786 46486 55787 46487 55788
d1irda_ d2fb1a2 141 147 46456 53931 46457 55810 46458 55811 46463 143772 46486 143775 46487 143776
d1irda_ d1puna_ 141 129 46456 53931 46457 55810 46458 55811 46463 55812 46486 55813 46487 55814
d1irda_ d1kcma_ 141 256 46456 53931 46457 55944 46458 55961 46463 64388 46486 64389 46487 75549
d1irda_ d2fpna1 141 205 46456 53931 46457 55944 46458 143842 46463 143843 46486 143844 46487 143845
d1irda_ d1txca1 141 147 46456 53931 46457 55944 46458 55961 46463 55962 46486 75543 46487 143818
d1irda_ d1dmla1 141 141 46456 53931 46457 55978 46458 55979 46463 55983 46486 55987 46487 55988
d1irda_ d1b77a2 141 118 46456 53931 46457 55978 46458 55979 46463 55983 46486 55984 46487 55985
d1irda_ d2io8a3 141 297 46456 53931 46457 56058 46458 56059 46463 143890 46486 143891 46487 143892
d1irda_ d1dv1a3 141 204 46456 53931 46457 56058 46458 56059 46463 56067 46486 56068 46487 56069
d1irda_ d1ia9a_ 141 276 46456 53931 46457 56111 46458 56112 46463 64408 46486 64409 46487 64410
d1irda_ d1o6ya_ 141 261 46456 53931 46457 56111 46458 56112 46463 88854 46486 82793 46487 82794
d1irda_ d1zara2 141 178 46456 53931 46457 56111 46458 56112 46463 111204 46486 111205 46487 111206
d1irda_ d1vjya_ 141 299 46456 53931 46457 56111 46458 56112 46463 88854 46486 56144 46487 56145
d1irda_ d1g0ul_ 141 222 46456 53931 46457 56234 46458 56235 46463 56251 46486 56252 46487 56254
d1irda_ d1ct9a2 141 192 46456 53931 46457 56234 46458 56235 46463 56236 46486 56242 46487 56243
d1irda_ d2ntka1 141 202 46456 53931 46457 56234 46458 75569 46463 75570 46486 75571 46487 75572
d1irda_ d1t61a2 141 111 46456 53931 46457 56435 46458 56436 46463 75585 46486 75586 46487 82820
d1irda_ d1j34a_ 141 129 46456 53931 46457 56435 46458 56436 46463 56437 46486 88861 46487 88862
d1irda_ d1t61a1 141 109 46456 53931 46457 56435 46458 56436 46463 75585 46486 75586 46487 82820
d1irda_ d1es5a_ 141 260 46456 56572 46457 56600 46458 56601 46463 56602 46486 56603 46487 56604
d1irda_ d1u60a_ 141 309 46456 56572 46457 56600 46458 56601 46463 90084 46486 111291 46487 111292
d1irda_ d1mswd_ 141 863 46456 56572 46457 56671 46458 56672 46463 56691 46486 56692 46487 56693
d1irda_ d1jiha2 141 389 46456 56572 46457 56671 46458 56672 46463 100888 46486 100892 46487 100893
d1irda_ d2fdra1 141 222 46456 51349 46457 56783 46458 56784 46463 75173 46486 142141 46487 142142
d1irda_ d1nf2a_ 141 267 46456 51349 46457 56783 46458 56784 46463 82388 46486 102313 46487 102314
d1irda_ d1rkua_ 141 206 46456 51349 46457 56783 46458 56784 46463 102304 46486 102305 46487 102306
d1irda_ d2c4na1 141 250 46456 51349 46457 56783 46458 56784 46463 102317 46486 142169 46487 142170
d1irda_ d1q9ba_ 141 43 46456 56992 46457 57015 46458 57016 46463 57017 46486 57022 46487 57023
d1irda_ d1skza1 141 52 46456 56992 46457 57015 46458 57262 46463 57263 46486 57268 46487 57269
d1irda_ d1m1xb5 141 43 46456 56992 46457 57015 46458 57196 46463 69940 46486 69941 46487 69942
d1irda_ d1g1ta2 141 39 46456 56992 46457 57015 46458 57196 46463 57197 46486 57203 46487 57204
d1irda_ d1yy9a4 141 32 46456 56992 46457 57015 46458 57184 46463 57185 46486 82887 46487 82888
d1irda_ d2j5ha1 141 39 46456 56992 46457 57015 46458 57196 46463 144100 46486 144101 46487 144102
d1irda_ d1icaa_ 141 40 46456 56992 46457 57015 46458 57095 46463 57163 46486 57166 46487 57167
d1irda_ d1ijqa2 141 50 46456 56992 46457 57015 46458 57196 46463 57197 46486 64539 46487 64540
d1irda_ d1cixa_ 141 44 46456 56992 46457 57015 46458 57059 46463 57072 46486 75666 46487 75667
d1irda_ d1lmra_ 141 35 46456 56992 46457 57015 46458 57059 46463 69930 46486 103535 46487 103536
d1irda_ d1szba2 141 45 46456 56992 46457 57015 46458 57196 46463 57197 46486 90141 46487 111402
d1irda_ d1h03p1 141 62 46456 56992 46457 57534 46458 57535 46463 57536 46486 90172 46487 90173
d1irda_ d1ok3a2 141 64 46456 56992 46457 57534 46458 57535 46463 57536 46486 90172 46487 90173
d1irda_ d1a1ia1 141 29 46456 56992 46457 57666 46458 57667 46463 57668 46486 57669 46487 57670
d1irda_ d2glia2 141 33 46456 56992 46457 57666 46458 57667 46463 57668 46486 57683 46487 57684
d1irda_ d1njqa_ 141 37 46456 56992 46457 57666 46458 57667 46463 90198 46486 90199 46487 90200
d1irda_ d1x6ha1 141 37 46456 56992 46457 57666 46458 57667 46463 57668 46486 144153 46487 144154
d1irda_ d1v6ga1 141 41 46456 56992 46457 57715 46458 57716 46463 57736 46486 111441 46487 111442
d1irda_ d1rutx4 141 33 46456 56992 46457 57715 46458 57716 46463 57736 46486 90205 46487 90206
d1irda_ d1y0ja1 141 39 46456 56992 46457 57715 46458 57716 46463 57717 46486 57718 46487 57720
d1irda_ d1ibia1 141 28 46456 56992 46457 57715 46458 57716 46463 57736 46486 57737 46487 57739
d1irda_ d1nypa1 141 31 46456 56992 46457 57715 46458 57716 46463 57736 46486 57741 46487 57742
d1irda_ d1qxfa_ 141 58 46456 56992 46457 57769 46458 57829 46463 90217 46486 90218 46487 90219
d1irda_ d1vd4a_ 141 62 46456 56992 46457 57769 46458 57783 46463 57784 46486 118283 46487 118284
d1irda_ d2akla2 141 38 46456 56992 46457 57769 46458 57783 46463 144191 46486 144192 46487 144193
d1irda_ d1lkoa2 141 44 46456 56992 46457 57769 46458 57802 46463 57803 46486 57811 46487 57812
d1irda_ d2i5nh2 141 36 46456 56835 46457 81407 46458 81490 46463 81489 46486 81488 46487 81485
d1irda_ d1eysh2 141 37 46456 56835 46457 81407 46458 81490 46463 81489 46486 81488 46487 81487
d1irda_ d1rkla_ 141 36 46456 56835 46457 81407 46458 103464 46463 103465 46486 103466 46487 103467
d1irda_ d1c8na_ 141 189 46456 48724 46457 88632 46458 88633 46463 88643 46486 49637 46487 49638
d1irda_ d1m3ya1 141 197 46456 48724 46457 88632 46458 49749 46463 82013 46486 82014 46487 82015
d1irda_ d1pvc1_ 141 279 46456 48724 46457 88632 46458 88633 46463 88634 46486 49666 46487 49669
d1irda_ d1s58a_ 141 523 46456 48724 46457 88632 46458 88645 46463 88646 46486 49661 46487 110116
d1irda_ d1ny721 141 182 46456 48724 46457 88632 46458 88633 46463 88636 46486 49627 46487 89227
d1irda_ d2apoa1 141 85 46456 48724 46457 88696 46458 88697 46463 88698 46486 88699 46487 141698
d1irda_ d1jhda1 141 173 46456 48724 46457 88696 46458 88697 46463 63801 46486 63802 46487 69296
d1irda_ d1k6da_ 141 217 46456 51349 46457 100949 46458 100950 46463 74656 46486 75257 46487 75258
d1irda_ d1ooya2 141 242 46456 51349 46457 100949 46458 100950 46463 74656 46486 82464 46487 82465
d1b8da_ d1lrza1 164 65 46456 46456 46457 46556 46458 46589 46532 81671 88961 81672 88511 81673
d1b8da_ d2f6ma1 164 64 46456 46456 46457 46556 46458 140111 46532 140112 88961 140113 88511 140114
d1b8da_ d1jj2u_ 164 65 46456 46456 46457 46556 46458 46561 46532 46562 88961 46563 88511 46564
d1b8da_ d1m70a2 164 98 46456 46456 46457 46625 46458 46626 46532 46680 88961 46681 88511 46682
d1b8da_ d1ycca_ 164 108 46456 46456 46457 46625 46458 46626 46532 46627 88961 46642 88511 46643
d1b8da_ d1wvec1 164 74 46456 46456 46457 46625 46458 46626 46532 46627 88961 46669 88511 46670
d1b8da_ d1w0ua_ 164 55 46456 46456 46457 46688 46458 46689 46532 46745 88961 116784 88511 116785
d1b8da_ d2g7ga1 164 65 46456 46456 46457 46688 46458 46689 46532 46764 88961 140195 88511 140196
d1b8da_ d1cf7b_ 164 82 46456 46456 46457 46688 46458 46785 46532 46847 88961 88654 88511 88655
d1b8da_ d2ga1a1 164 102 46456 46456 46457 46688 46458 46689 46532 140216 88961 140217 88511 140218
d1b8da_ d2fbha1 164 137 46456 46456 46457 46688 46458 46785 46532 63379 88961 140249 88511 140250
d1b8da_ d1or7a1 164 68 46456 46456 46457 46688 46458 88659 46532 88665 88961 88993 88511 88994
d1b8da_ d1s3ja_ 164 143 46456 46456 46457 46688 46458 46785 46532 63379 88961 101012 88511 101013
d1b8da_ d2a61a1 164 139 46456 46456 46457 46688 46458 46785 46532 63379 88961 140253 88511 140254
d1b8da_ d2dt5a1 164 74 46456 46456 46457 46688 46458 46785 46532 101007 88961 101008 88511 101009
d1b8da_ d1t33a1 164 88 46456 46456 46457 46688 46458 46689 46532 46764 88961 109655 88511 109656
d1b8da_ d1v4ra1 164 100 46456 46456 46457 46688 46458 46785 46532 46804 88961 140257 88511 140258
d1b8da_ d1lvaa3 164 64 46456 46456 46457 46688 46458 46785 46532 74683 88961 74684 88511 74685
d1b8da_ d1qbja_ 164 65 46456 46456 46457 46688 46458 46785 46532 46853 88961 46854 88511 46855
d1b8da_ d2np3a1 164 38 46456 46456 46457 46688 46458 46689 46532 46764 88961 140207 88511 140208
d1b8da_ d2cjja1 164 63 46456 46456 46457 46688 46458 46689 46532 46739 88961 140167 88511 140168
d1b8da_ d1kkxa_ 164 102 46456 46456 46457 46688 46458 46774 46532 46775 88961 74672 88511 74673
d1b8da_ d1in4a1 164 75 46456 46456 46457 46688 46458 46785 46532 46819 88961 46820 88511 63474
d1b8da_ d1ys7a1 164 103 46456 46456 46457 46688 46458 46894 46532 46895 88961 140315 88511 140316
d1b8da_ d1ylfa1 164 117 46456 46456 46457 46688 46458 46785 46532 109699 88961 140275 88511 140276
d1b8da_ d1jgsa_ 164 138 46456 46456 46457 46688 46458 46785 46532 63379 88961 68970 88511 68971
d1b8da_ d1jhga_ 164 101 46456 46456 46457 46688 46458 48295 46532 48296 88961 48297 88511 48298
d1b8da_ d1e3ha1 164 83 46456 46456 46457 46688 46458 46915 46532 46916 88961 46917 88511 46918
d1b8da_ d1rq6a_ 164 62 46456 46456 46457 46688 46458 116820 46532 116821 88961 116822 88511 116823
d1b8da_ d1p7ia_ 164 53 46456 46456 46457 46688 46458 46689 46532 46690 88961 46691 88511 46692
d1b8da_ d1z0xa1 164 68 46456 46456 46457 46688 46458 46689 46532 46764 88961 140183 88511 140184
d1b8da_ d1r5la1 164 66 46456 46456 46457 46928 46458 46938 46532 46939 88961 101069 88511 101070
d1b8da_ d1cuka1 164 48 46456 46456 46457 46928 46458 46929 46532 46930 88961 46931 88511 46932
d1b8da_ d1otra_ 164 49 46456 46456 46457 46928 46458 46934 46532 88995 88961 88998 88511 88999
d1b8da_ d1neka1 164 138 46456 46456 46457 46965 46458 46977 46532 46978 88961 81708 88511 81709
d1b8da_ d1quua2 164 124 46456 46456 46457 46965 46458 46966 46532 46967 88961 46971 88511 46972
d1b8da_ d1hx1b_ 164 112 46456 46456 46457 46965 46458 63491 46532 63492 88961 63493 88511 63494
d1b8da_ d1ufaa1 164 105 46456 46456 46457 46996 46458 88688 46532 101086 88961 101087 88511 101088
d1b8da_ d1qwna1 164 111 46456 46456 46457 46996 46458 88688 46532 88693 88961 88694 88511 88695
d1b8da_ d1cgme_ 164 160 46456 46456 46457 47161 46458 47195 46532 47196 88961 47199 88511 47200
d1b8da_ d2ap3a1 164 181 46456 46456 46457 47161 46458 140423 46532 140424 88961 140425 88511 140426
d1b8da_ d1st6a6 164 72 46456 46456 46457 47161 46458 47220 46532 47221 88961 47224 88511 47225
d1b8da_ d1ei7a_ 164 158 46456 46456 46457 47161 46458 47195 46532 47196 88961 47197 88511 47198
d1b8da_ d1jr8a_ 164 105 46456 46456 46457 47161 46458 69000 46532 69001 88961 69002 88511 69003
d1b8da_ d1o3ua_ 164 120 46456 46456 46457 47161 46458 81593 46532 89022 88961 89023 88511 89024
d1b8da_ d1umna_ 164 151 46456 46456 46457 47239 46458 47240 46532 47241 88961 47250 88511 101134
d1b8da_ d1euma_ 164 161 46456 46456 46457 47239 46458 47240 46532 47241 88961 63524 88511 63525
d1b8da_ d2fjca1 164 151 46456 46456 46457 47239 46458 47240 46532 47241 88961 47250 88511 140435
d1b8da_ d2gmfa_ 164 121 46456 46456 46457 47265 46458 47266 46532 47286 88961 47289 88511 47290
d1b8da_ d1f6fa_ 164 183 46456 46456 46457 47265 46458 47266 46532 47267 88961 47278 88511 47279
d1b8da_ d2fefa1 164 124 46456 46456 46457 47363 46458 140486 46532 140487 88961 140488 88511 140489
d1b8da_ d1eqfa2 164 128 46456 46456 46457 47363 46458 47370 46532 47371 88961 47377 88511 47378
d1b8da_ d2bnma1 164 71 46456 46456 46457 47412 46458 47413 46532 47432 88961 140516 88511 140517
d1b8da_ d2auwa1 164 67 46456 46456 46457 47412 46458 47413 46532 140523 88961 140524 88511 140525
d1b8da_ d1h8ba_ 164 73 46456 46456 46457 47472 46458 47473 46532 47547 88961 63553 88511 63554
d1b8da_ d1k94a_ 164 165 46456 46456 46457 47472 46458 47473 46532 63550 88961 47550 88511 47551
d1b8da_ d1eg3a1 164 125 46456 46456 46457 47472 46458 47473 46532 47547 88961 47559 88511 47560
d1b8da_ d1tiza_ 164 67 46456 46456 46457 47472 46458 47473 46532 47502 88961 109823 88511 109824
d1b8da_ d1alva_ 164 173 46456 46456 46457 47472 46458 47473 46532 63550 88961 47552 88511 47555
d1b8da_ d1n2aa1 164 121 46456 46456 46457 47615 46458 47616 46532 47617 88961 81357 88511 47638
d1b8da_ d1k3ya1 164 142 46456 46456 46457 47615 46458 47616 46532 47617 88961 81349 88511 47625
d1b8da_ d2hbja1 164 96 46456 46456 46457 47768 46458 47819 46532 140646 88961 140647 88511 140648
d1b8da_ d2bcqa1 164 76 46456 46456 46457 47768 46458 47802 46532 47803 88961 101251 88511 101252
d1b8da_ d1sxea_ 164 97 46456 46456 46457 47768 46458 47769 46532 47770 88961 109869 88511 109870
d1b8da_ d1dgsa1 164 181 46456 46456 46457 47768 46458 47781 46532 47786 88961 47787 88511 47788
d1b8da_ d1xo1a1 164 105 46456 46456 46457 47768 46458 47807 46532 47808 88961 47813 88511 47814
d1b8da_ d1x40a1 164 78 46456 46456 46457 47768 46458 47769 46532 47773 88961 140624 88511 140625
d1b8da_ d1pgpa1 164 297 46456 46456 46457 48178 46458 48179 46532 48180 88961 48181 88511 48182
d1b8da_ d2f1ka1 164 114 46456 46456 46457 48178 46458 48179 46532 140780 88961 140781 88511 140783
d1b8da_ d1hn0a1 164 384 46456 46456 46457 48207 46458 48230 46532 48234 88961 89113 88511 89114
d1b8da_ d1h12a_ 164 404 46456 46456 46457 48207 46458 48208 46532 48213 88961 89105 88511 89106
d1b8da_ d1x9da1 164 452 46456 46456 46457 48207 46458 48225 46532 48226 88961 48227 88511 48229
d1b8da_ d2bpta1 164 860 46456 46456 46457 48370 46458 48371 46532 48372 88961 48378 88511 140814
d1b8da_ d1h6ka2 164 190 46456 46456 46457 48370 46458 48371 46532 100908 88961 63606 88511 63607
d1b8da_ d1ku1a_ 164 211 46456 46456 46457 48370 46458 48425 46532 48426 88961 74776 88511 74777
d1b8da_ d1elwa_ 164 117 46456 46456 46457 48370 46458 48452 46532 48453 88961 48456 88511 48457
d1b8da_ d1w9ca_ 164 321 46456 46456 46457 48370 46458 48371 46532 117002 88961 117003 88511 117004
d1b8da_ d1p5qa1 164 170 46456 46456 46457 48370 46458 48452 46532 48453 88961 109971 88511 109972
d1b8da_ d1xm9a1 164 420 46456 46456 46457 48370 46458 48371 46532 140833 88961 140834 88511 140835
d1b8da_ d2ajaa1 164 342 46456 46456 46457 48370 46458 140860 46532 140861 88961 140862 88511 140863
d1b8da_ d2i10a2 164 110 46456 46456 46457 48497 46458 48498 46532 48499 88961 140879 88511 140880
d1b8da_ d1zk8a2 164 105 46456 46456 46457 48497 46458 48498 46532 48499 88961 140891 88511 140892
d1b8da_ d1jnia_ 164 64 46456 46456 46457 48694 46458 48695 46532 48711 88961 74805 88511 74806
d1b8da_ d1j0pa_ 164 108 46456 46456 46457 48694 46458 48695 46532 48696 88961 48697 88511 48699
d1b8da_ d1uadc_ 164 92 46456 48724 46457 48725 46458 81296 46532 89191 88961 89192 88511 89193
d1b8da_ d1hnfa1 164 101 46456 48724 46457 48725 46458 48726 46532 48727 88961 48740 88511 48741
d1b8da_ d1wj3a_ 164 117 46456 48724 46457 48725 46458 49265 46532 49266 88961 117055 88511 117056
d1b8da_ d1o0va1 164 104 46456 48724 46457 48725 46458 48726 46532 48942 88961 88594 88511 88595
d1b8da_ d1y6kr2 164 106 46456 48724 46457 48725 46458 49265 46532 49266 88961 63670 88511 63671
d1b8da_ d1fltx_ 164 95 46456 48724 46457 48725 46458 48726 46532 49159 88961 49188 88511 49189
d1b8da_ d1ehxa_ 164 94 46456 48724 46457 48725 46458 81296 46532 81293 88961 49263 88511 49264
d1b8da_ d1x5fa1 164 107 46456 48724 46457 48725 46458 49265 46532 49266 88961 141053 88511 141054
d1b8da_ d1fnha1 164 90 46456 48724 46457 48725 46458 49265 46532 49266 88961 49270 88511 49271
d1b8da_ d1fyhb2 164 103 46456 48724 46457 48725 46458 49265 46532 49266 88961 49293 88511 49294
d1b8da_ d1va9a1 164 109 46456 48724 46457 48725 46458 49265 46532 49266 88961 141055 88511 141056
d1b8da_ d1nkra1 164 96 46456 48724 46457 48725 46458 48726 46532 49159 88961 49202 88511 49204
d1b8da_ d2h7wa1 164 108 46456 48724 46457 48725 46458 141066 46532 141067 88961 141068 88511 141069
d1b8da_ d2cuha1 164 102 46456 48724 46457 48725 46458 49265 46532 49266 88961 141045 88511 141046
d1b8da_ d1vcaa2 164 90 46456 48724 46457 48725 46458 48726 46532 49159 88961 49160 88511 49161
d1b8da_ d1wisa1 164 111 46456 48724 46457 48725 46458 49265 46532 49266 88961 141051 88511 141052
d1b8da_ d1x4xa1 164 93 46456 48724 46457 48725 46458 49265 46532 49266 88961 117057 88511 117058
d1b8da_ d1txvb1 164 135 46456 48724 46457 48725 46458 69179 46532 69180 88961 69183 88511 69184
d1b8da_ d1wfoa1 164 117 46456 48724 46457 48725 46458 49265 46532 49266 88961 141051 88511 141052
d1b8da_ d2cuma1 164 93 46456 48724 46457 48725 46458 49265 46532 49266 88961 141045 88511 141046
d1b8da_ d1l6za2 164 96 46456 48724 46457 48725 46458 48726 46532 49159 88961 81956 88511 81957
d1b8da_ d2crza1 164 97 46456 48724 46457 48725 46458 49265 46532 49266 88961 117057 88511 117058
d1b8da_ d1x5ja1 164 100 46456 48724 46457 48725 46458 49265 46532 49266 88961 141053 88511 141054
d1b8da_ d2bhua1 164 97 46456 48724 46457 48725 46458 81296 46532 81282 88961 49224 88511 141019
d1b8da_ d1f97a2 164 105 46456 48724 46457 48725 46458 48726 46532 49159 88961 49186 88511 49187
d1b8da_ d2hyma2 164 103 46456 48724 46457 48725 46458 49265 46532 49266 88961 89199 88511 89200
d1b8da_ d4kbpa1 164 112 46456 48724 46457 48725 46458 49363 46532 49364 88961 49365 88511 49366
d1b8da_ d2cuia1 164 101 46456 48724 46457 48725 46458 49265 46532 49266 88961 141045 88511 141046
d1b8da_ d1eh9a1 164 90 46456 48724 46457 48725 46458 81296 46532 81282 88961 49224 88511 49225
d1b8da_ d1fn4b1 164 116 46456 48724 46457 48725 46458 48726 46532 48727 88961 88543 88511 88560
d1b8da_ d1hc3a3 164 244 46456 48724 46457 48725 46458 81296 46532 81283 88961 49228 88511 49230
d1b8da_ d1r4xa1 164 163 46456 48724 46457 48725 46458 49348 46532 101536 88961 101537 88511 101538
d1b8da_ d1l3wa3 164 113 46456 48724 46457 48725 46458 49313 46532 49314 88961 74851 88511 74852
d1b8da_ d1eaqa_ 164 124 46456 48724 46457 49379 46458 49417 46532 81318 88961 49439 88511 63684
d1b8da_ d1ze3h1 164 121 46456 48724 46457 49379 46458 49401 46532 49405 88961 49406 88511 49407
d1b8da_ d1pdkb_ 164 149 46456 48724 46457 49379 46458 49401 46532 49405 88961 49408 88511 49409
d1b8da_ d2j5wa1 164 192 46456 48724 46457 49502 46458 49503 46532 49550 88961 49559 88511 49560
d1b8da_ d1hfua2 164 169 46456 48724 46457 49502 46458 49503 46532 49550 88961 49557 88511 49558
d1b8da_ d1bqka_ 164 124 46456 48724 46457 49502 46458 49503 46532 49504 88961 49522 88511 49525
d1b8da_ d1fwxa1 164 132 46456 48724 46457 49502 46458 49503 46532 63392 88961 49548 88511 63690
d1b8da_ d1tjxa_ 164 157 46456 48724 46457 49561 46458 49562 46532 49575 88961 49576 88511 49577
d1b8da_ d1gmia_ 164 135 46456 48724 46457 49561 46458 49562 46532 49563 88961 69196 88511 69197
d1b8da_ d1od3a_ 164 132 46456 48724 46457 49784 46458 49785 46532 69213 88961 89239 88511 89240
d1b8da_ d1kexa_ 164 155 46456 48724 46457 49784 46458 49785 46532 49791 88961 82016 88511 82017
d1b8da_ d1cx1a_ 164 153 46456 48724 46457 49784 46458 49785 46532 74893 88961 49809 88511 49810
d1b8da_ d1uwwa_ 164 184 46456 48724 46457 49784 46458 49785 46532 110122 88961 110123 88511 110124
d1b8da_ d1a8da1 164 247 46456 48724 46457 49898 46458 49899 46532 49956 88961 49957 88511 49958
d1b8da_ d2nmoa1 164 137 46456 48724 46457 49898 46458 49899 46532 49932 88961 49940 88511 49941
d1b8da_ d1olra_ 164 224 46456 48724 46457 49898 46458 49899 46532 49978 88961 49991 88511 101655
d1b8da_ d1uypa1 164 138 46456 48724 46457 49898 46458 49899 46532 101652 88961 101653 88511 101654
d1b8da_ d1umza_ 164 267 46456 48724 46457 49898 46458 49899 46532 49925 88961 101634 88511 101635
d1b8da_ d1n7oa3 164 274 46456 48724 46457 49993 46458 74650 46532 50006 88961 50009 88511 50010
d1b8da_ d1lura_ 164 325 46456 48724 46457 49993 46458 74650 46532 74911 88961 89277 88511 89278
d1b8da_ d1d0ya1 164 46 46456 48724 46457 50036 46458 50084 46532 50085 88961 50086 88511 50089
d1b8da_ d2gyan1 164 114 46456 48724 46457 50036 46458 50104 46532 141245 88961 141246 88511 141247
d1b8da_ d2fmma1 164 68 46456 48724 46457 50036 46458 54160 46532 54165 88961 54166 88511 54167
d1b8da_ d1kk8a1 164 48 46456 48724 46457 50036 46458 50084 46532 50085 88961 50086 88511 50088
d1b8da_ d1wiea_ 164 96 46456 48724 46457 50036 46458 50044 46532 50045 88961 117149 88511 117150
d1b8da_ d1oz2a2 164 108 46456 48724 46457 50036 46458 63748 46532 89299 88961 101686 88511 101687
d1b8da_ d1wjra_ 164 127 46456 48724 46457 50036 46458 63748 46532 89299 88961 117155 88511 117156
d1b8da_ d1h3za_ 164 108 46456 48724 46457 50036 46458 63748 46532 69250 88961 89297 88511 89298
d1b8da_ d1nppa2 164 58 46456 48724 46457 50036 46458 50104 46532 82072 88961 82073 88511 82074
d1b8da_ d2b2ya2 164 94 46456 48724 46457 50036 46458 54160 46532 54165 88961 141220 88511 141221
d1b8da_ d1si2a_ 164 120 46456 48724 46457 50036 46458 101690 46532 101691 88961 110165 88511 110166
d1b8da_ d1uewa_ 164 114 46456 48724 46457 50155 46458 50156 46532 50157 88961 101719 88511 101720
d1b8da_ d1rgwa_ 164 85 46456 48724 46457 50155 46458 50156 46532 50157 88961 101735 88511 101736
d1b8da_ d1y7na1 164 79 46456 48724 46457 50155 46458 50156 46532 50157 88961 141282 88511 141283
d1b8da_ d1uita_ 164 117 46456 48724 46457 50155 46458 50156 46532 50157 88961 101725 88511 101726
d1b8da_ d1v62a_ 164 117 46456 48724 46457 50155 46458 50156 46532 50157 88961 110180 88511 110181
d1b8da_ d1fr3a_ 164 67 46456 48724 46457 50198 46458 50331 46532 50332 88961 50333 88511 50334
d1b8da_ d1quqa_ 164 121 46456 48724 46457 50198 46458 50249 46532 50263 88961 50269 88511 50270
d1b8da_ d1pxfa_ 164 111 46456 48724 46457 50198 46458 50249 46532 50277 88961 89328 88511 89329
d1b8da_ d1qb5d_ 164 99 46456 48724 46457 50198 46458 50203 46532 50204 88961 50205 88511 50207
d1b8da_ d1e1oa1 164 143 46456 48724 46457 50198 46458 50249 46532 50250 88961 50256 88511 50258
d1b8da_ d1kl9a2 164 74 46456 48724 46457 50198 46458 50249 46532 50282 88961 74950 88511 74951
d1b8da_ d3tssa1 164 89 46456 48724 46457 50198 46458 50203 46532 50219 88961 50224 88511 50225
d1b8da_ d1g2913 164 61 46456 48724 46457 50198 46458 50331 46532 50338 88961 63406 88511 50340
d1b8da_ d1y14b1 164 86 46456 48724 46457 50198 46458 50249 46532 50282 88961 88670 88511 117195
d1b8da_ d1ue1a_ 164 113 46456 48724 46457 50198 46458 50249 46532 50263 88961 50264 88511 101760
d1b8da_ d1pyba_ 164 107 46456 48724 46457 50198 46458 50249 46532 50277 88961 89328 88511 101763
d1b8da_ d1q1ua_ 164 138 46456 48724 46457 50352 46458 50353 46532 50354 88961 101776 88511 101777
d1b8da_ d1md6a_ 164 154 46456 48724 46457 50352 46458 50353 46532 50362 88961 101780 88511 101781
d1b8da_ d1dfca4 164 111 46456 48724 46457 50352 46458 50405 46532 50406 88961 50407 88511 50408
d1b8da_ d1g7sa2 164 125 46456 48724 46457 50412 46458 50447 46532 50448 88961 50458 88511 50459
d1b8da_ d1kzla2 164 110 46456 48724 46457 50412 46458 63380 46532 63783 88961 63784 88511 82113
d1b8da_ d2ajta1 164 170 46456 48724 46457 50412 46458 50443 46532 141331 88961 141332 88511 141333
d1b8da_ d2asfa1 164 125 46456 48724 46457 50474 46458 50475 46532 50476 88961 141362 88511 141363
d1b8da_ d1ylna1 164 111 46456 48724 46457 50474 46458 141371 46532 141372 88961 141373 88511 141374
d1b8da_ d1si5h_ 164 227 46456 48724 46457 50493 46458 50494 46532 50514 88961 110239 88511 110240
d1b8da_ d1autc_ 164 240 46456 48724 46457 50493 46458 50494 46532 50514 88961 50579 88511 50580
d1b8da_ d1m9ua_ 164 241 46456 48724 46457 50493 46458 50494 46532 50514 88961 50536 88511 74973
d1b8da_ d1q3xa1 164 242 46456 48724 46457 50493 46458 50494 46532 50514 88961 110241 88511 110242
d1b8da_ d1zsqa1 164 125 46456 48724 46457 50728 46458 50729 46532 101839 88961 101840 88511 101841
d1b8da_ d1t77a2 164 110 46456 48724 46457 50728 46458 50729 46532 82146 88961 117263 88511 117264
d1b8da_ d1q67a_ 164 146 46456 48724 46457 50728 46458 50729 46532 101836 88961 101837 88511 101838
d1b8da_ d1btka_ 164 160 46456 48724 46457 50728 46458 50729 46532 50730 88961 50738 88511 50739
d1b8da_ d1upqa_ 164 107 46456 48724 46457 50728 46458 50729 46532 50730 88961 117244 88511 117245
d1b8da_ d1foea2 164 162 46456 48724 46457 50728 46458 50729 46532 50730 88961 50745 88511 50746
d1b8da_ d2a0aa1 164 131 46456 48724 46457 50813 46458 50814 46532 50847 88961 141467 88511 141468
d1b8da_ d1e5pa_ 164 149 46456 48724 46457 50813 46458 50814 46532 50815 88961 63805 88511 63806
d1b8da_ d2ah2a2 164 399 46456 48724 46457 50938 46458 50939 46532 50940 88961 82164 88511 89371
d1b8da_ d2hqsa1 164 269 46456 48724 46457 50938 46458 50960 46532 50961 88961 50962 88511 50963
d1b8da_ d1sqja2 164 343 46456 48724 46457 50964 46458 110296 46532 110297 88961 110298 88511 110299
d1b8da_ d1nexb2 164 344 46456 48724 46457 50964 46458 50978 46532 50979 88961 82169 88511 82170
d1b8da_ d1sqja1 164 427 46456 48724 46457 50964 46458 110296 46532 110297 88961 110298 88511 110299
d1b8da_ d1nofa1 164 106 46456 48724 46457 51010 46458 51011 46532 89388 88961 101922 88511 101923
d1b8da_ d1hx0a1 164 93 46456 48724 46457 51010 46458 51011 46532 51012 88961 51024 88511 51025
d1b8da_ d1qw9a1 164 130 46456 48724 46457 51010 46458 51011 46532 89388 88961 101924 88511 101925
d1b8da_ d1bn8a_ 164 399 46456 48724 46457 51125 46458 51126 46532 51127 88961 51128 88511 51131
d1b8da_ d1tyva_ 164 542 46456 48724 46457 51125 46458 51126 46532 51150 88961 51151 88511 51152
d1b8da_ d1o7fa3 164 124 46456 48724 46457 51181 46458 51206 46532 51210 88961 82197 88511 82198
d1b8da_ d1ds1a_ 164 323 46456 48724 46457 51181 46458 51197 46532 51203 88961 51204 88511 51205
d1b8da_ d2bgca2 164 131 46456 48724 46457 51181 46458 51206 46532 89419 88961 89420 88511 89421
d1b8da_ d2gaua2 164 137 46456 48724 46457 51181 46458 51206 46532 51210 88961 141643 88511 141644
d1b8da_ d1znpa1 164 140 46456 48724 46457 51181 46458 51182 46532 117318 88961 141605 88511 141606
d1b8da_ d2et1a1 164 201 46456 48724 46457 51181 46458 51182 46532 51187 88961 63853 88511 63854
d1b8da_ d1j1la_ 164 288 46456 48724 46457 51181 46458 51182 46532 101984 88961 101985 88511 101986
d1b8da_ d1f7da_ 164 118 46456 48724 46457 51268 46458 51283 46532 51284 88961 51285 88511 51287
d1b8da_ d1sixa_ 164 153 46456 48724 46457 51268 46458 51283 46532 51284 88961 51285 88511 82213
d1b8da_ d1nsja_ 164 205 46456 51349 46457 51350 46458 51366 46532 51381 88961 51382 88511 51384
d1b8da_ d1tv5a1 164 371 46456 51349 46457 51350 46458 51395 46532 51396 88961 51397 88511 141759
d1b8da_ d1o94a1 164 340 46456 51349 46457 51350 46458 51395 46532 51396 88961 51406 88511 51407
d1b8da_ d1xp3a1 164 297 46456 51349 46457 51350 46458 51658 46532 51659 88961 51660 88511 141851
d1b8da_ d1ur3m_ 164 298 46456 51349 46457 51350 46458 51430 46532 51431 88961 89459 88511 89460
d1b8da_ d1o5ka_ 164 295 46456 51349 46457 51350 46458 51569 46532 51570 88961 51574 88511 102090
d1b8da_ d1ep3a_ 164 311 46456 51349 46457 51350 46458 51395 46532 51396 88961 51397 88511 51399
d1b8da_ d2f6ua1 164 231 46456 51349 46457 51350 46458 51395 46532 51396 88961 141765 88511 141766
d1b8da_ d1wdda1 164 325 46456 51349 46457 51350 46458 51649 46532 51650 88961 51651 88511 117390
d1b8da_ d1d8wa_ 164 402 46456 51349 46457 51350 46458 51658 46532 51662 88961 51663 88511 51664
d1b8da_ d1hl9a2 164 329 46456 51349 46457 51350 46458 51445 46532 102079 88961 102080 88511 102081
d1b8da_ d1tvla_ 164 390 46456 51349 46457 51350 46458 51679 46532 82275 88961 110380 88511 110381
d1b8da_ d1a53a_ 164 247 46456 51349 46457 51350 46458 51366 46532 51381 88961 51385 88511 51387
d1b8da_ d1odza_ 164 379 46456 51349 46457 51350 46458 51445 46532 51487 88961 63908 88511 63909
d1b8da_ d1xxxa1 164 296 46456 51349 46457 51350 46458 51569 46532 51570 88961 51574 88511 141831
d1b8da_ d1u1ja2 164 352 46456 51349 46457 51350 46458 51726 46532 110384 88961 110385 88511 110386
d1b8da_ d1uasa2 164 273 46456 51349 46457 51350 46458 51445 46532 51446 88961 75064 88511 89468
d1b8da_ d1nqka_ 164 345 46456 51349 46457 51350 46458 51679 46532 82275 88961 82276 88511 82277
d1b8da_ d1bd0a2 164 233 46456 51349 46457 51350 46458 51419 46532 51420 88961 51421 88511 51422
d1b8da_ d2ftwa2 164 334 46456 51349 46457 51350 46458 51556 46532 75073 88961 141805 88511 141807
d1b8da_ d1sr9a2 164 310 46456 51349 46457 51350 46458 51569 46532 89494 88961 110364 88511 110365
d1b8da_ d1vlia2 164 286 46456 51349 46457 51350 46458 51569 46532 110368 88961 110369 88511 110370
d1b8da_ d1yeya1 164 248 46456 51349 46457 51350 46458 51604 46532 51609 88961 117386 88511 117387
d1b8da_ d1of8a_ 164 339 46456 51349 46457 51350 46458 51569 46532 51599 88961 51600 88511 82272
d1b8da_ d1uoka2 164 479 46456 51349 46457 51350 46458 51445 46532 51446 88961 51476 88511 51477
d1b8da_ d1wcga1 164 462 46456 51349 46457 51350 46458 51445 46532 51521 88961 141786 88511 141787
d1b8da_ d2choa2 164 310 46456 51349 46457 51350 46458 51445 46532 82253 88961 141790 88511 141791
d1b8da_ d1i1wa_ 164 303 46456 51349 46457 51350 46458 51445 46532 51487 88961 51514 88511 51518
d1b8da_ d1qnra_ 164 344 46456 51349 46457 51350 46458 51445 46532 51487 88961 51502 88511 51504
d1b8da_ d1gega_ 164 255 46456 51349 46457 51734 46458 51735 46532 51751 88961 51786 88511 51787
d1b8da_ d1cyda_ 164 242 46456 51349 46457 51734 46458 51735 46532 51751 88961 51765 88511 51766
d1b8da_ d1gu7a2 164 189 46456 51349 46457 51734 46458 51735 46532 51736 88961 89517 88511 89518
d1b8da_ d2naca1 164 188 46456 51349 46457 51734 46458 51735 46532 51830 88961 51831 88511 51832
d1b8da_ d1hyha1 164 139 46456 51349 46457 51734 46458 51735 46532 51848 88961 51857 88511 51858
d1b8da_ d1zk4a1 164 251 46456 51349 46457 51734 46458 51735 46532 51751 88961 89521 88511 89522
d1b8da_ d1gz3a1 164 294 46456 51349 46457 51734 46458 51735 46532 51883 88961 51898 88511 51899
d1b8da_ d1xc2a2 164 152 46456 51349 46457 51734 46458 51735 46532 51868 88961 117434 88511 117435
d1b8da_ d1ooea_ 164 235 46456 51349 46457 51734 46458 51735 46532 51751 88961 51769 88511 89520
d1b8da_ d1hyea1 164 145 46456 51349 46457 51734 46458 51735 46532 51848 88961 63941 88511 63942
d1b8da_ d1vj0a2 164 182 46456 51349 46457 51734 46458 51735 46532 51736 88961 102124 88511 102125
d1b8da_ d1gdha1 164 191 46456 51349 46457 51734 46458 51735 46532 51830 88961 51837 88511 51838
d1b8da_ d1ek6a_ 164 346 46456 51349 46457 51734 46458 51735 46532 51751 88961 51752 88511 51754
d1b8da_ d1e6ua_ 164 315 46456 51349 46457 51734 46458 51735 46532 51751 88961 51757 88511 51758
d1b8da_ d1tlta1 164 164 46456 51349 46457 51734 46458 51735 46532 51800 88961 110421 88511 110422
d1b8da_ d1hdca_ 164 253 46456 51349 46457 51734 46458 51735 46532 51751 88961 51776 88511 51777
d1b8da_ d1hxha_ 164 253 46456 51349 46457 51734 46458 51735 46532 51751 88961 82290 88511 82291
d1b8da_ d1o94a2 164 156 46456 51349 46457 51904 46458 51905 46532 51906 88961 51907 88511 51908
d1b8da_ d1d7ya1 164 183 46456 51349 46457 51904 46458 51905 46532 51943 88961 51957 88511 51958
d1b8da_ d1vg0a1 164 375 46456 51349 46457 51904 46458 51905 46532 51931 88961 89546 88511 89547
d1b8da_ d3lada2 164 119 46456 51349 46457 51904 46458 51905 46532 51943 88961 51959 88511 51962
d1b8da_ d1trba1 164 190 46456 51349 46457 51904 46458 51905 46532 51943 88961 51950 88511 51951
d1b8da_ d1xhca2 164 122 46456 51349 46457 51904 46458 51905 46532 51943 88961 117442 88511 117443
d1b8da_ d1ogqa_ 164 313 46456 51349 46457 52046 46458 52058 46532 89569 88961 89570 88511 89571
d1b8da_ d1ozna_ 164 284 46456 51349 46457 52046 46458 52058 46532 75142 88961 89567 88511 89568
d1b8da_ d1wdka4 164 310 46456 51349 46457 52095 46458 52096 46532 52103 88961 110450 88511 110451
d1b8da_ d1fc6a4 164 294 46456 51349 46457 52095 46458 52096 46532 52100 88961 68935 88511 52102
d1b8da_ d2ayya1 164 117 46456 51349 46457 52171 46458 52172 46532 142037 88961 142038 88511 142039
d1b8da_ d1qkka_ 164 140 46456 51349 46457 52171 46458 52172 46532 52173 88961 52184 88511 52185
d1b8da_ d1k68a_ 164 140 46456 51349 46457 52171 46458 52172 46532 52173 88961 75152 88511 102226
d1b8da_ d1dz3a_ 164 123 46456 51349 46457 52171 46458 52172 46532 52173 88961 52186 88511 52187
d1b8da_ d1gpma2 164 205 46456 51349 46457 52171 46458 52317 46532 52318 88961 52319 88511 52320
d1b8da_ d1i7qb_ 164 192 46456 51349 46457 52171 46458 52317 46532 52318 88961 52323 88511 63970
d1b8da_ d1ygya2 164 130 46456 51349 46457 52171 46458 52283 46532 52284 88961 52293 88511 142063
d1b8da_ d7reqa2 164 168 46456 51349 46457 52171 46458 52242 46532 52243 88961 88717 88511 88718
d1b8da_ d1qvza_ 164 236 46456 51349 46457 52171 46458 52317 46532 52325 88961 102253 88511 102254
d1b8da_ d1vcoa1 164 242 46456 51349 46457 52171 46458 52317 46532 52318 88961 110481 88511 110483
d1b8da_ d1kwga3 164 197 46456 51349 46457 52171 46458 52317 46532 82351 88961 82352 88511 82353
d1b8da_ d1ni5a1 164 227 46456 51349 46457 52373 46458 52402 46532 82359 88961 82360 88511 82361
d1b8da_ d1f9aa_ 164 164 46456 51349 46457 52373 46458 52374 46532 52397 88961 52400 88511 52401
d1b8da_ d1kama_ 164 180 46456 51349 46457 52373 46458 52374 46532 52397 88961 52400 88511 75164
d1b8da_ d1o97d1 164 192 46456 51349 46457 52373 46458 52402 46532 52432 88961 81393 88511 82362
d1b8da_ d1gpma1 164 175 46456 51349 46457 52373 46458 52402 46532 52403 88961 52404 88511 52405
d1b8da_ d1zpda3 164 204 46456 51349 46457 52517 46458 52518 46532 88749 88961 88750 88511 88753
d1b8da_ d1pvda2 164 172 46456 51349 46457 52517 46458 52518 46532 88724 88961 88725 88511 88727
d1b8da_ d1htwa_ 164 158 46456 51349 46457 52539 46458 52540 46532 75213 88961 75214 88511 75215
d1b8da_ d1jj7a_ 164 251 46456 51349 46457 52539 46458 52540 46532 52686 88961 64029 88511 64030
d1b8da_ d2ak3a1 164 189 46456 51349 46457 52539 46458 52540 46532 52541 88961 52554 88511 52557
d1b8da_ d2b2na1 164 308 46456 51349 46457 52539 46458 52540 46532 81268 88961 142320 88511 142321
d1b8da_ d2eyqa5 164 211 46456 51349 46457 52539 46458 52540 46532 81268 88961 142320 88511 142321
d1b8da_ d1e2ka_ 164 308 46456 51349 46457 52539 46458 52540 46532 52541 88961 52552 88511 52553
d1b8da_ d1m7ga_ 164 208 46456 51349 46457 52539 46458 52540 46532 52572 88961 52573 88511 52574
d1b8da_ d1jqlb_ 164 140 46456 51349 46457 52539 46458 52540 46532 81269 88961 64033 88511 64034
d1b8da_ d1t6na_ 164 207 46456 51349 46457 52539 46458 52540 46532 81268 88961 110562 88511 110563
d1b8da_ d2g0ta1 164 336 46456 51349 46457 52539 46458 52540 46532 52652 88961 142299 88511 142300
d1b8da_ d1eg7a_ 164 549 46456 51349 46457 52539 46458 52540 46532 52652 88961 52659 88511 52660
d1b8da_ d1xewy1 164 160 46456 51349 46457 52539 46458 52540 46532 52686 88961 52693 88511 117545
d1b8da_ d1uaaa1 164 306 46456 51349 46457 52539 46458 52540 46532 81268 88961 52701 88511 52703
d1b8da_ d1h65a_ 164 257 46456 51349 46457 52539 46458 52540 46532 52592 88961 69485 88511 69486
d1b8da_ d1z3ix1 164 346 46456 51349 46457 52539 46458 52540 46532 81268 88961 142316 88511 142317
d1b8da_ d1rifa_ 164 282 46456 51349 46457 52539 46458 52540 46532 102396 88961 102397 88511 102398
d1b8da_ d2gnoa2 164 198 46456 51349 46457 52539 46458 52540 46532 81269 88961 64031 88511 142324
d1b8da_ d1odfa_ 164 280 46456 51349 46457 52539 46458 52540 46532 52584 88961 102356 88511 102357
d1b8da_ d1g6oa_ 164 323 46456 51349 46457 52539 46458 52540 46532 52670 88961 52719 88511 52720
d1b8da_ d1w36d2 164 190 46456 51349 46457 52539 46458 52540 46532 81268 88961 117554 88511 117555
d1b8da_ d1t0hb_ 164 187 46456 51349 46457 52539 46458 52540 46532 52541 88961 110527 88511 110528
d1b8da_ d1a8la1 164 119 46456 51349 46457 52832 46458 52833 46532 52849 88961 52850 88511 52852
d1b8da_ d2b5ea2 164 98 46456 51349 46457 52832 46458 52833 46532 52849 88961 52850 88511 142358
d1b8da_ d1beda_ 164 181 46456 51349 46457 52832 46458 52833 46532 100953 88961 100954 88511 100956
d1b8da_ d2fa8a1 164 86 46456 51349 46457 52832 46458 52833 46532 142411 88961 142414 88511 142415
d1b8da_ d1woua_ 164 119 46456 51349 46457 52832 46458 52833 46532 110612 88961 110613 88511 110615
d1b8da_ d2es7a1 164 103 46456 51349 46457 52832 46458 52833 46532 142401 88961 142402 88511 142404
d1b8da_ d1ti3a_ 164 113 46456 51349 46457 52832 46458 52833 46532 52834 88961 52835 88511 117590
d1b8da_ d1xvqa_ 164 160 46456 51349 46457 52832 46458 52833 46532 52901 88961 102452 88511 117600
d1b8da_ d1eeja1 164 156 46456 51349 46457 52832 46458 52833 46532 52898 88961 52899 88511 52900
d1b8da_ d1hc7a1 164 127 46456 51349 46457 52953 46458 52954 46532 52955 88961 64071 88511 64072
d1b8da_ d1wu7a1 164 97 46456 51349 46457 52953 46458 52954 46532 52955 88961 52956 88511 142418
d1b8da_ d1y1oa_ 164 168 46456 51349 46457 52979 46458 52980 46532 117631 88961 117632 88511 117634
d1b8da_ d1wdja_ 164 186 46456 51349 46457 52979 46458 52980 46532 117628 88961 117629 88511 117630
d1b8da_ d3pvia_ 164 156 46456 51349 46457 52979 46458 52980 46532 52996 88961 52997 88511 52998
d1b8da_ d2nrha1 164 75 46456 51349 46457 53066 46458 53067 46532 142484 88961 142485 88511 142488
d1b8da_ d1w0ha_ 164 200 46456 51349 46457 53066 46458 53098 46532 53118 88961 117648 88511 117649
d1b8da_ d1iv0a_ 164 98 46456 51349 46457 53066 46458 53098 46532 102485 88961 102490 88511 102491
d1b8da_ d2bh1a1 164 94 46456 51349 46457 53066 46458 53067 46532 117644 88961 117645 88511 117646
d1b8da_ d1mwma1 164 153 46456 51349 46457 53066 46458 53067 46532 53068 88961 82438 88511 82439
d1b8da_ d2d0oa3 164 203 46456 51349 46457 53066 46458 53067 46532 82440 88961 142464 88511 142465
d1b8da_ d1qnta2 164 81 46456 51349 46457 53066 46458 53155 46532 53156 88961 53159 88511 53160
d1b8da_ d1saza2 164 203 46456 51349 46457 53066 46458 53067 46532 53080 88961 142460 88511 142461
d1b8da_ d1nu0a_ 164 131 46456 51349 46457 53066 46458 53098 46532 102485 88961 102486 88511 102487
d1b8da_ d1jcea1 164 137 46456 51349 46457 53066 46458 53067 46532 53068 88961 64087 88511 64088
d1b8da_ d1yqea1 164 278 46456 51349 46457 53162 46458 142535 46532 142536 88961 142539 88511 142540
d1b8da_ d1cfza_ 164 162 46456 51349 46457 53162 46458 53163 46532 53164 88961 53165 88511 53166
d1b8da_ d1q7la1 164 192 46456 51349 46457 53162 46458 53187 46532 53204 88961 102511 88511 102512
d1b8da_ d1vgya1 164 262 46456 51349 46457 53162 46458 53187 46532 53204 88961 102509 88511 102510
d1b8da_ d1z7ga1 164 199 46456 51349 46457 53270 46458 53271 46532 53272 88961 53283 88511 53284
d1b8da_ d1wd5a_ 164 208 46456 51349 46457 53270 46458 53271 46532 53272 88961 117673 88511 117674
d1b8da_ d2h00a1 164 225 46456 51349 46457 53334 46458 53335 46532 142651 88961 142652 88511 142653
d1b8da_ d1im8a_ 164 225 46456 51349 46457 53334 46458 53335 46532 69544 88961 69545 88511 69546
d1b8da_ d1zq9a1 164 278 46456 51349 46457 53334 46458 53335 46532 88784 88961 142575 88511 142576
d1b8da_ d1dcta_ 164 324 46456 51349 46457 53334 46458 53335 46532 88786 88961 53371 88511 53372
d1b8da_ d2i6ga1 164 177 46456 51349 46457 53334 46458 53335 46532 142603 88961 142604 88511 142605
d1b8da_ d1qyra_ 164 252 46456 51349 46457 53334 46458 53335 46532 88784 88961 110662 88511 110663
d1b8da_ d1xxla_ 164 234 46456 51349 46457 53334 46458 53335 46532 110671 88961 117683 88511 117684
d1b8da_ d2igta1 164 306 46456 51349 46457 53334 46458 53335 46532 142635 88961 142636 88511 142637
d1b8da_ d1vjoa_ 164 377 46456 51349 46457 53382 46458 53383 46532 53402 88961 89757 88511 102598
d1b8da_ d1xi9a_ 164 388 46456 51349 46457 53382 46458 53383 46532 53384 88961 117693 88511 117694
d1b8da_ d2gsaa_ 164 427 46456 51349 46457 53382 46458 53383 46532 53417 88961 53420 88511 53421
d1b8da_ d1iuga_ 164 348 46456 51349 46457 53382 46458 53383 46532 53402 88961 102599 88511 102600
d1b8da_ d1js3a_ 164 464 46456 51349 46457 53382 46458 53383 46532 69565 88961 69566 88511 69567
d1b8da_ d1ezia_ 164 216 46456 51349 46457 53447 46458 53448 46532 68901 88961 53456 88511 53457
d1b8da_ d1s4na_ 164 337 46456 51349 46457 53447 46458 53448 46532 102609 88961 102610 88511 102611
d1b8da_ d1ispa_ 164 179 46456 51349 46457 53473 46458 53474 46532 53570 88961 64145 88511 64146
d1b8da_ d1a8qa_ 164 274 46456 51349 46457 53473 46458 53474 46532 53531 88961 53534 88511 53535
d1b8da_ d1whta1 164 256 46456 51349 46457 53473 46458 53474 46532 53499 88961 53500 88511 53501
d1b8da_ d3tgla_ 164 265 46456 51349 46457 53473 46458 53474 46532 53558 88961 53559 88511 53561
d1b8da_ d2h7xa1 164 278 46456 51349 46457 53473 46458 53474 46532 69584 88961 82513 88511 82514
d1b8da_ d1fj2a_ 164 229 46456 51349 46457 53473 46458 53474 46532 53547 88961 53550 88511 53551
d1b8da_ d2jfga3 164 204 46456 51349 46457 53612 46458 53623 46532 53624 88961 53625 88511 53626
d1b8da_ d1vm7a_ 164 299 46456 51349 46457 53612 46458 53613 46532 53614 88961 53615 88511 110706
d1b8da_ d1xs5a_ 164 240 46456 51349 46457 53849 46458 53850 46532 53851 88961 102700 88511 117746
d1b8da_ d1p99a_ 164 255 46456 51349 46457 53849 46458 53850 46532 53851 88961 102700 88511 102701
d1b8da_ d1uqwa_ 164 487 46456 51349 46457 53849 46458 53850 46532 53851 88961 102692 88511 102693
d1b8da_ d1r9la_ 164 309 46456 51349 46457 53849 46458 53850 46532 53851 88961 102702 88511 102703
d1b8da_ d1u6ea2 164 148 46456 51349 46457 53900 46458 53901 46532 53914 88961 53912 88511 64196
d1b8da_ d1teda_ 164 368 46456 51349 46457 53900 46458 53901 46532 53914 88961 110758 88511 110759
d1b8da_ d2evra2 164 148 46456 53931 46457 54000 46458 54001 46532 142873 88961 142874 88511 142875
d1b8da_ d3gcba_ 164 458 46456 53931 46457 54000 46458 54001 46532 54002 88961 54017 88511 54018
d1b8da_ d1y08a_ 164 286 46456 53931 46457 54000 46458 54001 46532 117762 88961 117763 88511 117764
d1b8da_ d1pvga1 164 139 46456 53931 46457 54210 46458 54211 46532 54224 88961 102751 88511 102752
d1b8da_ d1a6fa_ 164 113 46456 53931 46457 54210 46458 54211 46532 54220 88961 54221 88511 54222
d1b8da_ d1wdta3 164 115 46456 53931 46457 54210 46458 54211 46532 54212 88961 54213 88511 142925
d1b8da_ d1wxva1 164 81 46456 53931 46457 54235 46458 54236 46532 54237 88961 142932 88511 142933
d1b8da_ d2cs4a1 164 84 46456 53931 46457 54235 46458 54236 46532 54263 88961 142962 88511 142963
d1b8da_ d1v5ta_ 164 90 46456 53931 46457 54235 46458 54236 46532 54237 88961 110798 88511 110799
d1b8da_ d1nyra2 164 59 46456 53931 46457 54235 46458 81271 46532 81270 88961 55176 88511 102798
d1b8da_ d3tssa2 164 101 46456 53931 46457 54235 46458 54334 46532 54335 88961 54340 88511 54341
d1b8da_ d1m94a_ 164 73 46456 53931 46457 54235 46458 54236 46532 54237 88961 82579 88511 82580
d1b8da_ d1tifa_ 164 76 46456 53931 46457 54235 46458 54364 46532 54365 88961 54366 88511 54367
d1b8da_ d1k8rb_ 164 82 46456 53931 46457 54235 46458 54236 46532 54263 88961 69662 88511 69663
d1b8da_ d1z2ma2 164 76 46456 53931 46457 54235 46458 54236 46532 54237 88961 142936 88511 142937
d1b8da_ d1qqra_ 164 138 46456 53931 46457 54235 46458 54328 46532 54329 88961 54332 88511 54333
d1b8da_ d2a15a1 164 132 46456 53931 46457 54402 46458 54427 46532 54434 88961 142994 88511 142995
d1b8da_ d2cx1a2 164 90 46456 53931 46457 54402 46458 88802 46532 143004 88961 143005 88511 143006
d1b8da_ d1gy7a_ 164 121 46456 53931 46457 54402 46458 54427 46532 54431 88961 54432 88511 75374
d1b8da_ d1jkga_ 164 139 46456 53931 46457 54402 46458 54427 46532 54431 88961 69675 88511 69676
d1b8da_ d1jnda2 164 92 46456 53931 46457 54533 46458 54556 46532 54557 88961 75392 88511 75393
d1b8da_ d1kfwa2 164 61 46456 53931 46457 54533 46458 54556 46532 54557 88961 82626 88511 82627
d1b8da_ d1xrka_ 164 120 46456 53931 46457 54592 46458 54593 46532 54598 88961 54599 88511 54601
d1b8da_ d1ss4a_ 164 149 46456 53931 46457 54592 46458 54593 46532 110880 88961 110881 88511 110882
d1b8da_ d2alia1 164 130 46456 53931 46457 54636 46458 54637 46532 54638 88961 143162 88511 143163
d1b8da_ d1mkaa_ 164 171 46456 53931 46457 54636 46458 54637 46532 54641 88961 54642 88511 54643
d1b8da_ d2c2ia1 164 149 46456 53931 46457 54636 46458 54637 46532 82636 88961 143173 88511 143174
d1b8da_ d1ixla_ 164 130 46456 53931 46457 54636 46458 54637 46532 89902 88961 102916 88511 102917
d1b8da_ d1x4fa1 164 99 46456 53931 46457 54861 46458 54928 46532 54929 88961 143306 88511 143307
d1b8da_ d1sqea_ 164 101 46456 53931 46457 54861 46458 54909 46532 102959 88961 110955 88511 110956
d1b8da_ d2a6oa1 164 130 46456 53931 46457 54861 46458 143422 46532 143423 88961 143426 88511 143427
d1b8da_ d1naqa_ 164 106 46456 53931 46457 54861 46458 54913 46532 75434 88961 89931 88511 102973
d1b8da_ d1fx2a_ 164 235 46456 53931 46457 54861 46458 55073 46532 55074 88961 55081 88511 55082
d1b8da_ d1o0pa_ 164 104 46456 53931 46457 54861 46458 54928 46532 54929 88961 54936 88511 54937
d1b8da_ d2cpfa1 164 85 46456 53931 46457 54861 46458 54928 46532 54929 88961 117969 88511 117970
d1b8da_ d2dita1 164 99 46456 53931 46457 54861 46458 54928 46532 54929 88961 143290 88511 143291
d1b8da_ d1wdta4 164 96 46456 53931 46457 54861 46458 54980 46532 54981 88961 54982 88511 143371
d1b8da_ d1m1ha2 164 101 46456 53931 46457 54861 46458 82679 46532 82680 88961 82681 88511 82682
d1b8da_ d1k0va_ 164 73 46456 53931 46457 54861 46458 55008 46532 55009 88961 55017 88511 69736
d1b8da_ d2cyya2 164 86 46456 53931 46457 54861 46458 54909 46532 69733 88961 102968 88511 102969
d1b8da_ d1wc3a_ 164 199 46456 53931 46457 54861 46458 55073 46532 55074 88961 117982 88511 117983
d1b8da_ d1rwua_ 164 87 46456 53931 46457 54861 46458 117991 46532 117992 88961 117993 88511 117994
d1b8da_ d1hfel2 164 85 46456 53931 46457 54861 46458 54862 46532 54884 88961 54887 88511 54888
d1b8da_ d1koha2 164 96 46456 53931 46457 54861 46458 54928 46532 54954 88961 54955 88511 54956
d1b8da_ d1wf0a_ 164 88 46456 53931 46457 54861 46458 54928 46532 54929 88961 117957 88511 117958
d1b8da_ d1l3ka1 164 84 46456 53931 46457 54861 46458 54928 46532 54929 88961 54930 88511 54931
d1b8da_ d1fxla1 164 82 46456 53931 46457 54861 46458 54928 46532 54929 88961 54942 88511 54943
d1b8da_ d1fnoa3 164 113 46456 53931 46457 54861 46458 55031 46532 55032 88961 75443 88511 75444
d1b8da_ d1vfja_ 164 116 46456 53931 46457 54861 46458 54913 46532 54914 88961 54915 88511 102972
d1b8da_ d1lxna_ 164 99 46456 53931 46457 54861 46458 89957 46532 89958 88961 89959 88511 89960
d1b8da_ d1tdja3 164 75 46456 53931 46457 54861 46458 55021 46532 55025 88961 55026 88511 55027
d1b8da_ d1vk8a_ 164 93 46456 53931 46457 54861 46458 89957 46532 89958 88961 110985 88511 110986
d1b8da_ d1l3ka2 164 79 46456 53931 46457 54861 46458 54928 46532 54929 88961 54930 88511 54931
d1b8da_ d2fzcb1 164 99 46456 53931 46457 54861 46458 54893 46532 54894 88961 54895 88511 54896
d1b8da_ d2d69a2 164 126 46456 53931 46457 54861 46458 54966 46532 54967 88961 54968 88511 143363
d1b8da_ d1w5ba2 164 123 46456 53931 46457 55297 46458 55307 46532 55308 88961 55309 88511 55310
d1b8da_ d1h7ma_ 164 99 46456 53931 46457 55297 46458 55315 46532 55316 88961 55317 88511 89986
d1b8da_ d2czca1 164 162 46456 53931 46457 55346 46458 55347 46532 55348 88961 55349 88511 143537
d1b8da_ d2cvoa2 164 165 46456 53931 46457 55346 46458 55347 46532 55348 88961 143540 88511 143541
d1b8da_ d1p1ja2 164 115 46456 53931 46457 55346 46458 55347 46532 55368 88961 75484 88511 75486
d1b8da_ d1oz9a_ 164 141 46456 53931 46457 55485 46458 55486 46532 103132 88961 103133 88511 103134
d1b8da_ d1r55a_ 164 203 46456 53931 46457 55485 46458 55486 46532 55519 88961 118046 88511 118047
d1b8da_ d1kjoa_ 164 316 46456 53931 46457 55485 46458 55486 46532 55490 88961 63414 88511 55494
d1b8da_ d1qf6a4 164 291 46456 53931 46457 55680 46458 55681 46532 55682 88961 55694 88511 55695
d1b8da_ d1atia2 164 326 46456 53931 46457 55680 46458 55681 46532 55682 88961 55692 88511 55693
d1b8da_ d1yx0a1 164 151 46456 53931 46457 55728 46458 55729 46532 55730 88961 143654 88511 143655
d1b8da_ d2fiwa1 164 156 46456 53931 46457 55728 46458 55729 46532 55730 88961 143708 88511 143709
d1b8da_ d1mk4a_ 164 157 46456 53931 46457 55728 46458 55729 46532 55730 88961 90013 88511 90014
d1b8da_ d1ghea_ 164 170 46456 53931 46457 55728 46458 55729 46532 55730 88961 82747 88511 82748
d1b8da_ d1s3za_ 164 147 46456 53931 46457 55728 46458 55729 46532 55730 88961 111098 88511 111099
d1b8da_ d1tgqa_ 164 96 46456 53931 46457 55769 46458 103196 46532 103197 88961 118074 88511 118075
d1b8da_ d1ifqa_ 164 127 46456 53931 46457 55769 46458 64356 46532 64357 88961 64358 88511 64359
d1b8da_ d1nwza_ 164 125 46456 53931 46457 55769 46458 55785 46532 55786 88961 55787 88511 55788
d1b8da_ d2fb1a2 164 147 46456 53931 46457 55810 46458 55811 46532 143772 88961 143775 88511 143776
d1b8da_ d1puna_ 164 129 46456 53931 46457 55810 46458 55811 46532 55812 88961 55813 88511 55814
d1b8da_ d1kcma_ 164 256 46456 53931 46457 55944 46458 55961 46532 64388 88961 64389 88511 75549
d1b8da_ d2fpna1 164 205 46456 53931 46457 55944 46458 143842 46532 143843 88961 143844 88511 143845
d1b8da_ d1txca1 164 147 46456 53931 46457 55944 46458 55961 46532 55962 88961 75543 88511 143818
d1b8da_ d1dmla1 164 141 46456 53931 46457 55978 46458 55979 46532 55983 88961 55987 88511 55988
d1b8da_ d1b77a2 164 118 46456 53931 46457 55978 46458 55979 46532 55983 88961 55984 88511 55985
d1b8da_ d2io8a3 164 297 46456 53931 46457 56058 46458 56059 46532 143890 88961 143891 88511 143892
d1b8da_ d1dv1a3 164 204 46456 53931 46457 56058 46458 56059 46532 56067 88961 56068 88511 56069
d1b8da_ d1ia9a_ 164 276 46456 53931 46457 56111 46458 56112 46532 64408 88961 64409 88511 64410
d1b8da_ d1o6ya_ 164 261 46456 53931 46457 56111 46458 56112 46532 88854 88961 82793 88511 82794
d1b8da_ d1zara2 164 178 46456 53931 46457 56111 46458 56112 46532 111204 88961 111205 88511 111206
d1b8da_ d1vjya_ 164 299 46456 53931 46457 56111 46458 56112 46532 88854 88961 56144 88511 56145
d1b8da_ d1g0ul_ 164 222 46456 53931 46457 56234 46458 56235 46532 56251 88961 56252 88511 56254
d1b8da_ d1ct9a2 164 192 46456 53931 46457 56234 46458 56235 46532 56236 88961 56242 88511 56243
d1b8da_ d2ntka1 164 202 46456 53931 46457 56234 46458 75569 46532 75570 88961 75571 88511 75572
d1b8da_ d1t61a2 164 111 46456 53931 46457 56435 46458 56436 46532 75585 88961 75586 88511 82820
d1b8da_ d1j34a_ 164 129 46456 53931 46457 56435 46458 56436 46532 56437 88961 88861 88511 88862
d1b8da_ d1t61a1 164 109 46456 53931 46457 56435 46458 56436 46532 75585 88961 75586 88511 82820
d1b8da_ d1es5a_ 164 260 46456 56572 46457 56600 46458 56601 46532 56602 88961 56603 88511 56604
d1b8da_ d1u60a_ 164 309 46456 56572 46457 56600 46458 56601 46532 90084 88961 111291 88511 111292
d1b8da_ d1mswd_ 164 863 46456 56572 46457 56671 46458 56672 46532 56691 88961 56692 88511 56693
d1b8da_ d1jiha2 164 389 46456 56572 46457 56671 46458 56672 46532 100888 88961 100892 88511 100893
d1b8da_ d2fdra1 164 222 46456 51349 46457 56783 46458 56784 46532 75173 88961 142141 88511 142142
d1b8da_ d1nf2a_ 164 267 46456 51349 46457 56783 46458 56784 46532 82388 88961 102313 88511 102314
d1b8da_ d1rkua_ 164 206 46456 51349 46457 56783 46458 56784 46532 102304 88961 102305 88511 102306
d1b8da_ d2c4na1 164 250 46456 51349 46457 56783 46458 56784 46532 102317 88961 142169 88511 142170
d1b8da_ d1q9ba_ 164 43 46456 56992 46457 57015 46458 57016 46532 57017 88961 57022 88511 57023
d1b8da_ d1skza1 164 52 46456 56992 46457 57015 46458 57262 46532 57263 88961 57268 88511 57269
d1b8da_ d1m1xb5 164 43 46456 56992 46457 57015 46458 57196 46532 69940 88961 69941 88511 69942
d1b8da_ d1g1ta2 164 39 46456 56992 46457 57015 46458 57196 46532 57197 88961 57203 88511 57204
d1b8da_ d1yy9a4 164 32 46456 56992 46457 57015 46458 57184 46532 57185 88961 82887 88511 82888
d1b8da_ d2j5ha1 164 39 46456 56992 46457 57015 46458 57196 46532 144100 88961 144101 88511 144102
d1b8da_ d1icaa_ 164 40 46456 56992 46457 57015 46458 57095 46532 57163 88961 57166 88511 57167
d1b8da_ d1ijqa2 164 50 46456 56992 46457 57015 46458 57196 46532 57197 88961 64539 88511 64540
d1b8da_ d1cixa_ 164 44 46456 56992 46457 57015 46458 57059 46532 57072 88961 75666 88511 75667
d1b8da_ d1lmra_ 164 35 46456 56992 46457 57015 46458 57059 46532 69930 88961 103535 88511 103536
d1b8da_ d1szba2 164 45 46456 56992 46457 57015 46458 57196 46532 57197 88961 90141 88511 111402
d1b8da_ d1h03p1 164 62 46456 56992 46457 57534 46458 57535 46532 57536 88961 90172 88511 90173
d1b8da_ d1ok3a2 164 64 46456 56992 46457 57534 46458 57535 46532 57536 88961 90172 88511 90173
d1b8da_ d1a1ia1 164 29 46456 56992 46457 57666 46458 57667 46532 57668 88961 57669 88511 57670
d1b8da_ d2glia2 164 33 46456 56992 46457 57666 46458 57667 46532 57668 88961 57683 88511 57684
d1b8da_ d1njqa_ 164 37 46456 56992 46457 57666 46458 57667 46532 90198 88961 90199 88511 90200
d1b8da_ d1x6ha1 164 37 46456 56992 46457 57666 46458 57667 46532 57668 88961 144153 88511 144154
d1b8da_ d1v6ga1 164 41 46456 56992 46457 57715 46458 57716 46532 57736 88961 111441 88511 111442
d1b8da_ d1rutx4 164 33 46456 56992 46457 57715 46458 57716 46532 57736 88961 90205 88511 90206
d1b8da_ d1y0ja1 164 39 46456 56992 46457 57715 46458 57716 46532 57717 88961 57718 88511 57720
d1b8da_ d1ibia1 164 28 46456 56992 46457 57715 46458 57716 46532 57736 88961 57737 88511 57739
d1b8da_ d1nypa1 164 31 46456 56992 46457 57715 46458 57716 46532 57736 88961 57741 88511 57742
d1b8da_ d1qxfa_ 164 58 46456 56992 46457 57769 46458 57829 46532 90217 88961 90218 88511 90219
d1b8da_ d1vd4a_ 164 62 46456 56992 46457 57769 46458 57783 46532 57784 88961 118283 88511 118284
d1b8da_ d2akla2 164 38 46456 56992 46457 57769 46458 57783 46532 144191 88961 144192 88511 144193
d1b8da_ d1lkoa2 164 44 46456 56992 46457 57769 46458 57802 46532 57803 88961 57811 88511 57812
d1b8da_ d2i5nh2 164 36 46456 56835 46457 81407 46458 81490 46532 81489 88961 81488 88511 81485
d1b8da_ d1eysh2 164 37 46456 56835 46457 81407 46458 81490 46532 81489 88961 81488 88511 81487
d1b8da_ d1rkla_ 164 36 46456 56835 46457 81407 46458 103464 46532 103465 88961 103466 88511 103467
d1b8da_ d1c8na_ 164 189 46456 48724 46457 88632 46458 88633 46532 88643 88961 49637 88511 49638
d1b8da_ d1m3ya1 164 197 46456 48724 46457 88632 46458 49749 46532 82013 88961 82014 88511 82015
d1b8da_ d1pvc1_ 164 279 46456 48724 46457 88632 46458 88633 46532 88634 88961 49666 88511 49669
d1b8da_ d1s58a_ 164 523 46456 48724 46457 88632 46458 88645 46532 88646 88961 49661 88511 110116
d1b8da_ d1ny721 164 182 46456 48724 46457 88632 46458 88633 46532 88636 88961 49627 88511 89227
d1b8da_ d2apoa1 164 85 46456 48724 46457 88696 46458 88697 46532 88698 88961 88699 88511 141698
d1b8da_ d1jhda1 164 173 46456 48724 46457 88696 46458 88697 46532 63801 88961 63802 88511 69296
d1b8da_ d1k6da_ 164 217 46456 51349 46457 100949 46458 100950 46532 74656 88961 75257 88511 75258
d1b8da_ d1ooya2 164 242 46456 51349 46457 100949 46458 100950 46532 74656 88961 82464 88511 82465
d1lrza1 d2f6ma1 65 64 46456 46456 46556 46556 46589 140111 81671 140112 81672 140113 81673 140114
d1lrza1 d1jj2u_ 65 65 46456 46456 46556 46556 46589 46561 81671 46562 81672 46563 81673 46564
d1lrza1 d1m70a2 65 98 46456 46456 46556 46625 46589 46626 81671 46680 81672 46681 81673 46682
d1lrza1 d1ycca_ 65 108 46456 46456 46556 46625 46589 46626 81671 46627 81672 46642 81673 46643
d1lrza1 d1wvec1 65 74 46456 46456 46556 46625 46589 46626 81671 46627 81672 46669 81673 46670
d1lrza1 d1w0ua_ 65 55 46456 46456 46556 46688 46589 46689 81671 46745 81672 116784 81673 116785
d1lrza1 d2g7ga1 65 65 46456 46456 46556 46688 46589 46689 81671 46764 81672 140195 81673 140196
d1lrza1 d1cf7b_ 65 82 46456 46456 46556 46688 46589 46785 81671 46847 81672 88654 81673 88655
d1lrza1 d2ga1a1 65 102 46456 46456 46556 46688 46589 46689 81671 140216 81672 140217 81673 140218
d1lrza1 d2fbha1 65 137 46456 46456 46556 46688 46589 46785 81671 63379 81672 140249 81673 140250
d1lrza1 d1or7a1 65 68 46456 46456 46556 46688 46589 88659 81671 88665 81672 88993 81673 88994
d1lrza1 d1s3ja_ 65 143 46456 46456 46556 46688 46589 46785 81671 63379 81672 101012 81673 101013
d1lrza1 d2a61a1 65 139 46456 46456 46556 46688 46589 46785 81671 63379 81672 140253 81673 140254
d1lrza1 d2dt5a1 65 74 46456 46456 46556 46688 46589 46785 81671 101007 81672 101008 81673 101009
d1lrza1 d1t33a1 65 88 46456 46456 46556 46688 46589 46689 81671 46764 81672 109655 81673 109656
d1lrza1 d1v4ra1 65 100 46456 46456 46556 46688 46589 46785 81671 46804 81672 140257 81673 140258
d1lrza1 d1lvaa3 65 64 46456 46456 46556 46688 46589 46785 81671 74683 81672 74684 81673 74685
d1lrza1 d1qbja_ 65 65 46456 46456 46556 46688 46589 46785 81671 46853 81672 46854 81673 46855
d1lrza1 d2np3a1 65 38 46456 46456 46556 46688 46589 46689 81671 46764 81672 140207 81673 140208
d1lrza1 d2cjja1 65 63 46456 46456 46556 46688 46589 46689 81671 46739 81672 140167 81673 140168
d1lrza1 d1kkxa_ 65 102 46456 46456 46556 46688 46589 46774 81671 46775 81672 74672 81673 74673
d1lrza1 d1in4a1 65 75 46456 46456 46556 46688 46589 46785 81671 46819 81672 46820 81673 63474
d1lrza1 d1ys7a1 65 103 46456 46456 46556 46688 46589 46894 81671 46895 81672 140315 81673 140316
d1lrza1 d1ylfa1 65 117 46456 46456 46556 46688 46589 46785 81671 109699 81672 140275 81673 140276
d1lrza1 d1jgsa_ 65 138 46456 46456 46556 46688 46589 46785 81671 63379 81672 68970 81673 68971
d1lrza1 d1jhga_ 65 101 46456 46456 46556 46688 46589 48295 81671 48296 81672 48297 81673 48298
d1lrza1 d1e3ha1 65 83 46456 46456 46556 46688 46589 46915 81671 46916 81672 46917 81673 46918
d1lrza1 d1rq6a_ 65 62 46456 46456 46556 46688 46589 116820 81671 116821 81672 116822 81673 116823
d1lrza1 d1p7ia_ 65 53 46456 46456 46556 46688 46589 46689 81671 46690 81672 46691 81673 46692
d1lrza1 d1z0xa1 65 68 46456 46456 46556 46688 46589 46689 81671 46764 81672 140183 81673 140184
d1lrza1 d1r5la1 65 66 46456 46456 46556 46928 46589 46938 81671 46939 81672 101069 81673 101070
d1lrza1 d1cuka1 65 48 46456 46456 46556 46928 46589 46929 81671 46930 81672 46931 81673 46932
d1lrza1 d1otra_ 65 49 46456 46456 46556 46928 46589 46934 81671 88995 81672 88998 81673 88999
d1lrza1 d1neka1 65 138 46456 46456 46556 46965 46589 46977 81671 46978 81672 81708 81673 81709
d1lrza1 d1quua2 65 124 46456 46456 46556 46965 46589 46966 81671 46967 81672 46971 81673 46972
d1lrza1 d1hx1b_ 65 112 46456 46456 46556 46965 46589 63491 81671 63492 81672 63493 81673 63494
d1lrza1 d1ufaa1 65 105 46456 46456 46556 46996 46589 88688 81671 101086 81672 101087 81673 101088
d1lrza1 d1qwna1 65 111 46456 46456 46556 46996 46589 88688 81671 88693 81672 88694 81673 88695
d1lrza1 d1cgme_ 65 160 46456 46456 46556 47161 46589 47195 81671 47196 81672 47199 81673 47200
d1lrza1 d2ap3a1 65 181 46456 46456 46556 47161 46589 140423 81671 140424 81672 140425 81673 140426
d1lrza1 d1st6a6 65 72 46456 46456 46556 47161 46589 47220 81671 47221 81672 47224 81673 47225
d1lrza1 d1ei7a_ 65 158 46456 46456 46556 47161 46589 47195 81671 47196 81672 47197 81673 47198
d1lrza1 d1jr8a_ 65 105 46456 46456 46556 47161 46589 69000 81671 69001 81672 69002 81673 69003
d1lrza1 d1o3ua_ 65 120 46456 46456 46556 47161 46589 81593 81671 89022 81672 89023 81673 89024
d1lrza1 d1umna_ 65 151 46456 46456 46556 47239 46589 47240 81671 47241 81672 47250 81673 101134
d1lrza1 d1euma_ 65 161 46456 46456 46556 47239 46589 47240 81671 47241 81672 63524 81673 63525
d1lrza1 d2fjca1 65 151 46456 46456 46556 47239 46589 47240 81671 47241 81672 47250 81673 140435
d1lrza1 d2gmfa_ 65 121 46456 46456 46556 47265 46589 47266 81671 47286 81672 47289 81673 47290
d1lrza1 d1f6fa_ 65 183 46456 46456 46556 47265 46589 47266 81671 47267 81672 47278 81673 47279
d1lrza1 d2fefa1 65 124 46456 46456 46556 47363 46589 140486 81671 140487 81672 140488 81673 140489
d1lrza1 d1eqfa2 65 128 46456 46456 46556 47363 46589 47370 81671 47371 81672 47377 81673 47378
d1lrza1 d2bnma1 65 71 46456 46456 46556 47412 46589 47413 81671 47432 81672 140516 81673 140517
d1lrza1 d2auwa1 65 67 46456 46456 46556 47412 46589 47413 81671 140523 81672 140524 81673 140525
d1lrza1 d1h8ba_ 65 73 46456 46456 46556 47472 46589 47473 81671 47547 81672 63553 81673 63554
d1lrza1 d1k94a_ 65 165 46456 46456 46556 47472 46589 47473 81671 63550 81672 47550 81673 47551
d1lrza1 d1eg3a1 65 125 46456 46456 46556 47472 46589 47473 81671 47547 81672 47559 81673 47560
d1lrza1 d1tiza_ 65 67 46456 46456 46556 47472 46589 47473 81671 47502 81672 109823 81673 109824
d1lrza1 d1alva_ 65 173 46456 46456 46556 47472 46589 47473 81671 63550 81672 47552 81673 47555
d1lrza1 d1n2aa1 65 121 46456 46456 46556 47615 46589 47616 81671 47617 81672 81357 81673 47638
d1lrza1 d1k3ya1 65 142 46456 46456 46556 47615 46589 47616 81671 47617 81672 81349 81673 47625
d1lrza1 d2hbja1 65 96 46456 46456 46556 47768 46589 47819 81671 140646 81672 140647 81673 140648
d1lrza1 d2bcqa1 65 76 46456 46456 46556 47768 46589 47802 81671 47803 81672 101251 81673 101252
d1lrza1 d1sxea_ 65 97 46456 46456 46556 47768 46589 47769 81671 47770 81672 109869 81673 109870
d1lrza1 d1dgsa1 65 181 46456 46456 46556 47768 46589 47781 81671 47786 81672 47787 81673 47788
d1lrza1 d1xo1a1 65 105 46456 46456 46556 47768 46589 47807 81671 47808 81672 47813 81673 47814
d1lrza1 d1x40a1 65 78 46456 46456 46556 47768 46589 47769 81671 47773 81672 140624 81673 140625
d1lrza1 d1pgpa1 65 297 46456 46456 46556 48178 46589 48179 81671 48180 81672 48181 81673 48182
d1lrza1 d2f1ka1 65 114 46456 46456 46556 48178 46589 48179 81671 140780 81672 140781 81673 140783
d1lrza1 d1hn0a1 65 384 46456 46456 46556 48207 46589 48230 81671 48234 81672 89113 81673 89114
d1lrza1 d1h12a_ 65 404 46456 46456 46556 48207 46589 48208 81671 48213 81672 89105 81673 89106
d1lrza1 d1x9da1 65 452 46456 46456 46556 48207 46589 48225 81671 48226 81672 48227 81673 48229
d1lrza1 d2bpta1 65 860 46456 46456 46556 48370 46589 48371 81671 48372 81672 48378 81673 140814
d1lrza1 d1h6ka2 65 190 46456 46456 46556 48370 46589 48371 81671 100908 81672 63606 81673 63607
d1lrza1 d1ku1a_ 65 211 46456 46456 46556 48370 46589 48425 81671 48426 81672 74776 81673 74777
d1lrza1 d1elwa_ 65 117 46456 46456 46556 48370 46589 48452 81671 48453 81672 48456 81673 48457
d1lrza1 d1w9ca_ 65 321 46456 46456 46556 48370 46589 48371 81671 117002 81672 117003 81673 117004
d1lrza1 d1p5qa1 65 170 46456 46456 46556 48370 46589 48452 81671 48453 81672 109971 81673 109972
d1lrza1 d1xm9a1 65 420 46456 46456 46556 48370 46589 48371 81671 140833 81672 140834 81673 140835
d1lrza1 d2ajaa1 65 342 46456 46456 46556 48370 46589 140860 81671 140861 81672 140862 81673 140863
d1lrza1 d2i10a2 65 110 46456 46456 46556 48497 46589 48498 81671 48499 81672 140879 81673 140880
d1lrza1 d1zk8a2 65 105 46456 46456 46556 48497 46589 48498 81671 48499 81672 140891 81673 140892
d1lrza1 d1jnia_ 65 64 46456 46456 46556 48694 46589 48695 81671 48711 81672 74805 81673 74806
d1lrza1 d1j0pa_ 65 108 46456 46456 46556 48694 46589 48695 81671 48696 81672 48697 81673 48699
d1lrza1 d1uadc_ 65 92 46456 48724 46556 48725 46589 81296 81671 89191 81672 89192 81673 89193
d1lrza1 d1hnfa1 65 101 46456 48724 46556 48725 46589 48726 81671 48727 81672 48740 81673 48741
d1lrza1 d1wj3a_ 65 117 46456 48724 46556 48725 46589 49265 81671 49266 81672 117055 81673 117056
d1lrza1 d1o0va1 65 104 46456 48724 46556 48725 46589 48726 81671 48942 81672 88594 81673 88595
d1lrza1 d1y6kr2 65 106 46456 48724 46556 48725 46589 49265 81671 49266 81672 63670 81673 63671
d1lrza1 d1fltx_ 65 95 46456 48724 46556 48725 46589 48726 81671 49159 81672 49188 81673 49189
d1lrza1 d1ehxa_ 65 94 46456 48724 46556 48725 46589 81296 81671 81293 81672 49263 81673 49264
d1lrza1 d1x5fa1 65 107 46456 48724 46556 48725 46589 49265 81671 49266 81672 141053 81673 141054
d1lrza1 d1fnha1 65 90 46456 48724 46556 48725 46589 49265 81671 49266 81672 49270 81673 49271
d1lrza1 d1fyhb2 65 103 46456 48724 46556 48725 46589 49265 81671 49266 81672 49293 81673 49294
d1lrza1 d1va9a1 65 109 46456 48724 46556 48725 46589 49265 81671 49266 81672 141055 81673 141056
d1lrza1 d1nkra1 65 96 46456 48724 46556 48725 46589 48726 81671 49159 81672 49202 81673 49204
d1lrza1 d2h7wa1 65 108 46456 48724 46556 48725 46589 141066 81671 141067 81672 141068 81673 141069
d1lrza1 d2cuha1 65 102 46456 48724 46556 48725 46589 49265 81671 49266 81672 141045 81673 141046
d1lrza1 d1vcaa2 65 90 46456 48724 46556 48725 46589 48726 81671 49159 81672 49160 81673 49161
d1lrza1 d1wisa1 65 111 46456 48724 46556 48725 46589 49265 81671 49266 81672 141051 81673 141052
d1lrza1 d1x4xa1 65 93 46456 48724 46556 48725 46589 49265 81671 49266 81672 117057 81673 117058
d1lrza1 d1txvb1 65 135 46456 48724 46556 48725 46589 69179 81671 69180 81672 69183 81673 69184
d1lrza1 d1wfoa1 65 117 46456 48724 46556 48725 46589 49265 81671 49266 81672 141051 81673 141052
d1lrza1 d2cuma1 65 93 46456 48724 46556 48725 46589 49265 81671 49266 81672 141045 81673 141046
d1lrza1 d1l6za2 65 96 46456 48724 46556 48725 46589 48726 81671 49159 81672 81956 81673 81957
d1lrza1 d2crza1 65 97 46456 48724 46556 48725 46589 49265 81671 49266 81672 117057 81673 117058
d1lrza1 d1x5ja1 65 100 46456 48724 46556 48725 46589 49265 81671 49266 81672 141053 81673 141054
d1lrza1 d2bhua1 65 97 46456 48724 46556 48725 46589 81296 81671 81282 81672 49224 81673 141019
d1lrza1 d1f97a2 65 105 46456 48724 46556 48725 46589 48726 81671 49159 81672 49186 81673 49187
d1lrza1 d2hyma2 65 103 46456 48724 46556 48725 46589 49265 81671 49266 81672 89199 81673 89200
d1lrza1 d4kbpa1 65 112 46456 48724 46556 48725 46589 49363 81671 49364 81672 49365 81673 49366
d1lrza1 d2cuia1 65 101 46456 48724 46556 48725 46589 49265 81671 49266 81672 141045 81673 141046
d1lrza1 d1eh9a1 65 90 46456 48724 46556 48725 46589 81296 81671 81282 81672 49224 81673 49225
d1lrza1 d1fn4b1 65 116 46456 48724 46556 48725 46589 48726 81671 48727 81672 88543 81673 88560
d1lrza1 d1hc3a3 65 244 46456 48724 46556 48725 46589 81296 81671 81283 81672 49228 81673 49230
d1lrza1 d1r4xa1 65 163 46456 48724 46556 48725 46589 49348 81671 101536 81672 101537 81673 101538
d1lrza1 d1l3wa3 65 113 46456 48724 46556 48725 46589 49313 81671 49314 81672 74851 81673 74852
d1lrza1 d1eaqa_ 65 124 46456 48724 46556 49379 46589 49417 81671 81318 81672 49439 81673 63684
d1lrza1 d1ze3h1 65 121 46456 48724 46556 49379 46589 49401 81671 49405 81672 49406 81673 49407
d1lrza1 d1pdkb_ 65 149 46456 48724 46556 49379 46589 49401 81671 49405 81672 49408 81673 49409
d1lrza1 d2j5wa1 65 192 46456 48724 46556 49502 46589 49503 81671 49550 81672 49559 81673 49560
d1lrza1 d1hfua2 65 169 46456 48724 46556 49502 46589 49503 81671 49550 81672 49557 81673 49558
d1lrza1 d1bqka_ 65 124 46456 48724 46556 49502 46589 49503 81671 49504 81672 49522 81673 49525
d1lrza1 d1fwxa1 65 132 46456 48724 46556 49502 46589 49503 81671 63392 81672 49548 81673 63690
d1lrza1 d1tjxa_ 65 157 46456 48724 46556 49561 46589 49562 81671 49575 81672 49576 81673 49577
d1lrza1 d1gmia_ 65 135 46456 48724 46556 49561 46589 49562 81671 49563 81672 69196 81673 69197
d1lrza1 d1od3a_ 65 132 46456 48724 46556 49784 46589 49785 81671 69213 81672 89239 81673 89240
d1lrza1 d1kexa_ 65 155 46456 48724 46556 49784 46589 49785 81671 49791 81672 82016 81673 82017
d1lrza1 d1cx1a_ 65 153 46456 48724 46556 49784 46589 49785 81671 74893 81672 49809 81673 49810
d1lrza1 d1uwwa_ 65 184 46456 48724 46556 49784 46589 49785 81671 110122 81672 110123 81673 110124
d1lrza1 d1a8da1 65 247 46456 48724 46556 49898 46589 49899 81671 49956 81672 49957 81673 49958
d1lrza1 d2nmoa1 65 137 46456 48724 46556 49898 46589 49899 81671 49932 81672 49940 81673 49941
d1lrza1 d1olra_ 65 224 46456 48724 46556 49898 46589 49899 81671 49978 81672 49991 81673 101655
d1lrza1 d1uypa1 65 138 46456 48724 46556 49898 46589 49899 81671 101652 81672 101653 81673 101654
d1lrza1 d1umza_ 65 267 46456 48724 46556 49898 46589 49899 81671 49925 81672 101634 81673 101635
d1lrza1 d1n7oa3 65 274 46456 48724 46556 49993 46589 74650 81671 50006 81672 50009 81673 50010
d1lrza1 d1lura_ 65 325 46456 48724 46556 49993 46589 74650 81671 74911 81672 89277 81673 89278
d1lrza1 d1d0ya1 65 46 46456 48724 46556 50036 46589 50084 81671 50085 81672 50086 81673 50089
d1lrza1 d2gyan1 65 114 46456 48724 46556 50036 46589 50104 81671 141245 81672 141246 81673 141247
d1lrza1 d2fmma1 65 68 46456 48724 46556 50036 46589 54160 81671 54165 81672 54166 81673 54167
d1lrza1 d1kk8a1 65 48 46456 48724 46556 50036 46589 50084 81671 50085 81672 50086 81673 50088
d1lrza1 d1wiea_ 65 96 46456 48724 46556 50036 46589 50044 81671 50045 81672 117149 81673 117150
d1lrza1 d1oz2a2 65 108 46456 48724 46556 50036 46589 63748 81671 89299 81672 101686 81673 101687
d1lrza1 d1wjra_ 65 127 46456 48724 46556 50036 46589 63748 81671 89299 81672 117155 81673 117156
d1lrza1 d1h3za_ 65 108 46456 48724 46556 50036 46589 63748 81671 69250 81672 89297 81673 89298
d1lrza1 d1nppa2 65 58 46456 48724 46556 50036 46589 50104 81671 82072 81672 82073 81673 82074
d1lrza1 d2b2ya2 65 94 46456 48724 46556 50036 46589 54160 81671 54165 81672 141220 81673 141221
d1lrza1 d1si2a_ 65 120 46456 48724 46556 50036 46589 101690 81671 101691 81672 110165 81673 110166
d1lrza1 d1uewa_ 65 114 46456 48724 46556 50155 46589 50156 81671 50157 81672 101719 81673 101720
d1lrza1 d1rgwa_ 65 85 46456 48724 46556 50155 46589 50156 81671 50157 81672 101735 81673 101736
d1lrza1 d1y7na1 65 79 46456 48724 46556 50155 46589 50156 81671 50157 81672 141282 81673 141283
d1lrza1 d1uita_ 65 117 46456 48724 46556 50155 46589 50156 81671 50157 81672 101725 81673 101726
d1lrza1 d1v62a_ 65 117 46456 48724 46556 50155 46589 50156 81671 50157 81672 110180 81673 110181
d1lrza1 d1fr3a_ 65 67 46456 48724 46556 50198 46589 50331 81671 50332 81672 50333 81673 50334
d1lrza1 d1quqa_ 65 121 46456 48724 46556 50198 46589 50249 81671 50263 81672 50269 81673 50270
d1lrza1 d1pxfa_ 65 111 46456 48724 46556 50198 46589 50249 81671 50277 81672 89328 81673 89329
d1lrza1 d1qb5d_ 65 99 46456 48724 46556 50198 46589 50203 81671 50204 81672 50205 81673 50207
d1lrza1 d1e1oa1 65 143 46456 48724 46556 50198 46589 50249 81671 50250 81672 50256 81673 50258
d1lrza1 d1kl9a2 65 74 46456 48724 46556 50198 46589 50249 81671 50282 81672 74950 81673 74951
d1lrza1 d3tssa1 65 89 46456 48724 46556 50198 46589 50203 81671 50219 81672 50224 81673 50225
d1lrza1 d1g2913 65 61 46456 48724 46556 50198 46589 50331 81671 50338 81672 63406 81673 50340
d1lrza1 d1y14b1 65 86 46456 48724 46556 50198 46589 50249 81671 50282 81672 88670 81673 117195
d1lrza1 d1ue1a_ 65 113 46456 48724 46556 50198 46589 50249 81671 50263 81672 50264 81673 101760
d1lrza1 d1pyba_ 65 107 46456 48724 46556 50198 46589 50249 81671 50277 81672 89328 81673 101763
d1lrza1 d1q1ua_ 65 138 46456 48724 46556 50352 46589 50353 81671 50354 81672 101776 81673 101777
d1lrza1 d1md6a_ 65 154 46456 48724 46556 50352 46589 50353 81671 50362 81672 101780 81673 101781
d1lrza1 d1dfca4 65 111 46456 48724 46556 50352 46589 50405 81671 50406 81672 50407 81673 50408
d1lrza1 d1g7sa2 65 125 46456 48724 46556 50412 46589 50447 81671 50448 81672 50458 81673 50459
d1lrza1 d1kzla2 65 110 46456 48724 46556 50412 46589 63380 81671 63783 81672 63784 81673 82113
d1lrza1 d2ajta1 65 170 46456 48724 46556 50412 46589 50443 81671 141331 81672 141332 81673 141333
d1lrza1 d2asfa1 65 125 46456 48724 46556 50474 46589 50475 81671 50476 81672 141362 81673 141363
d1lrza1 d1ylna1 65 111 46456 48724 46556 50474 46589 141371 81671 141372 81672 141373 81673 141374
d1lrza1 d1si5h_ 65 227 46456 48724 46556 50493 46589 50494 81671 50514 81672 110239 81673 110240
d1lrza1 d1autc_ 65 240 46456 48724 46556 50493 46589 50494 81671 50514 81672 50579 81673 50580
d1lrza1 d1m9ua_ 65 241 46456 48724 46556 50493 46589 50494 81671 50514 81672 50536 81673 74973
d1lrza1 d1q3xa1 65 242 46456 48724 46556 50493 46589 50494 81671 50514 81672 110241 81673 110242
d1lrza1 d1zsqa1 65 125 46456 48724 46556 50728 46589 50729 81671 101839 81672 101840 81673 101841
d1lrza1 d1t77a2 65 110 46456 48724 46556 50728 46589 50729 81671 82146 81672 117263 81673 117264
d1lrza1 d1q67a_ 65 146 46456 48724 46556 50728 46589 50729 81671 101836 81672 101837 81673 101838
d1lrza1 d1btka_ 65 160 46456 48724 46556 50728 46589 50729 81671 50730 81672 50738 81673 50739
d1lrza1 d1upqa_ 65 107 46456 48724 46556 50728 46589 50729 81671 50730 81672 117244 81673 117245
d1lrza1 d1foea2 65 162 46456 48724 46556 50728 46589 50729 81671 50730 81672 50745 81673 50746
d1lrza1 d2a0aa1 65 131 46456 48724 46556 50813 46589 50814 81671 50847 81672 141467 81673 141468
d1lrza1 d1e5pa_ 65 149 46456 48724 46556 50813 46589 50814 81671 50815 81672 63805 81673 63806
d1lrza1 d2ah2a2 65 399 46456 48724 46556 50938 46589 50939 81671 50940 81672 82164 81673 89371
d1lrza1 d2hqsa1 65 269 46456 48724 46556 50938 46589 50960 81671 50961 81672 50962 81673 50963
d1lrza1 d1sqja2 65 343 46456 48724 46556 50964 46589 110296 81671 110297 81672 110298 81673 110299
d1lrza1 d1nexb2 65 344 46456 48724 46556 50964 46589 50978 81671 50979 81672 82169 81673 82170
d1lrza1 d1sqja1 65 427 46456 48724 46556 50964 46589 110296 81671 110297 81672 110298 81673 110299
d1lrza1 d1nofa1 65 106 46456 48724 46556 51010 46589 51011 81671 89388 81672 101922 81673 101923
d1lrza1 d1hx0a1 65 93 46456 48724 46556 51010 46589 51011 81671 51012 81672 51024 81673 51025
d1lrza1 d1qw9a1 65 130 46456 48724 46556 51010 46589 51011 81671 89388 81672 101924 81673 101925
d1lrza1 d1bn8a_ 65 399 46456 48724 46556 51125 46589 51126 81671 51127 81672 51128 81673 51131
d1lrza1 d1tyva_ 65 542 46456 48724 46556 51125 46589 51126 81671 51150 81672 51151 81673 51152
d1lrza1 d1o7fa3 65 124 46456 48724 46556 51181 46589 51206 81671 51210 81672 82197 81673 82198
d1lrza1 d1ds1a_ 65 323 46456 48724 46556 51181 46589 51197 81671 51203 81672 51204 81673 51205
d1lrza1 d2bgca2 65 131 46456 48724 46556 51181 46589 51206 81671 89419 81672 89420 81673 89421
d1lrza1 d2gaua2 65 137 46456 48724 46556 51181 46589 51206 81671 51210 81672 141643 81673 141644
d1lrza1 d1znpa1 65 140 46456 48724 46556 51181 46589 51182 81671 117318 81672 141605 81673 141606
d1lrza1 d2et1a1 65 201 46456 48724 46556 51181 46589 51182 81671 51187 81672 63853 81673 63854
d1lrza1 d1j1la_ 65 288 46456 48724 46556 51181 46589 51182 81671 101984 81672 101985 81673 101986
d1lrza1 d1f7da_ 65 118 46456 48724 46556 51268 46589 51283 81671 51284 81672 51285 81673 51287
d1lrza1 d1sixa_ 65 153 46456 48724 46556 51268 46589 51283 81671 51284 81672 51285 81673 82213
d1lrza1 d1nsja_ 65 205 46456 51349 46556 51350 46589 51366 81671 51381 81672 51382 81673 51384
d1lrza1 d1tv5a1 65 371 46456 51349 46556 51350 46589 51395 81671 51396 81672 51397 81673 141759
d1lrza1 d1o94a1 65 340 46456 51349 46556 51350 46589 51395 81671 51396 81672 51406 81673 51407
d1lrza1 d1xp3a1 65 297 46456 51349 46556 51350 46589 51658 81671 51659 81672 51660 81673 141851
d1lrza1 d1ur3m_ 65 298 46456 51349 46556 51350 46589 51430 81671 51431 81672 89459 81673 89460
d1lrza1 d1o5ka_ 65 295 46456 51349 46556 51350 46589 51569 81671 51570 81672 51574 81673 102090
d1lrza1 d1ep3a_ 65 311 46456 51349 46556 51350 46589 51395 81671 51396 81672 51397 81673 51399
d1lrza1 d2f6ua1 65 231 46456 51349 46556 51350 46589 51395 81671 51396 81672 141765 81673 141766
d1lrza1 d1wdda1 65 325 46456 51349 46556 51350 46589 51649 81671 51650 81672 51651 81673 117390
d1lrza1 d1d8wa_ 65 402 46456 51349 46556 51350 46589 51658 81671 51662 81672 51663 81673 51664
d1lrza1 d1hl9a2 65 329 46456 51349 46556 51350 46589 51445 81671 102079 81672 102080 81673 102081
d1lrza1 d1tvla_ 65 390 46456 51349 46556 51350 46589 51679 81671 82275 81672 110380 81673 110381
d1lrza1 d1a53a_ 65 247 46456 51349 46556 51350 46589 51366 81671 51381 81672 51385 81673 51387
d1lrza1 d1odza_ 65 379 46456 51349 46556 51350 46589 51445 81671 51487 81672 63908 81673 63909
d1lrza1 d1xxxa1 65 296 46456 51349 46556 51350 46589 51569 81671 51570 81672 51574 81673 141831
d1lrza1 d1u1ja2 65 352 46456 51349 46556 51350 46589 51726 81671 110384 81672 110385 81673 110386
d1lrza1 d1uasa2 65 273 46456 51349 46556 51350 46589 51445 81671 51446 81672 75064 81673 89468
d1lrza1 d1nqka_ 65 345 46456 51349 46556 51350 46589 51679 81671 82275 81672 82276 81673 82277
d1lrza1 d1bd0a2 65 233 46456 51349 46556 51350 46589 51419 81671 51420 81672 51421 81673 51422
d1lrza1 d2ftwa2 65 334 46456 51349 46556 51350 46589 51556 81671 75073 81672 141805 81673 141807
d1lrza1 d1sr9a2 65 310 46456 51349 46556 51350 46589 51569 81671 89494 81672 110364 81673 110365
d1lrza1 d1vlia2 65 286 46456 51349 46556 51350 46589 51569 81671 110368 81672 110369 81673 110370
d1lrza1 d1yeya1 65 248 46456 51349 46556 51350 46589 51604 81671 51609 81672 117386 81673 117387
d1lrza1 d1of8a_ 65 339 46456 51349 46556 51350 46589 51569 81671 51599 81672 51600 81673 82272
d1lrza1 d1uoka2 65 479 46456 51349 46556 51350 46589 51445 81671 51446 81672 51476 81673 51477
d1lrza1 d1wcga1 65 462 46456 51349 46556 51350 46589 51445 81671 51521 81672 141786 81673 141787
d1lrza1 d2choa2 65 310 46456 51349 46556 51350 46589 51445 81671 82253 81672 141790 81673 141791
d1lrza1 d1i1wa_ 65 303 46456 51349 46556 51350 46589 51445 81671 51487 81672 51514 81673 51518
d1lrza1 d1qnra_ 65 344 46456 51349 46556 51350 46589 51445 81671 51487 81672 51502 81673 51504
d1lrza1 d1gega_ 65 255 46456 51349 46556 51734 46589 51735 81671 51751 81672 51786 81673 51787
d1lrza1 d1cyda_ 65 242 46456 51349 46556 51734 46589 51735 81671 51751 81672 51765 81673 51766
d1lrza1 d1gu7a2 65 189 46456 51349 46556 51734 46589 51735 81671 51736 81672 89517 81673 89518
d1lrza1 d2naca1 65 188 46456 51349 46556 51734 46589 51735 81671 51830 81672 51831 81673 51832
d1lrza1 d1hyha1 65 139 46456 51349 46556 51734 46589 51735 81671 51848 81672 51857 81673 51858
d1lrza1 d1zk4a1 65 251 46456 51349 46556 51734 46589 51735 81671 51751 81672 89521 81673 89522
d1lrza1 d1gz3a1 65 294 46456 51349 46556 51734 46589 51735 81671 51883 81672 51898 81673 51899
d1lrza1 d1xc2a2 65 152 46456 51349 46556 51734 46589 51735 81671 51868 81672 117434 81673 117435
d1lrza1 d1ooea_ 65 235 46456 51349 46556 51734 46589 51735 81671 51751 81672 51769 81673 89520
d1lrza1 d1hyea1 65 145 46456 51349 46556 51734 46589 51735 81671 51848 81672 63941 81673 63942
d1lrza1 d1vj0a2 65 182 46456 51349 46556 51734 46589 51735 81671 51736 81672 102124 81673 102125
d1lrza1 d1gdha1 65 191 46456 51349 46556 51734 46589 51735 81671 51830 81672 51837 81673 51838
d1lrza1 d1ek6a_ 65 346 46456 51349 46556 51734 46589 51735 81671 51751 81672 51752 81673 51754
d1lrza1 d1e6ua_ 65 315 46456 51349 46556 51734 46589 51735 81671 51751 81672 51757 81673 51758
d1lrza1 d1tlta1 65 164 46456 51349 46556 51734 46589 51735 81671 51800 81672 110421 81673 110422
d1lrza1 d1hdca_ 65 253 46456 51349 46556 51734 46589 51735 81671 51751 81672 51776 81673 51777
d1lrza1 d1hxha_ 65 253 46456 51349 46556 51734 46589 51735 81671 51751 81672 82290 81673 82291
d1lrza1 d1o94a2 65 156 46456 51349 46556 51904 46589 51905 81671 51906 81672 51907 81673 51908
d1lrza1 d1d7ya1 65 183 46456 51349 46556 51904 46589 51905 81671 51943 81672 51957 81673 51958
d1lrza1 d1vg0a1 65 375 46456 51349 46556 51904 46589 51905 81671 51931 81672 89546 81673 89547
d1lrza1 d3lada2 65 119 46456 51349 46556 51904 46589 51905 81671 51943 81672 51959 81673 51962
d1lrza1 d1trba1 65 190 46456 51349 46556 51904 46589 51905 81671 51943 81672 51950 81673 51951
d1lrza1 d1xhca2 65 122 46456 51349 46556 51904 46589 51905 81671 51943 81672 117442 81673 117443
d1lrza1 d1ogqa_ 65 313 46456 51349 46556 52046 46589 52058 81671 89569 81672 89570 81673 89571
d1lrza1 d1ozna_ 65 284 46456 51349 46556 52046 46589 52058 81671 75142 81672 89567 81673 89568
d1lrza1 d1wdka4 65 310 46456 51349 46556 52095 46589 52096 81671 52103 81672 110450 81673 110451
d1lrza1 d1fc6a4 65 294 46456 51349 46556 52095 46589 52096 81671 52100 81672 68935 81673 52102
d1lrza1 d2ayya1 65 117 46456 51349 46556 52171 46589 52172 81671 142037 81672 142038 81673 142039
d1lrza1 d1qkka_ 65 140 46456 51349 46556 52171 46589 52172 81671 52173 81672 52184 81673 52185
d1lrza1 d1k68a_ 65 140 46456 51349 46556 52171 46589 52172 81671 52173 81672 75152 81673 102226
d1lrza1 d1dz3a_ 65 123 46456 51349 46556 52171 46589 52172 81671 52173 81672 52186 81673 52187
d1lrza1 d1gpma2 65 205 46456 51349 46556 52171 46589 52317 81671 52318 81672 52319 81673 52320
d1lrza1 d1i7qb_ 65 192 46456 51349 46556 52171 46589 52317 81671 52318 81672 52323 81673 63970
d1lrza1 d1ygya2 65 130 46456 51349 46556 52171 46589 52283 81671 52284 81672 52293 81673 142063
d1lrza1 d7reqa2 65 168 46456 51349 46556 52171 46589 52242 81671 52243 81672 88717 81673 88718
d1lrza1 d1qvza_ 65 236 46456 51349 46556 52171 46589 52317 81671 52325 81672 102253 81673 102254
d1lrza1 d1vcoa1 65 242 46456 51349 46556 52171 46589 52317 81671 52318 81672 110481 81673 110483
d1lrza1 d1kwga3 65 197 46456 51349 46556 52171 46589 52317 81671 82351 81672 82352 81673 82353
d1lrza1 d1ni5a1 65 227 46456 51349 46556 52373 46589 52402 81671 82359 81672 82360 81673 82361
d1lrza1 d1f9aa_ 65 164 46456 51349 46556 52373 46589 52374 81671 52397 81672 52400 81673 52401
d1lrza1 d1kama_ 65 180 46456 51349 46556 52373 46589 52374 81671 52397 81672 52400 81673 75164
d1lrza1 d1o97d1 65 192 46456 51349 46556 52373 46589 52402 81671 52432 81672 81393 81673 82362
d1lrza1 d1gpma1 65 175 46456 51349 46556 52373 46589 52402 81671 52403 81672 52404 81673 52405
d1lrza1 d1zpda3 65 204 46456 51349 46556 52517 46589 52518 81671 88749 81672 88750 81673 88753
d1lrza1 d1pvda2 65 172 46456 51349 46556 52517 46589 52518 81671 88724 81672 88725 81673 88727
d1lrza1 d1htwa_ 65 158 46456 51349 46556 52539 46589 52540 81671 75213 81672 75214 81673 75215
d1lrza1 d1jj7a_ 65 251 46456 51349 46556 52539 46589 52540 81671 52686 81672 64029 81673 64030
d1lrza1 d2ak3a1 65 189 46456 51349 46556 52539 46589 52540 81671 52541 81672 52554 81673 52557
d1lrza1 d2b2na1 65 308 46456 51349 46556 52539 46589 52540 81671 81268 81672 142320 81673 142321
d1lrza1 d2eyqa5 65 211 46456 51349 46556 52539 46589 52540 81671 81268 81672 142320 81673 142321
d1lrza1 d1e2ka_ 65 308 46456 51349 46556 52539 46589 52540 81671 52541 81672 52552 81673 52553
d1lrza1 d1m7ga_ 65 208 46456 51349 46556 52539 46589 52540 81671 52572 81672 52573 81673 52574
d1lrza1 d1jqlb_ 65 140 46456 51349 46556 52539 46589 52540 81671 81269 81672 64033 81673 64034
d1lrza1 d1t6na_ 65 207 46456 51349 46556 52539 46589 52540 81671 81268 81672 110562 81673 110563
d1lrza1 d2g0ta1 65 336 46456 51349 46556 52539 46589 52540 81671 52652 81672 142299 81673 142300
d1lrza1 d1eg7a_ 65 549 46456 51349 46556 52539 46589 52540 81671 52652 81672 52659 81673 52660
d1lrza1 d1xewy1 65 160 46456 51349 46556 52539 46589 52540 81671 52686 81672 52693 81673 117545
d1lrza1 d1uaaa1 65 306 46456 51349 46556 52539 46589 52540 81671 81268 81672 52701 81673 52703
d1lrza1 d1h65a_ 65 257 46456 51349 46556 52539 46589 52540 81671 52592 81672 69485 81673 69486
d1lrza1 d1z3ix1 65 346 46456 51349 46556 52539 46589 52540 81671 81268 81672 142316 81673 142317
d1lrza1 d1rifa_ 65 282 46456 51349 46556 52539 46589 52540 81671 102396 81672 102397 81673 102398
d1lrza1 d2gnoa2 65 198 46456 51349 46556 52539 46589 52540 81671 81269 81672 64031 81673 142324
d1lrza1 d1odfa_ 65 280 46456 51349 46556 52539 46589 52540 81671 52584 81672 102356 81673 102357
d1lrza1 d1g6oa_ 65 323 46456 51349 46556 52539 46589 52540 81671 52670 81672 52719 81673 52720
d1lrza1 d1w36d2 65 190 46456 51349 46556 52539 46589 52540 81671 81268 81672 117554 81673 117555
d1lrza1 d1t0hb_ 65 187 46456 51349 46556 52539 46589 52540 81671 52541 81672 110527 81673 110528
d1lrza1 d1a8la1 65 119 46456 51349 46556 52832 46589 52833 81671 52849 81672 52850 81673 52852
d1lrza1 d2b5ea2 65 98 46456 51349 46556 52832 46589 52833 81671 52849 81672 52850 81673 142358
d1lrza1 d1beda_ 65 181 46456 51349 46556 52832 46589 52833 81671 100953 81672 100954 81673 100956
d1lrza1 d2fa8a1 65 86 46456 51349 46556 52832 46589 52833 81671 142411 81672 142414 81673 142415
d1lrza1 d1woua_ 65 119 46456 51349 46556 52832 46589 52833 81671 110612 81672 110613 81673 110615
d1lrza1 d2es7a1 65 103 46456 51349 46556 52832 46589 52833 81671 142401 81672 142402 81673 142404
d1lrza1 d1ti3a_ 65 113 46456 51349 46556 52832 46589 52833 81671 52834 81672 52835 81673 117590
d1lrza1 d1xvqa_ 65 160 46456 51349 46556 52832 46589 52833 81671 52901 81672 102452 81673 117600
d1lrza1 d1eeja1 65 156 46456 51349 46556 52832 46589 52833 81671 52898 81672 52899 81673 52900
d1lrza1 d1hc7a1 65 127 46456 51349 46556 52953 46589 52954 81671 52955 81672 64071 81673 64072
d1lrza1 d1wu7a1 65 97 46456 51349 46556 52953 46589 52954 81671 52955 81672 52956 81673 142418
d1lrza1 d1y1oa_ 65 168 46456 51349 46556 52979 46589 52980 81671 117631 81672 117632 81673 117634
d1lrza1 d1wdja_ 65 186 46456 51349 46556 52979 46589 52980 81671 117628 81672 117629 81673 117630
d1lrza1 d3pvia_ 65 156 46456 51349 46556 52979 46589 52980 81671 52996 81672 52997 81673 52998
d1lrza1 d2nrha1 65 75 46456 51349 46556 53066 46589 53067 81671 142484 81672 142485 81673 142488
d1lrza1 d1w0ha_ 65 200 46456 51349 46556 53066 46589 53098 81671 53118 81672 117648 81673 117649
d1lrza1 d1iv0a_ 65 98 46456 51349 46556 53066 46589 53098 81671 102485 81672 102490 81673 102491
d1lrza1 d2bh1a1 65 94 46456 51349 46556 53066 46589 53067 81671 117644 81672 117645 81673 117646
d1lrza1 d1mwma1 65 153 46456 51349 46556 53066 46589 53067 81671 53068 81672 82438 81673 82439
d1lrza1 d2d0oa3 65 203 46456 51349 46556 53066 46589 53067 81671 82440 81672 142464 81673 142465
d1lrza1 d1qnta2 65 81 46456 51349 46556 53066 46589 53155 81671 53156 81672 53159 81673 53160
d1lrza1 d1saza2 65 203 46456 51349 46556 53066 46589 53067 81671 53080 81672 142460 81673 142461
d1lrza1 d1nu0a_ 65 131 46456 51349 46556 53066 46589 53098 81671 102485 81672 102486 81673 102487
d1lrza1 d1jcea1 65 137 46456 51349 46556 53066 46589 53067 81671 53068 81672 64087 81673 64088
d1lrza1 d1yqea1 65 278 46456 51349 46556 53162 46589 142535 81671 142536 81672 142539 81673 142540
d1lrza1 d1cfza_ 65 162 46456 51349 46556 53162 46589 53163 81671 53164 81672 53165 81673 53166
d1lrza1 d1q7la1 65 192 46456 51349 46556 53162 46589 53187 81671 53204 81672 102511 81673 102512
d1lrza1 d1vgya1 65 262 46456 51349 46556 53162 46589 53187 81671 53204 81672 102509 81673 102510
d1lrza1 d1z7ga1 65 199 46456 51349 46556 53270 46589 53271 81671 53272 81672 53283 81673 53284
d1lrza1 d1wd5a_ 65 208 46456 51349 46556 53270 46589 53271 81671 53272 81672 117673 81673 117674
d1lrza1 d2h00a1 65 225 46456 51349 46556 53334 46589 53335 81671 142651 81672 142652 81673 142653
d1lrza1 d1im8a_ 65 225 46456 51349 46556 53334 46589 53335 81671 69544 81672 69545 81673 69546
d1lrza1 d1zq9a1 65 278 46456 51349 46556 53334 46589 53335 81671 88784 81672 142575 81673 142576
d1lrza1 d1dcta_ 65 324 46456 51349 46556 53334 46589 53335 81671 88786 81672 53371 81673 53372
d1lrza1 d2i6ga1 65 177 46456 51349 46556 53334 46589 53335 81671 142603 81672 142604 81673 142605
d1lrza1 d1qyra_ 65 252 46456 51349 46556 53334 46589 53335 81671 88784 81672 110662 81673 110663
d1lrza1 d1xxla_ 65 234 46456 51349 46556 53334 46589 53335 81671 110671 81672 117683 81673 117684
d1lrza1 d2igta1 65 306 46456 51349 46556 53334 46589 53335 81671 142635 81672 142636 81673 142637
d1lrza1 d1vjoa_ 65 377 46456 51349 46556 53382 46589 53383 81671 53402 81672 89757 81673 102598
d1lrza1 d1xi9a_ 65 388 46456 51349 46556 53382 46589 53383 81671 53384 81672 117693 81673 117694
d1lrza1 d2gsaa_ 65 427 46456 51349 46556 53382 46589 53383 81671 53417 81672 53420 81673 53421
d1lrza1 d1iuga_ 65 348 46456 51349 46556 53382 46589 53383 81671 53402 81672 102599 81673 102600
d1lrza1 d1js3a_ 65 464 46456 51349 46556 53382 46589 53383 81671 69565 81672 69566 81673 69567
d1lrza1 d1ezia_ 65 216 46456 51349 46556 53447 46589 53448 81671 68901 81672 53456 81673 53457
d1lrza1 d1s4na_ 65 337 46456 51349 46556 53447 46589 53448 81671 102609 81672 102610 81673 102611
d1lrza1 d1ispa_ 65 179 46456 51349 46556 53473 46589 53474 81671 53570 81672 64145 81673 64146
d1lrza1 d1a8qa_ 65 274 46456 51349 46556 53473 46589 53474 81671 53531 81672 53534 81673 53535
d1lrza1 d1whta1 65 256 46456 51349 46556 53473 46589 53474 81671 53499 81672 53500 81673 53501
d1lrza1 d3tgla_ 65 265 46456 51349 46556 53473 46589 53474 81671 53558 81672 53559 81673 53561
d1lrza1 d2h7xa1 65 278 46456 51349 46556 53473 46589 53474 81671 69584 81672 82513 81673 82514
d1lrza1 d1fj2a_ 65 229 46456 51349 46556 53473 46589 53474 81671 53547 81672 53550 81673 53551
d1lrza1 d2jfga3 65 204 46456 51349 46556 53612 46589 53623 81671 53624 81672 53625 81673 53626
d1lrza1 d1vm7a_ 65 299 46456 51349 46556 53612 46589 53613 81671 53614 81672 53615 81673 110706
d1lrza1 d1xs5a_ 65 240 46456 51349 46556 53849 46589 53850 81671 53851 81672 102700 81673 117746
d1lrza1 d1p99a_ 65 255 46456 51349 46556 53849 46589 53850 81671 53851 81672 102700 81673 102701
d1lrza1 d1uqwa_ 65 487 46456 51349 46556 53849 46589 53850 81671 53851 81672 102692 81673 102693
d1lrza1 d1r9la_ 65 309 46456 51349 46556 53849 46589 53850 81671 53851 81672 102702 81673 102703
d1lrza1 d1u6ea2 65 148 46456 51349 46556 53900 46589 53901 81671 53914 81672 53912 81673 64196
d1lrza1 d1teda_ 65 368 46456 51349 46556 53900 46589 53901 81671 53914 81672 110758 81673 110759
d1lrza1 d2evra2 65 148 46456 53931 46556 54000 46589 54001 81671 142873 81672 142874 81673 142875
d1lrza1 d3gcba_ 65 458 46456 53931 46556 54000 46589 54001 81671 54002 81672 54017 81673 54018
d1lrza1 d1y08a_ 65 286 46456 53931 46556 54000 46589 54001 81671 117762 81672 117763 81673 117764
d1lrza1 d1pvga1 65 139 46456 53931 46556 54210 46589 54211 81671 54224 81672 102751 81673 102752
d1lrza1 d1a6fa_ 65 113 46456 53931 46556 54210 46589 54211 81671 54220 81672 54221 81673 54222
d1lrza1 d1wdta3 65 115 46456 53931 46556 54210 46589 54211 81671 54212 81672 54213 81673 142925
d1lrza1 d1wxva1 65 81 46456 53931 46556 54235 46589 54236 81671 54237 81672 142932 81673 142933
d1lrza1 d2cs4a1 65 84 46456 53931 46556 54235 46589 54236 81671 54263 81672 142962 81673 142963
d1lrza1 d1v5ta_ 65 90 46456 53931 46556 54235 46589 54236 81671 54237 81672 110798 81673 110799
d1lrza1 d1nyra2 65 59 46456 53931 46556 54235 46589 81271 81671 81270 81672 55176 81673 102798
d1lrza1 d3tssa2 65 101 46456 53931 46556 54235 46589 54334 81671 54335 81672 54340 81673 54341
d1lrza1 d1m94a_ 65 73 46456 53931 46556 54235 46589 54236 81671 54237 81672 82579 81673 82580
d1lrza1 d1tifa_ 65 76 46456 53931 46556 54235 46589 54364 81671 54365 81672 54366 81673 54367
d1lrza1 d1k8rb_ 65 82 46456 53931 46556 54235 46589 54236 81671 54263 81672 69662 81673 69663
d1lrza1 d1z2ma2 65 76 46456 53931 46556 54235 46589 54236 81671 54237 81672 142936 81673 142937
d1lrza1 d1qqra_ 65 138 46456 53931 46556 54235 46589 54328 81671 54329 81672 54332 81673 54333
d1lrza1 d2a15a1 65 132 46456 53931 46556 54402 46589 54427 81671 54434 81672 142994 81673 142995
d1lrza1 d2cx1a2 65 90 46456 53931 46556 54402 46589 88802 81671 143004 81672 143005 81673 143006
d1lrza1 d1gy7a_ 65 121 46456 53931 46556 54402 46589 54427 81671 54431 81672 54432 81673 75374
d1lrza1 d1jkga_ 65 139 46456 53931 46556 54402 46589 54427 81671 54431 81672 69675 81673 69676
d1lrza1 d1jnda2 65 92 46456 53931 46556 54533 46589 54556 81671 54557 81672 75392 81673 75393
d1lrza1 d1kfwa2 65 61 46456 53931 46556 54533 46589 54556 81671 54557 81672 82626 81673 82627
d1lrza1 d1xrka_ 65 120 46456 53931 46556 54592 46589 54593 81671 54598 81672 54599 81673 54601
d1lrza1 d1ss4a_ 65 149 46456 53931 46556 54592 46589 54593 81671 110880 81672 110881 81673 110882
d1lrza1 d2alia1 65 130 46456 53931 46556 54636 46589 54637 81671 54638 81672 143162 81673 143163
d1lrza1 d1mkaa_ 65 171 46456 53931 46556 54636 46589 54637 81671 54641 81672 54642 81673 54643
d1lrza1 d2c2ia1 65 149 46456 53931 46556 54636 46589 54637 81671 82636 81672 143173 81673 143174
d1lrza1 d1ixla_ 65 130 46456 53931 46556 54636 46589 54637 81671 89902 81672 102916 81673 102917
d1lrza1 d1x4fa1 65 99 46456 53931 46556 54861 46589 54928 81671 54929 81672 143306 81673 143307
d1lrza1 d1sqea_ 65 101 46456 53931 46556 54861 46589 54909 81671 102959 81672 110955 81673 110956
d1lrza1 d2a6oa1 65 130 46456 53931 46556 54861 46589 143422 81671 143423 81672 143426 81673 143427
d1lrza1 d1naqa_ 65 106 46456 53931 46556 54861 46589 54913 81671 75434 81672 89931 81673 102973
d1lrza1 d1fx2a_ 65 235 46456 53931 46556 54861 46589 55073 81671 55074 81672 55081 81673 55082
d1lrza1 d1o0pa_ 65 104 46456 53931 46556 54861 46589 54928 81671 54929 81672 54936 81673 54937
d1lrza1 d2cpfa1 65 85 46456 53931 46556 54861 46589 54928 81671 54929 81672 117969 81673 117970
d1lrza1 d2dita1 65 99 46456 53931 46556 54861 46589 54928 81671 54929 81672 143290 81673 143291
d1lrza1 d1wdta4 65 96 46456 53931 46556 54861 46589 54980 81671 54981 81672 54982 81673 143371
d1lrza1 d1m1ha2 65 101 46456 53931 46556 54861 46589 82679 81671 82680 81672 82681 81673 82682
d1lrza1 d1k0va_ 65 73 46456 53931 46556 54861 46589 55008 81671 55009 81672 55017 81673 69736
d1lrza1 d2cyya2 65 86 46456 53931 46556 54861 46589 54909 81671 69733 81672 102968 81673 102969
d1lrza1 d1wc3a_ 65 199 46456 53931 46556 54861 46589 55073 81671 55074 81672 117982 81673 117983
d1lrza1 d1rwua_ 65 87 46456 53931 46556 54861 46589 117991 81671 117992 81672 117993 81673 117994
d1lrza1 d1hfel2 65 85 46456 53931 46556 54861 46589 54862 81671 54884 81672 54887 81673 54888
d1lrza1 d1koha2 65 96 46456 53931 46556 54861 46589 54928 81671 54954 81672 54955 81673 54956
d1lrza1 d1wf0a_ 65 88 46456 53931 46556 54861 46589 54928 81671 54929 81672 117957 81673 117958
d1lrza1 d1l3ka1 65 84 46456 53931 46556 54861 46589 54928 81671 54929 81672 54930 81673 54931
d1lrza1 d1fxla1 65 82 46456 53931 46556 54861 46589 54928 81671 54929 81672 54942 81673 54943
d1lrza1 d1fnoa3 65 113 46456 53931 46556 54861 46589 55031 81671 55032 81672 75443 81673 75444
d1lrza1 d1vfja_ 65 116 46456 53931 46556 54861 46589 54913 81671 54914 81672 54915 81673 102972
d1lrza1 d1lxna_ 65 99 46456 53931 46556 54861 46589 89957 81671 89958 81672 89959 81673 89960
d1lrza1 d1tdja3 65 75 46456 53931 46556 54861 46589 55021 81671 55025 81672 55026 81673 55027
d1lrza1 d1vk8a_ 65 93 46456 53931 46556 54861 46589 89957 81671 89958 81672 110985 81673 110986
d1lrza1 d1l3ka2 65 79 46456 53931 46556 54861 46589 54928 81671 54929 81672 54930 81673 54931
d1lrza1 d2fzcb1 65 99 46456 53931 46556 54861 46589 54893 81671 54894 81672 54895 81673 54896
d1lrza1 d2d69a2 65 126 46456 53931 46556 54861 46589 54966 81671 54967 81672 54968 81673 143363
d1lrza1 d1w5ba2 65 123 46456 53931 46556 55297 46589 55307 81671 55308 81672 55309 81673 55310
d1lrza1 d1h7ma_ 65 99 46456 53931 46556 55297 46589 55315 81671 55316 81672 55317 81673 89986
d1lrza1 d2czca1 65 162 46456 53931 46556 55346 46589 55347 81671 55348 81672 55349 81673 143537
d1lrza1 d2cvoa2 65 165 46456 53931 46556 55346 46589 55347 81671 55348 81672 143540 81673 143541
d1lrza1 d1p1ja2 65 115 46456 53931 46556 55346 46589 55347 81671 55368 81672 75484 81673 75486
d1lrza1 d1oz9a_ 65 141 46456 53931 46556 55485 46589 55486 81671 103132 81672 103133 81673 103134
d1lrza1 d1r55a_ 65 203 46456 53931 46556 55485 46589 55486 81671 55519 81672 118046 81673 118047
d1lrza1 d1kjoa_ 65 316 46456 53931 46556 55485 46589 55486 81671 55490 81672 63414 81673 55494
d1lrza1 d1qf6a4 65 291 46456 53931 46556 55680 46589 55681 81671 55682 81672 55694 81673 55695
d1lrza1 d1atia2 65 326 46456 53931 46556 55680 46589 55681 81671 55682 81672 55692 81673 55693
d1lrza1 d1yx0a1 65 151 46456 53931 46556 55728 46589 55729 81671 55730 81672 143654 81673 143655
d1lrza1 d2fiwa1 65 156 46456 53931 46556 55728 46589 55729 81671 55730 81672 143708 81673 143709
d1lrza1 d1mk4a_ 65 157 46456 53931 46556 55728 46589 55729 81671 55730 81672 90013 81673 90014
d1lrza1 d1ghea_ 65 170 46456 53931 46556 55728 46589 55729 81671 55730 81672 82747 81673 82748
d1lrza1 d1s3za_ 65 147 46456 53931 46556 55728 46589 55729 81671 55730 81672 111098 81673 111099
d1lrza1 d1tgqa_ 65 96 46456 53931 46556 55769 46589 103196 81671 103197 81672 118074 81673 118075
d1lrza1 d1ifqa_ 65 127 46456 53931 46556 55769 46589 64356 81671 64357 81672 64358 81673 64359
d1lrza1 d1nwza_ 65 125 46456 53931 46556 55769 46589 55785 81671 55786 81672 55787 81673 55788
d1lrza1 d2fb1a2 65 147 46456 53931 46556 55810 46589 55811 81671 143772 81672 143775 81673 143776
d1lrza1 d1puna_ 65 129 46456 53931 46556 55810 46589 55811 81671 55812 81672 55813 81673 55814
d1lrza1 d1kcma_ 65 256 46456 53931 46556 55944 46589 55961 81671 64388 81672 64389 81673 75549
d1lrza1 d2fpna1 65 205 46456 53931 46556 55944 46589 143842 81671 143843 81672 143844 81673 143845
d1lrza1 d1txca1 65 147 46456 53931 46556 55944 46589 55961 81671 55962 81672 75543 81673 143818
d1lrza1 d1dmla1 65 141 46456 53931 46556 55978 46589 55979 81671 55983 81672 55987 81673 55988
d1lrza1 d1b77a2 65 118 46456 53931 46556 55978 46589 55979 81671 55983 81672 55984 81673 55985
d1lrza1 d2io8a3 65 297 46456 53931 46556 56058 46589 56059 81671 143890 81672 143891 81673 143892
d1lrza1 d1dv1a3 65 204 46456 53931 46556 56058 46589 56059 81671 56067 81672 56068 81673 56069
d1lrza1 d1ia9a_ 65 276 46456 53931 46556 56111 46589 56112 81671 64408 81672 64409 81673 64410
d1lrza1 d1o6ya_ 65 261 46456 53931 46556 56111 46589 56112 81671 88854 81672 82793 81673 82794
d1lrza1 d1zara2 65 178 46456 53931 46556 56111 46589 56112 81671 111204 81672 111205 81673 111206
d1lrza1 d1vjya_ 65 299 46456 53931 46556 56111 46589 56112 81671 88854 81672 56144 81673 56145
d1lrza1 d1g0ul_ 65 222 46456 53931 46556 56234 46589 56235 81671 56251 81672 56252 81673 56254
d1lrza1 d1ct9a2 65 192 46456 53931 46556 56234 46589 56235 81671 56236 81672 56242 81673 56243
d1lrza1 d2ntka1 65 202 46456 53931 46556 56234 46589 75569 81671 75570 81672 75571 81673 75572
d1lrza1 d1t61a2 65 111 46456 53931 46556 56435 46589 56436 81671 75585 81672 75586 81673 82820
d1lrza1 d1j34a_ 65 129 46456 53931 46556 56435 46589 56436 81671 56437 81672 88861 81673 88862
d1lrza1 d1t61a1 65 109 46456 53931 46556 56435 46589 56436 81671 75585 81672 75586 81673 82820
d1lrza1 d1es5a_ 65 260 46456 56572 46556 56600 46589 56601 81671 56602 81672 56603 81673 56604
d1lrza1 d1u60a_ 65 309 46456 56572 46556 56600 46589 56601 81671 90084 81672 111291 81673 111292
d1lrza1 d1mswd_ 65 863 46456 56572 46556 56671 46589 56672 81671 56691 81672 56692 81673 56693
d1lrza1 d1jiha2 65 389 46456 56572 46556 56671 46589 56672 81671 100888 81672 100892 81673 100893
d1lrza1 d2fdra1 65 222 46456 51349 46556 56783 46589 56784 81671 75173 81672 142141 81673 142142
d1lrza1 d1nf2a_ 65 267 46456 51349 46556 56783 46589 56784 81671 82388 81672 102313 81673 102314
d1lrza1 d1rkua_ 65 206 46456 51349 46556 56783 46589 56784 81671 102304 81672 102305 81673 102306
d1lrza1 d2c4na1 65 250 46456 51349 46556 56783 46589 56784 81671 102317 81672 142169 81673 142170
d1lrza1 d1q9ba_ 65 43 46456 56992 46556 57015 46589 57016 81671 57017 81672 57022 81673 57023
d1lrza1 d1skza1 65 52 46456 56992 46556 57015 46589 57262 81671 57263 81672 57268 81673 57269
d1lrza1 d1m1xb5 65 43 46456 56992 46556 57015 46589 57196 81671 69940 81672 69941 81673 69942
d1lrza1 d1g1ta2 65 39 46456 56992 46556 57015 46589 57196 81671 57197 81672 57203 81673 57204
d1lrza1 d1yy9a4 65 32 46456 56992 46556 57015 46589 57184 81671 57185 81672 82887 81673 82888
d1lrza1 d2j5ha1 65 39 46456 56992 46556 57015 46589 57196 81671 144100 81672 144101 81673 144102
d1lrza1 d1icaa_ 65 40 46456 56992 46556 57015 46589 57095 81671 57163 81672 57166 81673 57167
d1lrza1 d1ijqa2 65 50 46456 56992 46556 57015 46589 57196 81671 57197 81672 64539 81673 64540
d1lrza1 d1cixa_ 65 44 46456 56992 46556 57015 46589 57059 81671 57072 81672 75666 81673 75667
d1lrza1 d1lmra_ 65 35 46456 56992 46556 57015 46589 57059 81671 69930 81672 103535 81673 103536
d1lrza1 d1szba2 65 45 46456 56992 46556 57015 46589 57196 81671 57197 81672 90141 81673 111402
d1lrza1 d1h03p1 65 62 46456 56992 46556 57534 46589 57535 81671 57536 81672 90172 81673 90173
d1lrza1 d1ok3a2 65 64 46456 56992 46556 57534 46589 57535 81671 57536 81672 90172 81673 90173
d1lrza1 d1a1ia1 65 29 46456 56992 46556 57666 46589 57667 81671 57668 81672 57669 81673 57670
d1lrza1 d2glia2 65 33 46456 56992 46556 57666 46589 57667 81671 57668 81672 57683 81673 57684
d1lrza1 d1njqa_ 65 37 46456 56992 46556 57666 46589 57667 81671 90198 81672 90199 81673 90200
d1lrza1 d1x6ha1 65 37 46456 56992 46556 57666 46589 57667 81671 57668 81672 144153 81673 144154
d1lrza1 d1v6ga1 65 41 46456 56992 46556 57715 46589 57716 81671 57736 81672 111441 81673 111442
d1lrza1 d1rutx4 65 33 46456 56992 46556 57715 46589 57716 81671 57736 81672 90205 81673 90206
d1lrza1 d1y0ja1 65 39 46456 56992 46556 57715 46589 57716 81671 57717 81672 57718 81673 57720
d1lrza1 d1ibia1 65 28 46456 56992 46556 57715 46589 57716 81671 57736 81672 57737 81673 57739
d1lrza1 d1nypa1 65 31 46456 56992 46556 57715 46589 57716 81671 57736 81672 57741 81673 57742
d1lrza1 d1qxfa_ 65 58 46456 56992 46556 57769 46589 57829 81671 90217 81672 90218 81673 90219
d1lrza1 d1vd4a_ 65 62 46456 56992 46556 57769 46589 57783 81671 57784 81672 118283 81673 118284
d1lrza1 d2akla2 65 38 46456 56992 46556 57769 46589 57783 81671 144191 81672 144192 81673 144193
d1lrza1 d1lkoa2 65 44 46456 56992 46556 57769 46589 57802 81671 57803 81672 57811 81673 57812
d1lrza1 d2i5nh2 65 36 46456 56835 46556 81407 46589 81490 81671 81489 81672 81488 81673 81485
d1lrza1 d1eysh2 65 37 46456 56835 46556 81407 46589 81490 81671 81489 81672 81488 81673 81487
d1lrza1 d1rkla_ 65 36 46456 56835 46556 81407 46589 103464 81671 103465 81672 103466 81673 103467
d1lrza1 d1c8na_ 65 189 46456 48724 46556 88632 46589 88633 81671 88643 81672 49637 81673 49638
d1lrza1 d1m3ya1 65 197 46456 48724 46556 88632 46589 49749 81671 82013 81672 82014 81673 82015
d1lrza1 d1pvc1_ 65 279 46456 48724 46556 88632 46589 88633 81671 88634 81672 49666 81673 49669
d1lrza1 d1s58a_ 65 523 46456 48724 46556 88632 46589 88645 81671 88646 81672 49661 81673 110116
d1lrza1 d1ny721 65 182 46456 48724 46556 88632 46589 88633 81671 88636 81672 49627 81673 89227
d1lrza1 d2apoa1 65 85 46456 48724 46556 88696 46589 88697 81671 88698 81672 88699 81673 141698
d1lrza1 d1jhda1 65 173 46456 48724 46556 88696 46589 88697 81671 63801 81672 63802 81673 69296
d1lrza1 d1k6da_ 65 217 46456 51349 46556 100949 46589 100950 81671 74656 81672 75257 81673 75258
d1lrza1 d1ooya2 65 242 46456 51349 46556 100949 46589 100950 81671 74656 81672 82464 81673 82465
d2f6ma1 d1jj2u_ 64 65 46456 46456 46556 46556 140111 46561 140112 46562 140113 46563 140114 46564
d2f6ma1 d1m70a2 64 98 46456 46456 46556 46625 140111 46626 140112 46680 140113 46681 140114 46682
d2f6ma1 d1ycca_ 64 108 46456 46456 46556 46625 140111 46626 140112 46627 140113 46642 140114 46643
d2f6ma1 d1wvec1 64 74 46456 46456 46556 46625 140111 46626 140112 46627 140113 46669 140114 46670
d2f6ma1 d1w0ua_ 64 55 46456 46456 46556 46688 140111 46689 140112 46745 140113 116784 140114 116785
d2f6ma1 d2g7ga1 64 65 46456 46456 46556 46688 140111 46689 140112 46764 140113 140195 140114 140196
d2f6ma1 d1cf7b_ 64 82 46456 46456 46556 46688 140111 46785 140112 46847 140113 88654 140114 88655
d2f6ma1 d2ga1a1 64 102 46456 46456 46556 46688 140111 46689 140112 140216 140113 140217 140114 140218
d2f6ma1 d2fbha1 64 137 46456 46456 46556 46688 140111 46785 140112 63379 140113 140249 140114 140250
d2f6ma1 d1or7a1 64 68 46456 46456 46556 46688 140111 88659 140112 88665 140113 88993 140114 88994
d2f6ma1 d1s3ja_ 64 143 46456 46456 46556 46688 140111 46785 140112 63379 140113 101012 140114 101013
d2f6ma1 d2a61a1 64 139 46456 46456 46556 46688 140111 46785 140112 63379 140113 140253 140114 140254
d2f6ma1 d2dt5a1 64 74 46456 46456 46556 46688 140111 46785 140112 101007 140113 101008 140114 101009
d2f6ma1 d1t33a1 64 88 46456 46456 46556 46688 140111 46689 140112 46764 140113 109655 140114 109656
d2f6ma1 d1v4ra1 64 100 46456 46456 46556 46688 140111 46785 140112 46804 140113 140257 140114 140258
d2f6ma1 d1lvaa3 64 64 46456 46456 46556 46688 140111 46785 140112 74683 140113 74684 140114 74685
d2f6ma1 d1qbja_ 64 65 46456 46456 46556 46688 140111 46785 140112 46853 140113 46854 140114 46855
d2f6ma1 d2np3a1 64 38 46456 46456 46556 46688 140111 46689 140112 46764 140113 140207 140114 140208
d2f6ma1 d2cjja1 64 63 46456 46456 46556 46688 140111 46689 140112 46739 140113 140167 140114 140168
d2f6ma1 d1kkxa_ 64 102 46456 46456 46556 46688 140111 46774 140112 46775 140113 74672 140114 74673
d2f6ma1 d1in4a1 64 75 46456 46456 46556 46688 140111 46785 140112 46819 140113 46820 140114 63474
d2f6ma1 d1ys7a1 64 103 46456 46456 46556 46688 140111 46894 140112 46895 140113 140315 140114 140316
d2f6ma1 d1ylfa1 64 117 46456 46456 46556 46688 140111 46785 140112 109699 140113 140275 140114 140276
d2f6ma1 d1jgsa_ 64 138 46456 46456 46556 46688 140111 46785 140112 63379 140113 68970 140114 68971
d2f6ma1 d1jhga_ 64 101 46456 46456 46556 46688 140111 48295 140112 48296 140113 48297 140114 48298
d2f6ma1 d1e3ha1 64 83 46456 46456 46556 46688 140111 46915 140112 46916 140113 46917 140114 46918
d2f6ma1 d1rq6a_ 64 62 46456 46456 46556 46688 140111 116820 140112 116821 140113 116822 140114 116823
d2f6ma1 d1p7ia_ 64 53 46456 46456 46556 46688 140111 46689 140112 46690 140113 46691 140114 46692
d2f6ma1 d1z0xa1 64 68 46456 46456 46556 46688 140111 46689 140112 46764 140113 140183 140114 140184
d2f6ma1 d1r5la1 64 66 46456 46456 46556 46928 140111 46938 140112 46939 140113 101069 140114 101070
d2f6ma1 d1cuka1 64 48 46456 46456 46556 46928 140111 46929 140112 46930 140113 46931 140114 46932
d2f6ma1 d1otra_ 64 49 46456 46456 46556 46928 140111 46934 140112 88995 140113 88998 140114 88999
d2f6ma1 d1neka1 64 138 46456 46456 46556 46965 140111 46977 140112 46978 140113 81708 140114 81709
d2f6ma1 d1quua2 64 124 46456 46456 46556 46965 140111 46966 140112 46967 140113 46971 140114 46972
d2f6ma1 d1hx1b_ 64 112 46456 46456 46556 46965 140111 63491 140112 63492 140113 63493 140114 63494
d2f6ma1 d1ufaa1 64 105 46456 46456 46556 46996 140111 88688 140112 101086 140113 101087 140114 101088
d2f6ma1 d1qwna1 64 111 46456 46456 46556 46996 140111 88688 140112 88693 140113 88694 140114 88695
d2f6ma1 d1cgme_ 64 160 46456 46456 46556 47161 140111 47195 140112 47196 140113 47199 140114 47200
d2f6ma1 d2ap3a1 64 181 46456 46456 46556 47161 140111 140423 140112 140424 140113 140425 140114 140426
d2f6ma1 d1st6a6 64 72 46456 46456 46556 47161 140111 47220 140112 47221 140113 47224 140114 47225
d2f6ma1 d1ei7a_ 64 158 46456 46456 46556 47161 140111 47195 140112 47196 140113 47197 140114 47198
d2f6ma1 d1jr8a_ 64 105 46456 46456 46556 47161 140111 69000 140112 69001 140113 69002 140114 69003
d2f6ma1 d1o3ua_ 64 120 46456 46456 46556 47161 140111 81593 140112 89022 140113 89023 140114 89024
d2f6ma1 d1umna_ 64 151 46456 46456 46556 47239 140111 47240 140112 47241 140113 47250 140114 101134
d2f6ma1 d1euma_ 64 161 46456 46456 46556 47239 140111 47240 140112 47241 140113 63524 140114 63525
d2f6ma1 d2fjca1 64 151 46456 46456 46556 47239 140111 47240 140112 47241 140113 47250 140114 140435
d2f6ma1 d2gmfa_ 64 121 46456 46456 46556 47265 140111 47266 140112 47286 140113 47289 140114 47290
d2f6ma1 d1f6fa_ 64 183 46456 46456 46556 47265 140111 47266 140112 47267 140113 47278 140114 47279
d2f6ma1 d2fefa1 64 124 46456 46456 46556 47363 140111 140486 140112 140487 140113 140488 140114 140489
d2f6ma1 d1eqfa2 64 128 46456 46456 46556 47363 140111 47370 140112 47371 140113 47377 140114 47378
d2f6ma1 d2bnma1 64 71 46456 46456 46556 47412 140111 47413 140112 47432 140113 140516 140114 140517
d2f6ma1 d2auwa1 64 67 46456 46456 46556 47412 140111 47413 140112 140523 140113 140524 140114 140525
d2f6ma1 d1h8ba_ 64 73 46456 46456 46556 47472 140111 47473 140112 47547 140113 63553 140114 63554
d2f6ma1 d1k94a_ 64 165 46456 46456 46556 47472 140111 47473 140112 63550 140113 47550 140114 47551
d2f6ma1 d1eg3a1 64 125 46456 46456 46556 47472 140111 47473 140112 47547 140113 47559 140114 47560
d2f6ma1 d1tiza_ 64 67 46456 46456 46556 47472 140111 47473 140112 47502 140113 109823 140114 109824
d2f6ma1 d1alva_ 64 173 46456 46456 46556 47472 140111 47473 140112 63550 140113 47552 140114 47555
d2f6ma1 d1n2aa1 64 121 46456 46456 46556 47615 140111 47616 140112 47617 140113 81357 140114 47638
d2f6ma1 d1k3ya1 64 142 46456 46456 46556 47615 140111 47616 140112 47617 140113 81349 140114 47625
d2f6ma1 d2hbja1 64 96 46456 46456 46556 47768 140111 47819 140112 140646 140113 140647 140114 140648
d2f6ma1 d2bcqa1 64 76 46456 46456 46556 47768 140111 47802 140112 47803 140113 101251 140114 101252
d2f6ma1 d1sxea_ 64 97 46456 46456 46556 47768 140111 47769 140112 47770 140113 109869 140114 109870
d2f6ma1 d1dgsa1 64 181 46456 46456 46556 47768 140111 47781 140112 47786 140113 47787 140114 47788
d2f6ma1 d1xo1a1 64 105 46456 46456 46556 47768 140111 47807 140112 47808 140113 47813 140114 47814
d2f6ma1 d1x40a1 64 78 46456 46456 46556 47768 140111 47769 140112 47773 140113 140624 140114 140625
d2f6ma1 d1pgpa1 64 297 46456 46456 46556 48178 140111 48179 140112 48180 140113 48181 140114 48182
d2f6ma1 d2f1ka1 64 114 46456 46456 46556 48178 140111 48179 140112 140780 140113 140781 140114 140783
d2f6ma1 d1hn0a1 64 384 46456 46456 46556 48207 140111 48230 140112 48234 140113 89113 140114 89114
d2f6ma1 d1h12a_ 64 404 46456 46456 46556 48207 140111 48208 140112 48213 140113 89105 140114 89106
d2f6ma1 d1x9da1 64 452 46456 46456 46556 48207 140111 48225 140112 48226 140113 48227 140114 48229
d2f6ma1 d2bpta1 64 860 46456 46456 46556 48370 140111 48371 140112 48372 140113 48378 140114 140814
d2f6ma1 d1h6ka2 64 190 46456 46456 46556 48370 140111 48371 140112 100908 140113 63606 140114 63607
d2f6ma1 d1ku1a_ 64 211 46456 46456 46556 48370 140111 48425 140112 48426 140113 74776 140114 74777
d2f6ma1 d1elwa_ 64 117 46456 46456 46556 48370 140111 48452 140112 48453 140113 48456 140114 48457
d2f6ma1 d1w9ca_ 64 321 46456 46456 46556 48370 140111 48371 140112 117002 140113 117003 140114 117004
d2f6ma1 d1p5qa1 64 170 46456 46456 46556 48370 140111 48452 140112 48453 140113 109971 140114 109972
d2f6ma1 d1xm9a1 64 420 46456 46456 46556 48370 140111 48371 140112 140833 140113 140834 140114 140835
d2f6ma1 d2ajaa1 64 342 46456 46456 46556 48370 140111 140860 140112 140861 140113 140862 140114 140863
d2f6ma1 d2i10a2 64 110 46456 46456 46556 48497 140111 48498 140112 48499 140113 140879 140114 140880
d2f6ma1 d1zk8a2 64 105 46456 46456 46556 48497 140111 48498 140112 48499 140113 140891 140114 140892
d2f6ma1 d1jnia_ 64 64 46456 46456 46556 48694 140111 48695 140112 48711 140113 74805 140114 74806
d2f6ma1 d1j0pa_ 64 108 46456 46456 46556 48694 140111 48695 140112 48696 140113 48697 140114 48699
d2f6ma1 d1uadc_ 64 92 46456 48724 46556 48725 140111 81296 140112 89191 140113 89192 140114 89193
d2f6ma1 d1hnfa1 64 101 46456 48724 46556 48725 140111 48726 140112 48727 140113 48740 140114 48741
d2f6ma1 d1wj3a_ 64 117 46456 48724 46556 48725 140111 49265 140112 49266 140113 117055 140114 117056
d2f6ma1 d1o0va1 64 104 46456 48724 46556 48725 140111 48726 140112 48942 140113 88594 140114 88595
d2f6ma1 d1y6kr2 64 106 46456 48724 46556 48725 140111 49265 140112 49266 140113 63670 140114 63671
d2f6ma1 d1fltx_ 64 95 46456 48724 46556 48725 140111 48726 140112 49159 140113 49188 140114 49189
d2f6ma1 d1ehxa_ 64 94 46456 48724 46556 48725 140111 81296 140112 81293 140113 49263 140114 49264
d2f6ma1 d1x5fa1 64 107 46456 48724 46556 48725 140111 49265 140112 49266 140113 141053 140114 141054
d2f6ma1 d1fnha1 64 90 46456 48724 46556 48725 140111 49265 140112 49266 140113 49270 140114 49271
d2f6ma1 d1fyhb2 64 103 46456 48724 46556 48725 140111 49265 140112 49266 140113 49293 140114 49294
d2f6ma1 d1va9a1 64 109 46456 48724 46556 48725 140111 49265 140112 49266 140113 141055 140114 141056
d2f6ma1 d1nkra1 64 96 46456 48724 46556 48725 140111 48726 140112 49159 140113 49202 140114 49204
d2f6ma1 d2h7wa1 64 108 46456 48724 46556 48725 140111 141066 140112 141067 140113 141068 140114 141069
d2f6ma1 d2cuha1 64 102 46456 48724 46556 48725 140111 49265 140112 49266 140113 141045 140114 141046
d2f6ma1 d1vcaa2 64 90 46456 48724 46556 48725 140111 48726 140112 49159 140113 49160 140114 49161
d2f6ma1 d1wisa1 64 111 46456 48724 46556 48725 140111 49265 140112 49266 140113 141051 140114 141052
d2f6ma1 d1x4xa1 64 93 46456 48724 46556 48725 140111 49265 140112 49266 140113 117057 140114 117058
d2f6ma1 d1txvb1 64 135 46456 48724 46556 48725 140111 69179 140112 69180 140113 69183 140114 69184
d2f6ma1 d1wfoa1 64 117 46456 48724 46556 48725 140111 49265 140112 49266 140113 141051 140114 141052
d2f6ma1 d2cuma1 64 93 46456 48724 46556 48725 140111 49265 140112 49266 140113 141045 140114 141046
d2f6ma1 d1l6za2 64 96 46456 48724 46556 48725 140111 48726 140112 49159 140113 81956 140114 81957
d2f6ma1 d2crza1 64 97 46456 48724 46556 48725 140111 49265 140112 49266 140113 117057 140114 117058
d2f6ma1 d1x5ja1 64 100 46456 48724 46556 48725 140111 49265 140112 49266 140113 141053 140114 141054
d2f6ma1 d2bhua1 64 97 46456 48724 46556 48725 140111 81296 140112 81282 140113 49224 140114 141019
d2f6ma1 d1f97a2 64 105 46456 48724 46556 48725 140111 48726 140112 49159 140113 49186 140114 49187
d2f6ma1 d2hyma2 64 103 46456 48724 46556 48725 140111 49265 140112 49266 140113 89199 140114 89200
d2f6ma1 d4kbpa1 64 112 46456 48724 46556 48725 140111 49363 140112 49364 140113 49365 140114 49366
d2f6ma1 d2cuia1 64 101 46456 48724 46556 48725 140111 49265 140112 49266 140113 141045 140114 141046
d2f6ma1 d1eh9a1 64 90 46456 48724 46556 48725 140111 81296 140112 81282 140113 49224 140114 49225
d2f6ma1 d1fn4b1 64 116 46456 48724 46556 48725 140111 48726 140112 48727 140113 88543 140114 88560
d2f6ma1 d1hc3a3 64 244 46456 48724 46556 48725 140111 81296 140112 81283 140113 49228 140114 49230
d2f6ma1 d1r4xa1 64 163 46456 48724 46556 48725 140111 49348 140112 101536 140113 101537 140114 101538
d2f6ma1 d1l3wa3 64 113 46456 48724 46556 48725 140111 49313 140112 49314 140113 74851 140114 74852
d2f6ma1 d1eaqa_ 64 124 46456 48724 46556 49379 140111 49417 140112 81318 140113 49439 140114 63684
d2f6ma1 d1ze3h1 64 121 46456 48724 46556 49379 140111 49401 140112 49405 140113 49406 140114 49407
d2f6ma1 d1pdkb_ 64 149 46456 48724 46556 49379 140111 49401 140112 49405 140113 49408 140114 49409
d2f6ma1 d2j5wa1 64 192 46456 48724 46556 49502 140111 49503 140112 49550 140113 49559 140114 49560
d2f6ma1 d1hfua2 64 169 46456 48724 46556 49502 140111 49503 140112 49550 140113 49557 140114 49558
d2f6ma1 d1bqka_ 64 124 46456 48724 46556 49502 140111 49503 140112 49504 140113 49522 140114 49525
d2f6ma1 d1fwxa1 64 132 46456 48724 46556 49502 140111 49503 140112 63392 140113 49548 140114 63690
d2f6ma1 d1tjxa_ 64 157 46456 48724 46556 49561 140111 49562 140112 49575 140113 49576 140114 49577
d2f6ma1 d1gmia_ 64 135 46456 48724 46556 49561 140111 49562 140112 49563 140113 69196 140114 69197
d2f6ma1 d1od3a_ 64 132 46456 48724 46556 49784 140111 49785 140112 69213 140113 89239 140114 89240
d2f6ma1 d1kexa_ 64 155 46456 48724 46556 49784 140111 49785 140112 49791 140113 82016 140114 82017
d2f6ma1 d1cx1a_ 64 153 46456 48724 46556 49784 140111 49785 140112 74893 140113 49809 140114 49810
d2f6ma1 d1uwwa_ 64 184 46456 48724 46556 49784 140111 49785 140112 110122 140113 110123 140114 110124
d2f6ma1 d1a8da1 64 247 46456 48724 46556 49898 140111 49899 140112 49956 140113 49957 140114 49958
d2f6ma1 d2nmoa1 64 137 46456 48724 46556 49898 140111 49899 140112 49932 140113 49940 140114 49941
d2f6ma1 d1olra_ 64 224 46456 48724 46556 49898 140111 49899 140112 49978 140113 49991 140114 101655
d2f6ma1 d1uypa1 64 138 46456 48724 46556 49898 140111 49899 140112 101652 140113 101653 140114 101654
d2f6ma1 d1umza_ 64 267 46456 48724 46556 49898 140111 49899 140112 49925 140113 101634 140114 101635
d2f6ma1 d1n7oa3 64 274 46456 48724 46556 49993 140111 74650 140112 50006 140113 50009 140114 50010
d2f6ma1 d1lura_ 64 325 46456 48724 46556 49993 140111 74650 140112 74911 140113 89277 140114 89278
d2f6ma1 d1d0ya1 64 46 46456 48724 46556 50036 140111 50084 140112 50085 140113 50086 140114 50089
d2f6ma1 d2gyan1 64 114 46456 48724 46556 50036 140111 50104 140112 141245 140113 141246 140114 141247
d2f6ma1 d2fmma1 64 68 46456 48724 46556 50036 140111 54160 140112 54165 140113 54166 140114 54167
d2f6ma1 d1kk8a1 64 48 46456 48724 46556 50036 140111 50084 140112 50085 140113 50086 140114 50088
d2f6ma1 d1wiea_ 64 96 46456 48724 46556 50036 140111 50044 140112 50045 140113 117149 140114 117150
d2f6ma1 d1oz2a2 64 108 46456 48724 46556 50036 140111 63748 140112 89299 140113 101686 140114 101687
d2f6ma1 d1wjra_ 64 127 46456 48724 46556 50036 140111 63748 140112 89299 140113 117155 140114 117156
d2f6ma1 d1h3za_ 64 108 46456 48724 46556 50036 140111 63748 140112 69250 140113 89297 140114 89298
d2f6ma1 d1nppa2 64 58 46456 48724 46556 50036 140111 50104 140112 82072 140113 82073 140114 82074
d2f6ma1 d2b2ya2 64 94 46456 48724 46556 50036 140111 54160 140112 54165 140113 141220 140114 141221
d2f6ma1 d1si2a_ 64 120 46456 48724 46556 50036 140111 101690 140112 101691 140113 110165 140114 110166
d2f6ma1 d1uewa_ 64 114 46456 48724 46556 50155 140111 50156 140112 50157 140113 101719 140114 101720
d2f6ma1 d1rgwa_ 64 85 46456 48724 46556 50155 140111 50156 140112 50157 140113 101735 140114 101736
d2f6ma1 d1y7na1 64 79 46456 48724 46556 50155 140111 50156 140112 50157 140113 141282 140114 141283
d2f6ma1 d1uita_ 64 117 46456 48724 46556 50155 140111 50156 140112 50157 140113 101725 140114 101726
d2f6ma1 d1v62a_ 64 117 46456 48724 46556 50155 140111 50156 140112 50157 140113 110180 140114 110181
d2f6ma1 d1fr3a_ 64 67 46456 48724 46556 50198 140111 50331 140112 50332 140113 50333 140114 50334
d2f6ma1 d1quqa_ 64 121 46456 48724 46556 50198 140111 50249 140112 50263 140113 50269 140114 50270
d2f6ma1 d1pxfa_ 64 111 46456 48724 46556 50198 140111 50249 140112 50277 140113 89328 140114 89329
d2f6ma1 d1qb5d_ 64 99 46456 48724 46556 50198 140111 50203 140112 50204 140113 50205 140114 50207
d2f6ma1 d1e1oa1 64 143 46456 48724 46556 50198 140111 50249 140112 50250 140113 50256 140114 50258
d2f6ma1 d1kl9a2 64 74 46456 48724 46556 50198 140111 50249 140112 50282 140113 74950 140114 74951
d2f6ma1 d3tssa1 64 89 46456 48724 46556 50198 140111 50203 140112 50219 140113 50224 140114 50225
d2f6ma1 d1g2913 64 61 46456 48724 46556 50198 140111 50331 140112 50338 140113 63406 140114 50340
d2f6ma1 d1y14b1 64 86 46456 48724 46556 50198 140111 50249 140112 50282 140113 88670 140114 117195
d2f6ma1 d1ue1a_ 64 113 46456 48724 46556 50198 140111 50249 140112 50263 140113 50264 140114 101760
d2f6ma1 d1pyba_ 64 107 46456 48724 46556 50198 140111 50249 140112 50277 140113 89328 140114 101763
d2f6ma1 d1q1ua_ 64 138 46456 48724 46556 50352 140111 50353 140112 50354 140113 101776 140114 101777
d2f6ma1 d1md6a_ 64 154 46456 48724 46556 50352 140111 50353 140112 50362 140113 101780 140114 101781
d2f6ma1 d1dfca4 64 111 46456 48724 46556 50352 140111 50405 140112 50406 140113 50407 140114 50408
d2f6ma1 d1g7sa2 64 125 46456 48724 46556 50412 140111 50447 140112 50448 140113 50458 140114 50459
d2f6ma1 d1kzla2 64 110 46456 48724 46556 50412 140111 63380 140112 63783 140113 63784 140114 82113
d2f6ma1 d2ajta1 64 170 46456 48724 46556 50412 140111 50443 140112 141331 140113 141332 140114 141333
d2f6ma1 d2asfa1 64 125 46456 48724 46556 50474 140111 50475 140112 50476 140113 141362 140114 141363
d2f6ma1 d1ylna1 64 111 46456 48724 46556 50474 140111 141371 140112 141372 140113 141373 140114 141374
d2f6ma1 d1si5h_ 64 227 46456 48724 46556 50493 140111 50494 140112 50514 140113 110239 140114 110240
d2f6ma1 d1autc_ 64 240 46456 48724 46556 50493 140111 50494 140112 50514 140113 50579 140114 50580
d2f6ma1 d1m9ua_ 64 241 46456 48724 46556 50493 140111 50494 140112 50514 140113 50536 140114 74973
d2f6ma1 d1q3xa1 64 242 46456 48724 46556 50493 140111 50494 140112 50514 140113 110241 140114 110242
d2f6ma1 d1zsqa1 64 125 46456 48724 46556 50728 140111 50729 140112 101839 140113 101840 140114 101841
d2f6ma1 d1t77a2 64 110 46456 48724 46556 50728 140111 50729 140112 82146 140113 117263 140114 117264
d2f6ma1 d1q67a_ 64 146 46456 48724 46556 50728 140111 50729 140112 101836 140113 101837 140114 101838
d2f6ma1 d1btka_ 64 160 46456 48724 46556 50728 140111 50729 140112 50730 140113 50738 140114 50739
d2f6ma1 d1upqa_ 64 107 46456 48724 46556 50728 140111 50729 140112 50730 140113 117244 140114 117245
d2f6ma1 d1foea2 64 162 46456 48724 46556 50728 140111 50729 140112 50730 140113 50745 140114 50746
d2f6ma1 d2a0aa1 64 131 46456 48724 46556 50813 140111 50814 140112 50847 140113 141467 140114 141468
d2f6ma1 d1e5pa_ 64 149 46456 48724 46556 50813 140111 50814 140112 50815 140113 63805 140114 63806
d2f6ma1 d2ah2a2 64 399 46456 48724 46556 50938 140111 50939 140112 50940 140113 82164 140114 89371
d2f6ma1 d2hqsa1 64 269 46456 48724 46556 50938 140111 50960 140112 50961 140113 50962 140114 50963
d2f6ma1 d1sqja2 64 343 46456 48724 46556 50964 140111 110296 140112 110297 140113 110298 140114 110299
d2f6ma1 d1nexb2 64 344 46456 48724 46556 50964 140111 50978 140112 50979 140113 82169 140114 82170
d2f6ma1 d1sqja1 64 427 46456 48724 46556 50964 140111 110296 140112 110297 140113 110298 140114 110299
d2f6ma1 d1nofa1 64 106 46456 48724 46556 51010 140111 51011 140112 89388 140113 101922 140114 101923
d2f6ma1 d1hx0a1 64 93 46456 48724 46556 51010 140111 51011 140112 51012 140113 51024 140114 51025
d2f6ma1 d1qw9a1 64 130 46456 48724 46556 51010 140111 51011 140112 89388 140113 101924 140114 101925
d2f6ma1 d1bn8a_ 64 399 46456 48724 46556 51125 140111 51126 140112 51127 140113 51128 140114 51131
d2f6ma1 d1tyva_ 64 542 46456 48724 46556 51125 140111 51126 140112 51150 140113 51151 140114 51152
d2f6ma1 d1o7fa3 64 124 46456 48724 46556 51181 140111 51206 140112 51210 140113 82197 140114 82198
d2f6ma1 d1ds1a_ 64 323 46456 48724 46556 51181 140111 51197 140112 51203 140113 51204 140114 51205
d2f6ma1 d2bgca2 64 131 46456 48724 46556 51181 140111 51206 140112 89419 140113 89420 140114 89421
d2f6ma1 d2gaua2 64 137 46456 48724 46556 51181 140111 51206 140112 51210 140113 141643 140114 141644
d2f6ma1 d1znpa1 64 140 46456 48724 46556 51181 140111 51182 140112 117318 140113 141605 140114 141606
d2f6ma1 d2et1a1 64 201 46456 48724 46556 51181 140111 51182 140112 51187 140113 63853 140114 63854
d2f6ma1 d1j1la_ 64 288 46456 48724 46556 51181 140111 51182 140112 101984 140113 101985 140114 101986
d2f6ma1 d1f7da_ 64 118 46456 48724 46556 51268 140111 51283 140112 51284 140113 51285 140114 51287
d2f6ma1 d1sixa_ 64 153 46456 48724 46556 51268 140111 51283 140112 51284 140113 51285 140114 82213
d2f6ma1 d1nsja_ 64 205 46456 51349 46556 51350 140111 51366 140112 51381 140113 51382 140114 51384
d2f6ma1 d1tv5a1 64 371 46456 51349 46556 51350 140111 51395 140112 51396 140113 51397 140114 141759
d2f6ma1 d1o94a1 64 340 46456 51349 46556 51350 140111 51395 140112 51396 140113 51406 140114 51407
d2f6ma1 d1xp3a1 64 297 46456 51349 46556 51350 140111 51658 140112 51659 140113 51660 140114 141851
d2f6ma1 d1ur3m_ 64 298 46456 51349 46556 51350 140111 51430 140112 51431 140113 89459 140114 89460
d2f6ma1 d1o5ka_ 64 295 46456 51349 46556 51350 140111 51569 140112 51570 140113 51574 140114 102090
d2f6ma1 d1ep3a_ 64 311 46456 51349 46556 51350 140111 51395 140112 51396 140113 51397 140114 51399
d2f6ma1 d2f6ua1 64 231 46456 51349 46556 51350 140111 51395 140112 51396 140113 141765 140114 141766
d2f6ma1 d1wdda1 64 325 46456 51349 46556 51350 140111 51649 140112 51650 140113 51651 140114 117390
d2f6ma1 d1d8wa_ 64 402 46456 51349 46556 51350 140111 51658 140112 51662 140113 51663 140114 51664
d2f6ma1 d1hl9a2 64 329 46456 51349 46556 51350 140111 51445 140112 102079 140113 102080 140114 102081
d2f6ma1 d1tvla_ 64 390 46456 51349 46556 51350 140111 51679 140112 82275 140113 110380 140114 110381
d2f6ma1 d1a53a_ 64 247 46456 51349 46556 51350 140111 51366 140112 51381 140113 51385 140114 51387
d2f6ma1 d1odza_ 64 379 46456 51349 46556 51350 140111 51445 140112 51487 140113 63908 140114 63909
d2f6ma1 d1xxxa1 64 296 46456 51349 46556 51350 140111 51569 140112 51570 140113 51574 140114 141831
d2f6ma1 d1u1ja2 64 352 46456 51349 46556 51350 140111 51726 140112 110384 140113 110385 140114 110386
d2f6ma1 d1uasa2 64 273 46456 51349 46556 51350 140111 51445 140112 51446 140113 75064 140114 89468
d2f6ma1 d1nqka_ 64 345 46456 51349 46556 51350 140111 51679 140112 82275 140113 82276 140114 82277
d2f6ma1 d1bd0a2 64 233 46456 51349 46556 51350 140111 51419 140112 51420 140113 51421 140114 51422
d2f6ma1 d2ftwa2 64 334 46456 51349 46556 51350 140111 51556 140112 75073 140113 141805 140114 141807
d2f6ma1 d1sr9a2 64 310 46456 51349 46556 51350 140111 51569 140112 89494 140113 110364 140114 110365
d2f6ma1 d1vlia2 64 286 46456 51349 46556 51350 140111 51569 140112 110368 140113 110369 140114 110370
d2f6ma1 d1yeya1 64 248 46456 51349 46556 51350 140111 51604 140112 51609 140113 117386 140114 117387
d2f6ma1 d1of8a_ 64 339 46456 51349 46556 51350 140111 51569 140112 51599 140113 51600 140114 82272
d2f6ma1 d1uoka2 64 479 46456 51349 46556 51350 140111 51445 140112 51446 140113 51476 140114 51477
d2f6ma1 d1wcga1 64 462 46456 51349 46556 51350 140111 51445 140112 51521 140113 141786 140114 141787
d2f6ma1 d2choa2 64 310 46456 51349 46556 51350 140111 51445 140112 82253 140113 141790 140114 141791
d2f6ma1 d1i1wa_ 64 303 46456 51349 46556 51350 140111 51445 140112 51487 140113 51514 140114 51518
d2f6ma1 d1qnra_ 64 344 46456 51349 46556 51350 140111 51445 140112 51487 140113 51502 140114 51504
d2f6ma1 d1gega_ 64 255 46456 51349 46556 51734 140111 51735 140112 51751 140113 51786 140114 51787
d2f6ma1 d1cyda_ 64 242 46456 51349 46556 51734 140111 51735 140112 51751 140113 51765 140114 51766
d2f6ma1 d1gu7a2 64 189 46456 51349 46556 51734 140111 51735 140112 51736 140113 89517 140114 89518
d2f6ma1 d2naca1 64 188 46456 51349 46556 51734 140111 51735 140112 51830 140113 51831 140114 51832
d2f6ma1 d1hyha1 64 139 46456 51349 46556 51734 140111 51735 140112 51848 140113 51857 140114 51858
d2f6ma1 d1zk4a1 64 251 46456 51349 46556 51734 140111 51735 140112 51751 140113 89521 140114 89522
d2f6ma1 d1gz3a1 64 294 46456 51349 46556 51734 140111 51735 140112 51883 140113 51898 140114 51899
d2f6ma1 d1xc2a2 64 152 46456 51349 46556 51734 140111 51735 140112 51868 140113 117434 140114 117435
d2f6ma1 d1ooea_ 64 235 46456 51349 46556 51734 140111 51735 140112 51751 140113 51769 140114 89520
d2f6ma1 d1hyea1 64 145 46456 51349 46556 51734 140111 51735 140112 51848 140113 63941 140114 63942
d2f6ma1 d1vj0a2 64 182 46456 51349 46556 51734 140111 51735 140112 51736 140113 102124 140114 102125
d2f6ma1 d1gdha1 64 191 46456 51349 46556 51734 140111 51735 140112 51830 140113 51837 140114 51838
d2f6ma1 d1ek6a_ 64 346 46456 51349 46556 51734 140111 51735 140112 51751 140113 51752 140114 51754
d2f6ma1 d1e6ua_ 64 315 46456 51349 46556 51734 140111 51735 140112 51751 140113 51757 140114 51758
d2f6ma1 d1tlta1 64 164 46456 51349 46556 51734 140111 51735 140112 51800 140113 110421 140114 110422
d2f6ma1 d1hdca_ 64 253 46456 51349 46556 51734 140111 51735 140112 51751 140113 51776 140114 51777
d2f6ma1 d1hxha_ 64 253 46456 51349 46556 51734 140111 51735 140112 51751 140113 82290 140114 82291
d2f6ma1 d1o94a2 64 156 46456 51349 46556 51904 140111 51905 140112 51906 140113 51907 140114 51908
d2f6ma1 d1d7ya1 64 183 46456 51349 46556 51904 140111 51905 140112 51943 140113 51957 140114 51958
d2f6ma1 d1vg0a1 64 375 46456 51349 46556 51904 140111 51905 140112 51931 140113 89546 140114 89547
d2f6ma1 d3lada2 64 119 46456 51349 46556 51904 140111 51905 140112 51943 140113 51959 140114 51962
d2f6ma1 d1trba1 64 190 46456 51349 46556 51904 140111 51905 140112 51943 140113 51950 140114 51951
d2f6ma1 d1xhca2 64 122 46456 51349 46556 51904 140111 51905 140112 51943 140113 117442 140114 117443
d2f6ma1 d1ogqa_ 64 313 46456 51349 46556 52046 140111 52058 140112 89569 140113 89570 140114 89571
d2f6ma1 d1ozna_ 64 284 46456 51349 46556 52046 140111 52058 140112 75142 140113 89567 140114 89568
d2f6ma1 d1wdka4 64 310 46456 51349 46556 52095 140111 52096 140112 52103 140113 110450 140114 110451
d2f6ma1 d1fc6a4 64 294 46456 51349 46556 52095 140111 52096 140112 52100 140113 68935 140114 52102
d2f6ma1 d2ayya1 64 117 46456 51349 46556 52171 140111 52172 140112 142037 140113 142038 140114 142039
d2f6ma1 d1qkka_ 64 140 46456 51349 46556 52171 140111 52172 140112 52173 140113 52184 140114 52185
d2f6ma1 d1k68a_ 64 140 46456 51349 46556 52171 140111 52172 140112 52173 140113 75152 140114 102226
d2f6ma1 d1dz3a_ 64 123 46456 51349 46556 52171 140111 52172 140112 52173 140113 52186 140114 52187
d2f6ma1 d1gpma2 64 205 46456 51349 46556 52171 140111 52317 140112 52318 140113 52319 140114 52320
d2f6ma1 d1i7qb_ 64 192 46456 51349 46556 52171 140111 52317 140112 52318 140113 52323 140114 63970
d2f6ma1 d1ygya2 64 130 46456 51349 46556 52171 140111 52283 140112 52284 140113 52293 140114 142063
d2f6ma1 d7reqa2 64 168 46456 51349 46556 52171 140111 52242 140112 52243 140113 88717 140114 88718
d2f6ma1 d1qvza_ 64 236 46456 51349 46556 52171 140111 52317 140112 52325 140113 102253 140114 102254
d2f6ma1 d1vcoa1 64 242 46456 51349 46556 52171 140111 52317 140112 52318 140113 110481 140114 110483
d2f6ma1 d1kwga3 64 197 46456 51349 46556 52171 140111 52317 140112 82351 140113 82352 140114 82353
d2f6ma1 d1ni5a1 64 227 46456 51349 46556 52373 140111 52402 140112 82359 140113 82360 140114 82361
d2f6ma1 d1f9aa_ 64 164 46456 51349 46556 52373 140111 52374 140112 52397 140113 52400 140114 52401
d2f6ma1 d1kama_ 64 180 46456 51349 46556 52373 140111 52374 140112 52397 140113 52400 140114 75164
d2f6ma1 d1o97d1 64 192 46456 51349 46556 52373 140111 52402 140112 52432 140113 81393 140114 82362
d2f6ma1 d1gpma1 64 175 46456 51349 46556 52373 140111 52402 140112 52403 140113 52404 140114 52405
d2f6ma1 d1zpda3 64 204 46456 51349 46556 52517 140111 52518 140112 88749 140113 88750 140114 88753
d2f6ma1 d1pvda2 64 172 46456 51349 46556 52517 140111 52518 140112 88724 140113 88725 140114 88727
d2f6ma1 d1htwa_ 64 158 46456 51349 46556 52539 140111 52540 140112 75213 140113 75214 140114 75215
d2f6ma1 d1jj7a_ 64 251 46456 51349 46556 52539 140111 52540 140112 52686 140113 64029 140114 64030
d2f6ma1 d2ak3a1 64 189 46456 51349 46556 52539 140111 52540 140112 52541 140113 52554 140114 52557
d2f6ma1 d2b2na1 64 308 46456 51349 46556 52539 140111 52540 140112 81268 140113 142320 140114 142321
d2f6ma1 d2eyqa5 64 211 46456 51349 46556 52539 140111 52540 140112 81268 140113 142320 140114 142321
d2f6ma1 d1e2ka_ 64 308 46456 51349 46556 52539 140111 52540 140112 52541 140113 52552 140114 52553
d2f6ma1 d1m7ga_ 64 208 46456 51349 46556 52539 140111 52540 140112 52572 140113 52573 140114 52574
d2f6ma1 d1jqlb_ 64 140 46456 51349 46556 52539 140111 52540 140112 81269 140113 64033 140114 64034
d2f6ma1 d1t6na_ 64 207 46456 51349 46556 52539 140111 52540 140112 81268 140113 110562 140114 110563
d2f6ma1 d2g0ta1 64 336 46456 51349 46556 52539 140111 52540 140112 52652 140113 142299 140114 142300
d2f6ma1 d1eg7a_ 64 549 46456 51349 46556 52539 140111 52540 140112 52652 140113 52659 140114 52660
d2f6ma1 d1xewy1 64 160 46456 51349 46556 52539 140111 52540 140112 52686 140113 52693 140114 117545
d2f6ma1 d1uaaa1 64 306 46456 51349 46556 52539 140111 52540 140112 81268 140113 52701 140114 52703
d2f6ma1 d1h65a_ 64 257 46456 51349 46556 52539 140111 52540 140112 52592 140113 69485 140114 69486
d2f6ma1 d1z3ix1 64 346 46456 51349 46556 52539 140111 52540 140112 81268 140113 142316 140114 142317
d2f6ma1 d1rifa_ 64 282 46456 51349 46556 52539 140111 52540 140112 102396 140113 102397 140114 102398
d2f6ma1 d2gnoa2 64 198 46456 51349 46556 52539 140111 52540 140112 81269 140113 64031 140114 142324
d2f6ma1 d1odfa_ 64 280 46456 51349 46556 52539 140111 52540 140112 52584 140113 102356 140114 102357
d2f6ma1 d1g6oa_ 64 323 46456 51349 46556 52539 140111 52540 140112 52670 140113 52719 140114 52720
d2f6ma1 d1w36d2 64 190 46456 51349 46556 52539 140111 52540 140112 81268 140113 117554 140114 117555
d2f6ma1 d1t0hb_ 64 187 46456 51349 46556 52539 140111 52540 140112 52541 140113 110527 140114 110528
d2f6ma1 d1a8la1 64 119 46456 51349 46556 52832 140111 52833 140112 52849 140113 52850 140114 52852
d2f6ma1 d2b5ea2 64 98 46456 51349 46556 52832 140111 52833 140112 52849 140113 52850 140114 142358
d2f6ma1 d1beda_ 64 181 46456 51349 46556 52832 140111 52833 140112 100953 140113 100954 140114 100956
d2f6ma1 d2fa8a1 64 86 46456 51349 46556 52832 140111 52833 140112 142411 140113 142414 140114 142415
d2f6ma1 d1woua_ 64 119 46456 51349 46556 52832 140111 52833 140112 110612 140113 110613 140114 110615
d2f6ma1 d2es7a1 64 103 46456 51349 46556 52832 140111 52833 140112 142401 140113 142402 140114 142404
d2f6ma1 d1ti3a_ 64 113 46456 51349 46556 52832 140111 52833 140112 52834 140113 52835 140114 117590
d2f6ma1 d1xvqa_ 64 160 46456 51349 46556 52832 140111 52833 140112 52901 140113 102452 140114 117600
d2f6ma1 d1eeja1 64 156 46456 51349 46556 52832 140111 52833 140112 52898 140113 52899 140114 52900
d2f6ma1 d1hc7a1 64 127 46456 51349 46556 52953 140111 52954 140112 52955 140113 64071 140114 64072
d2f6ma1 d1wu7a1 64 97 46456 51349 46556 52953 140111 52954 140112 52955 140113 52956 140114 142418
d2f6ma1 d1y1oa_ 64 168 46456 51349 46556 52979 140111 52980 140112 117631 140113 117632 140114 117634
d2f6ma1 d1wdja_ 64 186 46456 51349 46556 52979 140111 52980 140112 117628 140113 117629 140114 117630
d2f6ma1 d3pvia_ 64 156 46456 51349 46556 52979 140111 52980 140112 52996 140113 52997 140114 52998
d2f6ma1 d2nrha1 64 75 46456 51349 46556 53066 140111 53067 140112 142484 140113 142485 140114 142488
d2f6ma1 d1w0ha_ 64 200 46456 51349 46556 53066 140111 53098 140112 53118 140113 117648 140114 117649
d2f6ma1 d1iv0a_ 64 98 46456 51349 46556 53066 140111 53098 140112 102485 140113 102490 140114 102491
d2f6ma1 d2bh1a1 64 94 46456 51349 46556 53066 140111 53067 140112 117644 140113 117645 140114 117646
d2f6ma1 d1mwma1 64 153 46456 51349 46556 53066 140111 53067 140112 53068 140113 82438 140114 82439
d2f6ma1 d2d0oa3 64 203 46456 51349 46556 53066 140111 53067 140112 82440 140113 142464 140114 142465
d2f6ma1 d1qnta2 64 81 46456 51349 46556 53066 140111 53155 140112 53156 140113 53159 140114 53160
d2f6ma1 d1saza2 64 203 46456 51349 46556 53066 140111 53067 140112 53080 140113 142460 140114 142461
d2f6ma1 d1nu0a_ 64 131 46456 51349 46556 53066 140111 53098 140112 102485 140113 102486 140114 102487
d2f6ma1 d1jcea1 64 137 46456 51349 46556 53066 140111 53067 140112 53068 140113 64087 140114 64088
d2f6ma1 d1yqea1 64 278 46456 51349 46556 53162 140111 142535 140112 142536 140113 142539 140114 142540
d2f6ma1 d1cfza_ 64 162 46456 51349 46556 53162 140111 53163 140112 53164 140113 53165 140114 53166
d2f6ma1 d1q7la1 64 192 46456 51349 46556 53162 140111 53187 140112 53204 140113 102511 140114 102512
d2f6ma1 d1vgya1 64 262 46456 51349 46556 53162 140111 53187 140112 53204 140113 102509 140114 102510
d2f6ma1 d1z7ga1 64 199 46456 51349 46556 53270 140111 53271 140112 53272 140113 53283 140114 53284
d2f6ma1 d1wd5a_ 64 208 46456 51349 46556 53270 140111 53271 140112 53272 140113 117673 140114 117674
d2f6ma1 d2h00a1 64 225 46456 51349 46556 53334 140111 53335 140112 142651 140113 142652 140114 142653
d2f6ma1 d1im8a_ 64 225 46456 51349 46556 53334 140111 53335 140112 69544 140113 69545 140114 69546
d2f6ma1 d1zq9a1 64 278 46456 51349 46556 53334 140111 53335 140112 88784 140113 142575 140114 142576
d2f6ma1 d1dcta_ 64 324 46456 51349 46556 53334 140111 53335 140112 88786 140113 53371 140114 53372
d2f6ma1 d2i6ga1 64 177 46456 51349 46556 53334 140111 53335 140112 142603 140113 142604 140114 142605
d2f6ma1 d1qyra_ 64 252 46456 51349 46556 53334 140111 53335 140112 88784 140113 110662 140114 110663
d2f6ma1 d1xxla_ 64 234 46456 51349 46556 53334 140111 53335 140112 110671 140113 117683 140114 117684
d2f6ma1 d2igta1 64 306 46456 51349 46556 53334 140111 53335 140112 142635 140113 142636 140114 142637
d2f6ma1 d1vjoa_ 64 377 46456 51349 46556 53382 140111 53383 140112 53402 140113 89757 140114 102598
d2f6ma1 d1xi9a_ 64 388 46456 51349 46556 53382 140111 53383 140112 53384 140113 117693 140114 117694
d2f6ma1 d2gsaa_ 64 427 46456 51349 46556 53382 140111 53383 140112 53417 140113 53420 140114 53421
d2f6ma1 d1iuga_ 64 348 46456 51349 46556 53382 140111 53383 140112 53402 140113 102599 140114 102600
d2f6ma1 d1js3a_ 64 464 46456 51349 46556 53382 140111 53383 140112 69565 140113 69566 140114 69567
d2f6ma1 d1ezia_ 64 216 46456 51349 46556 53447 140111 53448 140112 68901 140113 53456 140114 53457
d2f6ma1 d1s4na_ 64 337 46456 51349 46556 53447 140111 53448 140112 102609 140113 102610 140114 102611
d2f6ma1 d1ispa_ 64 179 46456 51349 46556 53473 140111 53474 140112 53570 140113 64145 140114 64146
d2f6ma1 d1a8qa_ 64 274 46456 51349 46556 53473 140111 53474 140112 53531 140113 53534 140114 53535
d2f6ma1 d1whta1 64 256 46456 51349 46556 53473 140111 53474 140112 53499 140113 53500 140114 53501
d2f6ma1 d3tgla_ 64 265 46456 51349 46556 53473 140111 53474 140112 53558 140113 53559 140114 53561
d2f6ma1 d2h7xa1 64 278 46456 51349 46556 53473 140111 53474 140112 69584 140113 82513 140114 82514
d2f6ma1 d1fj2a_ 64 229 46456 51349 46556 53473 140111 53474 140112 53547 140113 53550 140114 53551
d2f6ma1 d2jfga3 64 204 46456 51349 46556 53612 140111 53623 140112 53624 140113 53625 140114 53626
d2f6ma1 d1vm7a_ 64 299 46456 51349 46556 53612 140111 53613 140112 53614 140113 53615 140114 110706
d2f6ma1 d1xs5a_ 64 240 46456 51349 46556 53849 140111 53850 140112 53851 140113 102700 140114 117746
d2f6ma1 d1p99a_ 64 255 46456 51349 46556 53849 140111 53850 140112 53851 140113 102700 140114 102701
d2f6ma1 d1uqwa_ 64 487 46456 51349 46556 53849 140111 53850 140112 53851 140113 102692 140114 102693
d2f6ma1 d1r9la_ 64 309 46456 51349 46556 53849 140111 53850 140112 53851 140113 102702 140114 102703
d2f6ma1 d1u6ea2 64 148 46456 51349 46556 53900 140111 53901 140112 53914 140113 53912 140114 64196
d2f6ma1 d1teda_ 64 368 46456 51349 46556 53900 140111 53901 140112 53914 140113 110758 140114 110759
d2f6ma1 d2evra2 64 148 46456 53931 46556 54000 140111 54001 140112 142873 140113 142874 140114 142875
d2f6ma1 d3gcba_ 64 458 46456 53931 46556 54000 140111 54001 140112 54002 140113 54017 140114 54018
d2f6ma1 d1y08a_ 64 286 46456 53931 46556 54000 140111 54001 140112 117762 140113 117763 140114 117764
d2f6ma1 d1pvga1 64 139 46456 53931 46556 54210 140111 54211 140112 54224 140113 102751 140114 102752
d2f6ma1 d1a6fa_ 64 113 46456 53931 46556 54210 140111 54211 140112 54220 140113 54221 140114 54222
d2f6ma1 d1wdta3 64 115 46456 53931 46556 54210 140111 54211 140112 54212 140113 54213 140114 142925
d2f6ma1 d1wxva1 64 81 46456 53931 46556 54235 140111 54236 140112 54237 140113 142932 140114 142933
d2f6ma1 d2cs4a1 64 84 46456 53931 46556 54235 140111 54236 140112 54263 140113 142962 140114 142963
d2f6ma1 d1v5ta_ 64 90 46456 53931 46556 54235 140111 54236 140112 54237 140113 110798 140114 110799
d2f6ma1 d1nyra2 64 59 46456 53931 46556 54235 140111 81271 140112 81270 140113 55176 140114 102798
d2f6ma1 d3tssa2 64 101 46456 53931 46556 54235 140111 54334 140112 54335 140113 54340 140114 54341
d2f6ma1 d1m94a_ 64 73 46456 53931 46556 54235 140111 54236 140112 54237 140113 82579 140114 82580
d2f6ma1 d1tifa_ 64 76 46456 53931 46556 54235 140111 54364 140112 54365 140113 54366 140114 54367
d2f6ma1 d1k8rb_ 64 82 46456 53931 46556 54235 140111 54236 140112 54263 140113 69662 140114 69663
d2f6ma1 d1z2ma2 64 76 46456 53931 46556 54235 140111 54236 140112 54237 140113 142936 140114 142937
d2f6ma1 d1qqra_ 64 138 46456 53931 46556 54235 140111 54328 140112 54329 140113 54332 140114 54333
d2f6ma1 d2a15a1 64 132 46456 53931 46556 54402 140111 54427 140112 54434 140113 142994 140114 142995
d2f6ma1 d2cx1a2 64 90 46456 53931 46556 54402 140111 88802 140112 143004 140113 143005 140114 143006
d2f6ma1 d1gy7a_ 64 121 46456 53931 46556 54402 140111 54427 140112 54431 140113 54432 140114 75374
d2f6ma1 d1jkga_ 64 139 46456 53931 46556 54402 140111 54427 140112 54431 140113 69675 140114 69676
d2f6ma1 d1jnda2 64 92 46456 53931 46556 54533 140111 54556 140112 54557 140113 75392 140114 75393
d2f6ma1 d1kfwa2 64 61 46456 53931 46556 54533 140111 54556 140112 54557 140113 82626 140114 82627
d2f6ma1 d1xrka_ 64 120 46456 53931 46556 54592 140111 54593 140112 54598 140113 54599 140114 54601
d2f6ma1 d1ss4a_ 64 149 46456 53931 46556 54592 140111 54593 140112 110880 140113 110881 140114 110882
d2f6ma1 d2alia1 64 130 46456 53931 46556 54636 140111 54637 140112 54638 140113 143162 140114 143163
d2f6ma1 d1mkaa_ 64 171 46456 53931 46556 54636 140111 54637 140112 54641 140113 54642 140114 54643
d2f6ma1 d2c2ia1 64 149 46456 53931 46556 54636 140111 54637 140112 82636 140113 143173 140114 143174
d2f6ma1 d1ixla_ 64 130 46456 53931 46556 54636 140111 54637 140112 89902 140113 102916 140114 102917
d2f6ma1 d1x4fa1 64 99 46456 53931 46556 54861 140111 54928 140112 54929 140113 143306 140114 143307
d2f6ma1 d1sqea_ 64 101 46456 53931 46556 54861 140111 54909 140112 102959 140113 110955 140114 110956
d2f6ma1 d2a6oa1 64 130 46456 53931 46556 54861 140111 143422 140112 143423 140113 143426 140114 143427
d2f6ma1 d1naqa_ 64 106 46456 53931 46556 54861 140111 54913 140112 75434 140113 89931 140114 102973
d2f6ma1 d1fx2a_ 64 235 46456 53931 46556 54861 140111 55073 140112 55074 140113 55081 140114 55082
d2f6ma1 d1o0pa_ 64 104 46456 53931 46556 54861 140111 54928 140112 54929 140113 54936 140114 54937
d2f6ma1 d2cpfa1 64 85 46456 53931 46556 54861 140111 54928 140112 54929 140113 117969 140114 117970
d2f6ma1 d2dita1 64 99 46456 53931 46556 54861 140111 54928 140112 54929 140113 143290 140114 143291
d2f6ma1 d1wdta4 64 96 46456 53931 46556 54861 140111 54980 140112 54981 140113 54982 140114 143371
d2f6ma1 d1m1ha2 64 101 46456 53931 46556 54861 140111 82679 140112 82680 140113 82681 140114 82682
d2f6ma1 d1k0va_ 64 73 46456 53931 46556 54861 140111 55008 140112 55009 140113 55017 140114 69736
d2f6ma1 d2cyya2 64 86 46456 53931 46556 54861 140111 54909 140112 69733 140113 102968 140114 102969
d2f6ma1 d1wc3a_ 64 199 46456 53931 46556 54861 140111 55073 140112 55074 140113 117982 140114 117983
d2f6ma1 d1rwua_ 64 87 46456 53931 46556 54861 140111 117991 140112 117992 140113 117993 140114 117994
d2f6ma1 d1hfel2 64 85 46456 53931 46556 54861 140111 54862 140112 54884 140113 54887 140114 54888
d2f6ma1 d1koha2 64 96 46456 53931 46556 54861 140111 54928 140112 54954 140113 54955 140114 54956
d2f6ma1 d1wf0a_ 64 88 46456 53931 46556 54861 140111 54928 140112 54929 140113 117957 140114 117958
d2f6ma1 d1l3ka1 64 84 46456 53931 46556 54861 140111 54928 140112 54929 140113 54930 140114 54931
d2f6ma1 d1fxla1 64 82 46456 53931 46556 54861 140111 54928 140112 54929 140113 54942 140114 54943
d2f6ma1 d1fnoa3 64 113 46456 53931 46556 54861 140111 55031 140112 55032 140113 75443 140114 75444
d2f6ma1 d1vfja_ 64 116 46456 53931 46556 54861 140111 54913 140112 54914 140113 54915 140114 102972
d2f6ma1 d1lxna_ 64 99 46456 53931 46556 54861 140111 89957 140112 89958 140113 89959 140114 89960
d2f6ma1 d1tdja3 64 75 46456 53931 46556 54861 140111 55021 140112 55025 140113 55026 140114 55027
d2f6ma1 d1vk8a_ 64 93 46456 53931 46556 54861 140111 89957 140112 89958 140113 110985 140114 110986
d2f6ma1 d1l3ka2 64 79 46456 53931 46556 54861 140111 54928 140112 54929 140113 54930 140114 54931
d2f6ma1 d2fzcb1 64 99 46456 53931 46556 54861 140111 54893 140112 54894 140113 54895 140114 54896
d2f6ma1 d2d69a2 64 126 46456 53931 46556 54861 140111 54966 140112 54967 140113 54968 140114 143363
d2f6ma1 d1w5ba2 64 123 46456 53931 46556 55297 140111 55307 140112 55308 140113 55309 140114 55310
d2f6ma1 d1h7ma_ 64 99 46456 53931 46556 55297 140111 55315 140112 55316 140113 55317 140114 89986
d2f6ma1 d2czca1 64 162 46456 53931 46556 55346 140111 55347 140112 55348 140113 55349 140114 143537
d2f6ma1 d2cvoa2 64 165 46456 53931 46556 55346 140111 55347 140112 55348 140113 143540 140114 143541
d2f6ma1 d1p1ja2 64 115 46456 53931 46556 55346 140111 55347 140112 55368 140113 75484 140114 75486
d2f6ma1 d1oz9a_ 64 141 46456 53931 46556 55485 140111 55486 140112 103132 140113 103133 140114 103134
d2f6ma1 d1r55a_ 64 203 46456 53931 46556 55485 140111 55486 140112 55519 140113 118046 140114 118047
d2f6ma1 d1kjoa_ 64 316 46456 53931 46556 55485 140111 55486 140112 55490 140113 63414 140114 55494
d2f6ma1 d1qf6a4 64 291 46456 53931 46556 55680 140111 55681 140112 55682 140113 55694 140114 55695
d2f6ma1 d1atia2 64 326 46456 53931 46556 55680 140111 55681 140112 55682 140113 55692 140114 55693
d2f6ma1 d1yx0a1 64 151 46456 53931 46556 55728 140111 55729 140112 55730 140113 143654 140114 143655
d2f6ma1 d2fiwa1 64 156 46456 53931 46556 55728 140111 55729 140112 55730 140113 143708 140114 143709
d2f6ma1 d1mk4a_ 64 157 46456 53931 46556 55728 140111 55729 140112 55730 140113 90013 140114 90014
d2f6ma1 d1ghea_ 64 170 46456 53931 46556 55728 140111 55729 140112 55730 140113 82747 140114 82748
d2f6ma1 d1s3za_ 64 147 46456 53931 46556 55728 140111 55729 140112 55730 140113 111098 140114 111099
d2f6ma1 d1tgqa_ 64 96 46456 53931 46556 55769 140111 103196 140112 103197 140113 118074 140114 118075
d2f6ma1 d1ifqa_ 64 127 46456 53931 46556 55769 140111 64356 140112 64357 140113 64358 140114 64359
d2f6ma1 d1nwza_ 64 125 46456 53931 46556 55769 140111 55785 140112 55786 140113 55787 140114 55788
d2f6ma1 d2fb1a2 64 147 46456 53931 46556 55810 140111 55811 140112 143772 140113 143775 140114 143776
d2f6ma1 d1puna_ 64 129 46456 53931 46556 55810 140111 55811 140112 55812 140113 55813 140114 55814
d2f6ma1 d1kcma_ 64 256 46456 53931 46556 55944 140111 55961 140112 64388 140113 64389 140114 75549
d2f6ma1 d2fpna1 64 205 46456 53931 46556 55944 140111 143842 140112 143843 140113 143844 140114 143845
d2f6ma1 d1txca1 64 147 46456 53931 46556 55944 140111 55961 140112 55962 140113 75543 140114 143818
d2f6ma1 d1dmla1 64 141 46456 53931 46556 55978 140111 55979 140112 55983 140113 55987 140114 55988
d2f6ma1 d1b77a2 64 118 46456 53931 46556 55978 140111 55979 140112 55983 140113 55984 140114 55985
d2f6ma1 d2io8a3 64 297 46456 53931 46556 56058 140111 56059 140112 143890 140113 143891 140114 143892
d2f6ma1 d1dv1a3 64 204 46456 53931 46556 56058 140111 56059 140112 56067 140113 56068 140114 56069
d2f6ma1 d1ia9a_ 64 276 46456 53931 46556 56111 140111 56112 140112 64408 140113 64409 140114 64410
d2f6ma1 d1o6ya_ 64 261 46456 53931 46556 56111 140111 56112 140112 88854 140113 82793 140114 82794
d2f6ma1 d1zara2 64 178 46456 53931 46556 56111 140111 56112 140112 111204 140113 111205 140114 111206
d2f6ma1 d1vjya_ 64 299 46456 53931 46556 56111 140111 56112 140112 88854 140113 56144 140114 56145
d2f6ma1 d1g0ul_ 64 222 46456 53931 46556 56234 140111 56235 140112 56251 140113 56252 140114 56254
d2f6ma1 d1ct9a2 64 192 46456 53931 46556 56234 140111 56235 140112 56236 140113 56242 140114 56243
d2f6ma1 d2ntka1 64 202 46456 53931 46556 56234 140111 75569 140112 75570 140113 75571 140114 75572
d2f6ma1 d1t61a2 64 111 46456 53931 46556 56435 140111 56436 140112 75585 140113 75586 140114 82820
d2f6ma1 d1j34a_ 64 129 46456 53931 46556 56435 140111 56436 140112 56437 140113 88861 140114 88862
d2f6ma1 d1t61a1 64 109 46456 53931 46556 56435 140111 56436 140112 75585 140113 75586 140114 82820
d2f6ma1 d1es5a_ 64 260 46456 56572 46556 56600 140111 56601 140112 56602 140113 56603 140114 56604
d2f6ma1 d1u60a_ 64 309 46456 56572 46556 56600 140111 56601 140112 90084 140113 111291 140114 111292
d2f6ma1 d1mswd_ 64 863 46456 56572 46556 56671 140111 56672 140112 56691 140113 56692 140114 56693
d2f6ma1 d1jiha2 64 389 46456 56572 46556 56671 140111 56672 140112 100888 140113 100892 140114 100893
d2f6ma1 d2fdra1 64 222 46456 51349 46556 56783 140111 56784 140112 75173 140113 142141 140114 142142
d2f6ma1 d1nf2a_ 64 267 46456 51349 46556 56783 140111 56784 140112 82388 140113 102313 140114 102314
d2f6ma1 d1rkua_ 64 206 46456 51349 46556 56783 140111 56784 140112 102304 140113 102305 140114 102306
d2f6ma1 d2c4na1 64 250 46456 51349 46556 56783 140111 56784 140112 102317 140113 142169 140114 142170
d2f6ma1 d1q9ba_ 64 43 46456 56992 46556 57015 140111 57016 140112 57017 140113 57022 140114 57023
d2f6ma1 d1skza1 64 52 46456 56992 46556 57015 140111 57262 140112 57263 140113 57268 140114 57269
d2f6ma1 d1m1xb5 64 43 46456 56992 46556 57015 140111 57196 140112 69940 140113 69941 140114 69942
d2f6ma1 d1g1ta2 64 39 46456 56992 46556 57015 140111 57196 140112 57197 140113 57203 140114 57204
d2f6ma1 d1yy9a4 64 32 46456 56992 46556 57015 140111 57184 140112 57185 140113 82887 140114 82888
d2f6ma1 d2j5ha1 64 39 46456 56992 46556 57015 140111 57196 140112 144100 140113 144101 140114 144102
d2f6ma1 d1icaa_ 64 40 46456 56992 46556 57015 140111 57095 140112 57163 140113 57166 140114 57167
d2f6ma1 d1ijqa2 64 50 46456 56992 46556 57015 140111 57196 140112 57197 140113 64539 140114 64540
d2f6ma1 d1cixa_ 64 44 46456 56992 46556 57015 140111 57059 140112 57072 140113 75666 140114 75667
d2f6ma1 d1lmra_ 64 35 46456 56992 46556 57015 140111 57059 140112 69930 140113 103535 140114 103536
d2f6ma1 d1szba2 64 45 46456 56992 46556 57015 140111 57196 140112 57197 140113 90141 140114 111402
d2f6ma1 d1h03p1 64 62 46456 56992 46556 57534 140111 57535 140112 57536 140113 90172 140114 90173
d2f6ma1 d1ok3a2 64 64 46456 56992 46556 57534 140111 57535 140112 57536 140113 90172 140114 90173
d2f6ma1 d1a1ia1 64 29 46456 56992 46556 57666 140111 57667 140112 57668 140113 57669 140114 57670
d2f6ma1 d2glia2 64 33 46456 56992 46556 57666 140111 57667 140112 57668 140113 57683 140114 57684
d2f6ma1 d1njqa_ 64 37 46456 56992 46556 57666 140111 57667 140112 90198 140113 90199 140114 90200
d2f6ma1 d1x6ha1 64 37 46456 56992 46556 57666 140111 57667 140112 57668 140113 144153 140114 144154
d2f6ma1 d1v6ga1 64 41 46456 56992 46556 57715 140111 57716 140112 57736 140113 111441 140114 111442
d2f6ma1 d1rutx4 64 33 46456 56992 46556 57715 140111 57716 140112 57736 140113 90205 140114 90206
d2f6ma1 d1y0ja1 64 39 46456 56992 46556 57715 140111 57716 140112 57717 140113 57718 140114 57720
d2f6ma1 d1ibia1 64 28 46456 56992 46556 57715 140111 57716 140112 57736 140113 57737 140114 57739
d2f6ma1 d1nypa1 64 31 46456 56992 46556 57715 140111 57716 140112 57736 140113 57741 140114 57742
d2f6ma1 d1qxfa_ 64 58 46456 56992 46556 57769 140111 57829 140112 90217 140113 90218 140114 90219
d2f6ma1 d1vd4a_ 64 62 46456 56992 46556 57769 140111 57783 140112 57784 140113 118283 140114 118284
d2f6ma1 d2akla2 64 38 46456 56992 46556 57769 140111 57783 140112 144191 140113 144192 140114 144193
d2f6ma1 d1lkoa2 64 44 46456 56992 46556 57769 140111 57802 140112 57803 140113 57811 140114 57812
d2f6ma1 d2i5nh2 64 36 46456 56835 46556 81407 140111 81490 140112 81489 140113 81488 140114 81485
d2f6ma1 d1eysh2 64 37 46456 56835 46556 81407 140111 81490 140112 81489 140113 81488 140114 81487
d2f6ma1 d1rkla_ 64 36 46456 56835 46556 81407 140111 103464 140112 103465 140113 103466 140114 103467
d2f6ma1 d1c8na_ 64 189 46456 48724 46556 88632 140111 88633 140112 88643 140113 49637 140114 49638
d2f6ma1 d1m3ya1 64 197 46456 48724 46556 88632 140111 49749 140112 82013 140113 82014 140114 82015
d2f6ma1 d1pvc1_ 64 279 46456 48724 46556 88632 140111 88633 140112 88634 140113 49666 140114 49669
d2f6ma1 d1s58a_ 64 523 46456 48724 46556 88632 140111 88645 140112 88646 140113 49661 140114 110116
d2f6ma1 d1ny721 64 182 46456 48724 46556 88632 140111 88633 140112 88636 140113 49627 140114 89227
d2f6ma1 d2apoa1 64 85 46456 48724 46556 88696 140111 88697 140112 88698 140113 88699 140114 141698
d2f6ma1 d1jhda1 64 173 46456 48724 46556 88696 140111 88697 140112 63801 140113 63802 140114 69296
d2f6ma1 d1k6da_ 64 217 46456 51349 46556 100949 140111 100950 140112 74656 140113 75257 140114 75258
d2f6ma1 d1ooya2 64 242 46456 51349 46556 100949 140111 100950 140112 74656 140113 82464 140114 82465
d1jj2u_ d1m70a2 65 98 46456 46456 46556 46625 46561 46626 46562 46680 46563 46681 46564 46682
d1jj2u_ d1ycca_ 65 108 46456 46456 46556 46625 46561 46626 46562 46627 46563 46642 46564 46643
d1jj2u_ d1wvec1 65 74 46456 46456 46556 46625 46561 46626 46562 46627 46563 46669 46564 46670
d1jj2u_ d1w0ua_ 65 55 46456 46456 46556 46688 46561 46689 46562 46745 46563 116784 46564 116785
d1jj2u_ d2g7ga1 65 65 46456 46456 46556 46688 46561 46689 46562 46764 46563 140195 46564 140196
d1jj2u_ d1cf7b_ 65 82 46456 46456 46556 46688 46561 46785 46562 46847 46563 88654 46564 88655
d1jj2u_ d2ga1a1 65 102 46456 46456 46556 46688 46561 46689 46562 140216 46563 140217 46564 140218
d1jj2u_ d2fbha1 65 137 46456 46456 46556 46688 46561 46785 46562 63379 46563 140249 46564 140250
d1jj2u_ d1or7a1 65 68 46456 46456 46556 46688 46561 88659 46562 88665 46563 88993 46564 88994
d1jj2u_ d1s3ja_ 65 143 46456 46456 46556 46688 46561 46785 46562 63379 46563 101012 46564 101013
d1jj2u_ d2a61a1 65 139 46456 46456 46556 46688 46561 46785 46562 63379 46563 140253 46564 140254
d1jj2u_ d2dt5a1 65 74 46456 46456 46556 46688 46561 46785 46562 101007 46563 101008 46564 101009
d1jj2u_ d1t33a1 65 88 46456 46456 46556 46688 46561 46689 46562 46764 46563 109655 46564 109656
d1jj2u_ d1v4ra1 65 100 46456 46456 46556 46688 46561 46785 46562 46804 46563 140257 46564 140258
d1jj2u_ d1lvaa3 65 64 46456 46456 46556 46688 46561 46785 46562 74683 46563 74684 46564 74685
d1jj2u_ d1qbja_ 65 65 46456 46456 46556 46688 46561 46785 46562 46853 46563 46854 46564 46855
d1jj2u_ d2np3a1 65 38 46456 46456 46556 46688 46561 46689 46562 46764 46563 140207 46564 140208
d1jj2u_ d2cjja1 65 63 46456 46456 46556 46688 46561 46689 46562 46739 46563 140167 46564 140168
d1jj2u_ d1kkxa_ 65 102 46456 46456 46556 46688 46561 46774 46562 46775 46563 74672 46564 74673
d1jj2u_ d1in4a1 65 75 46456 46456 46556 46688 46561 46785 46562 46819 46563 46820 46564 63474
d1jj2u_ d1ys7a1 65 103 46456 46456 46556 46688 46561 46894 46562 46895 46563 140315 46564 140316
d1jj2u_ d1ylfa1 65 117 46456 46456 46556 46688 46561 46785 46562 109699 46563 140275 46564 140276
d1jj2u_ d1jgsa_ 65 138 46456 46456 46556 46688 46561 46785 46562 63379 46563 68970 46564 68971
d1jj2u_ d1jhga_ 65 101 46456 46456 46556 46688 46561 48295 46562 48296 46563 48297 46564 48298
d1jj2u_ d1e3ha1 65 83 46456 46456 46556 46688 46561 46915 46562 46916 46563 46917 46564 46918
d1jj2u_ d1rq6a_ 65 62 46456 46456 46556 46688 46561 116820 46562 116821 46563 116822 46564 116823
d1jj2u_ d1p7ia_ 65 53 46456 46456 46556 46688 46561 46689 46562 46690 46563 46691 46564 46692
d1jj2u_ d1z0xa1 65 68 46456 46456 46556 46688 46561 46689 46562 46764 46563 140183 46564 140184
d1jj2u_ d1r5la1 65 66 46456 46456 46556 46928 46561 46938 46562 46939 46563 101069 46564 101070
d1jj2u_ d1cuka1 65 48 46456 46456 46556 46928 46561 46929 46562 46930 46563 46931 46564 46932
d1jj2u_ d1otra_ 65 49 46456 46456 46556 46928 46561 46934 46562 88995 46563 88998 46564 88999
d1jj2u_ d1neka1 65 138 46456 46456 46556 46965 46561 46977 46562 46978 46563 81708 46564 81709
d1jj2u_ d1quua2 65 124 46456 46456 46556 46965 46561 46966 46562 46967 46563 46971 46564 46972
d1jj2u_ d1hx1b_ 65 112 46456 46456 46556 46965 46561 63491 46562 63492 46563 63493 46564 63494
d1jj2u_ d1ufaa1 65 105 46456 46456 46556 46996 46561 88688 46562 101086 46563 101087 46564 101088
d1jj2u_ d1qwna1 65 111 46456 46456 46556 46996 46561 88688 46562 88693 46563 88694 46564 88695
d1jj2u_ d1cgme_ 65 160 46456 46456 46556 47161 46561 47195 46562 47196 46563 47199 46564 47200
d1jj2u_ d2ap3a1 65 181 46456 46456 46556 47161 46561 140423 46562 140424 46563 140425 46564 140426
d1jj2u_ d1st6a6 65 72 46456 46456 46556 47161 46561 47220 46562 47221 46563 47224 46564 47225
d1jj2u_ d1ei7a_ 65 158 46456 46456 46556 47161 46561 47195 46562 47196 46563 47197 46564 47198
d1jj2u_ d1jr8a_ 65 105 46456 46456 46556 47161 46561 69000 46562 69001 46563 69002 46564 69003
d1jj2u_ d1o3ua_ 65 120 46456 46456 46556 47161 46561 81593 46562 89022 46563 89023 46564 89024
d1jj2u_ d1umna_ 65 151 46456 46456 46556 47239 46561 47240 46562 47241 46563 47250 46564 101134
d1jj2u_ d1euma_ 65 161 46456 46456 46556 47239 46561 47240 46562 47241 46563 63524 46564 63525
d1jj2u_ d2fjca1 65 151 46456 46456 46556 47239 46561 47240 46562 47241 46563 47250 46564 140435
d1jj2u_ d2gmfa_ 65 121 46456 46456 46556 47265 46561 47266 46562 47286 46563 47289 46564 47290
d1jj2u_ d1f6fa_ 65 183 46456 46456 46556 47265 46561 47266 46562 47267 46563 47278 46564 47279
d1jj2u_ d2fefa1 65 124 46456 46456 46556 47363 46561 140486 46562 140487 46563 140488 46564 140489
d1jj2u_ d1eqfa2 65 128 46456 46456 46556 47363 46561 47370 46562 47371 46563 47377 46564 47378
d1jj2u_ d2bnma1 65 71 46456 46456 46556 47412 46561 47413 46562 47432 46563 140516 46564 140517
d1jj2u_ d2auwa1 65 67 46456 46456 46556 47412 46561 47413 46562 140523 46563 140524 46564 140525
d1jj2u_ d1h8ba_ 65 73 46456 46456 46556 47472 46561 47473 46562 47547 46563 63553 46564 63554
d1jj2u_ d1k94a_ 65 165 46456 46456 46556 47472 46561 47473 46562 63550 46563 47550 46564 47551
d1jj2u_ d1eg3a1 65 125 46456 46456 46556 47472 46561 47473 46562 47547 46563 47559 46564 47560
d1jj2u_ d1tiza_ 65 67 46456 46456 46556 47472 46561 47473 46562 47502 46563 109823 46564 109824
d1jj2u_ d1alva_ 65 173 46456 46456 46556 47472 46561 47473 46562 63550 46563 47552 46564 47555
d1jj2u_ d1n2aa1 65 121 46456 46456 46556 47615 46561 47616 46562 47617 46563 81357 46564 47638
d1jj2u_ d1k3ya1 65 142 46456 46456 46556 47615 46561 47616 46562 47617 46563 81349 46564 47625
d1jj2u_ d2hbja1 65 96 46456 46456 46556 47768 46561 47819 46562 140646 46563 140647 46564 140648
d1jj2u_ d2bcqa1 65 76 46456 46456 46556 47768 46561 47802 46562 47803 46563 101251 46564 101252
d1jj2u_ d1sxea_ 65 97 46456 46456 46556 47768 46561 47769 46562 47770 46563 109869 46564 109870
d1jj2u_ d1dgsa1 65 181 46456 46456 46556 47768 46561 47781 46562 47786 46563 47787 46564 47788
d1jj2u_ d1xo1a1 65 105 46456 46456 46556 47768 46561 47807 46562 47808 46563 47813 46564 47814
d1jj2u_ d1x40a1 65 78 46456 46456 46556 47768 46561 47769 46562 47773 46563 140624 46564 140625
d1jj2u_ d1pgpa1 65 297 46456 46456 46556 48178 46561 48179 46562 48180 46563 48181 46564 48182
d1jj2u_ d2f1ka1 65 114 46456 46456 46556 48178 46561 48179 46562 140780 46563 140781 46564 140783
d1jj2u_ d1hn0a1 65 384 46456 46456 46556 48207 46561 48230 46562 48234 46563 89113 46564 89114
d1jj2u_ d1h12a_ 65 404 46456 46456 46556 48207 46561 48208 46562 48213 46563 89105 46564 89106
d1jj2u_ d1x9da1 65 452 46456 46456 46556 48207 46561 48225 46562 48226 46563 48227 46564 48229
d1jj2u_ d2bpta1 65 860 46456 46456 46556 48370 46561 48371 46562 48372 46563 48378 46564 140814
d1jj2u_ d1h6ka2 65 190 46456 46456 46556 48370 46561 48371 46562 100908 46563 63606 46564 63607
d1jj2u_ d1ku1a_ 65 211 46456 46456 46556 48370 46561 48425 46562 48426 46563 74776 46564 74777
d1jj2u_ d1elwa_ 65 117 46456 46456 46556 48370 46561 48452 46562 48453 46563 48456 46564 48457
d1jj2u_ d1w9ca_ 65 321 46456 46456 46556 48370 46561 48371 46562 117002 46563 117003 46564 117004
d1jj2u_ d1p5qa1 65 170 46456 46456 46556 48370 46561 48452 46562 48453 46563 109971 46564 109972
d1jj2u_ d1xm9a1 65 420 46456 46456 46556 48370 46561 48371 46562 140833 46563 140834 46564 140835
d1jj2u_ d2ajaa1 65 342 46456 46456 46556 48370 46561 140860 46562 140861 46563 140862 46564 140863
d1jj2u_ d2i10a2 65 110 46456 46456 46556 48497 46561 48498 46562 48499 46563 140879 46564 140880
d1jj2u_ d1zk8a2 65 105 46456 46456 46556 48497 46561 48498 46562 48499 46563 140891 46564 140892
d1jj2u_ d1jnia_ 65 64 46456 46456 46556 48694 46561 48695 46562 48711 46563 74805 46564 74806
d1jj2u_ d1j0pa_ 65 108 46456 46456 46556 48694 46561 48695 46562 48696 46563 48697 46564 48699
d1jj2u_ d1uadc_ 65 92 46456 48724 46556 48725 46561 81296 46562 89191 46563 89192 46564 89193
d1jj2u_ d1hnfa1 65 101 46456 48724 46556 48725 46561 48726 46562 48727 46563 48740 46564 48741
d1jj2u_ d1wj3a_ 65 117 46456 48724 46556 48725 46561 49265 46562 49266 46563 117055 46564 117056
d1jj2u_ d1o0va1 65 104 46456 48724 46556 48725 46561 48726 46562 48942 46563 88594 46564 88595
d1jj2u_ d1y6kr2 65 106 46456 48724 46556 48725 46561 49265 46562 49266 46563 63670 46564 63671
d1jj2u_ d1fltx_ 65 95 46456 48724 46556 48725 46561 48726 46562 49159 46563 49188 46564 49189
d1jj2u_ d1ehxa_ 65 94 46456 48724 46556 48725 46561 81296 46562 81293 46563 49263 46564 49264
d1jj2u_ d1x5fa1 65 107 46456 48724 46556 48725 46561 49265 46562 49266 46563 141053 46564 141054
d1jj2u_ d1fnha1 65 90 46456 48724 46556 48725 46561 49265 46562 49266 46563 49270 46564 49271
d1jj2u_ d1fyhb2 65 103 46456 48724 46556 48725 46561 49265 46562 49266 46563 49293 46564 49294
d1jj2u_ d1va9a1 65 109 46456 48724 46556 48725 46561 49265 46562 49266 46563 141055 46564 141056
d1jj2u_ d1nkra1 65 96 46456 48724 46556 48725 46561 48726 46562 49159 46563 49202 46564 49204
d1jj2u_ d2h7wa1 65 108 46456 48724 46556 48725 46561 141066 46562 141067 46563 141068 46564 141069
d1jj2u_ d2cuha1 65 102 46456 48724 46556 48725 46561 49265 46562 49266 46563 141045 46564 141046
d1jj2u_ d1vcaa2 65 90 46456 48724 46556 48725 46561 48726 46562 49159 46563 49160 46564 49161
d1jj2u_ d1wisa1 65 111 46456 48724 46556 48725 46561 49265 46562 49266 46563 141051 46564 141052
d1jj2u_ d1x4xa1 65 93 46456 48724 46556 48725 46561 49265 46562 49266 46563 117057 46564 117058
d1jj2u_ d1txvb1 65 135 46456 48724 46556 48725 46561 69179 46562 69180 46563 69183 46564 69184
d1jj2u_ d1wfoa1 65 117 46456 48724 46556 48725 46561 49265 46562 49266 46563 141051 46564 141052
d1jj2u_ d2cuma1 65 93 46456 48724 46556 48725 46561 49265 46562 49266 46563 141045 46564 141046
d1jj2u_ d1l6za2 65 96 46456 48724 46556 48725 46561 48726 46562 49159 46563 81956 46564 81957
d1jj2u_ d2crza1 65 97 46456 48724 46556 48725 46561 49265 46562 49266 46563 117057 46564 117058
d1jj2u_ d1x5ja1 65 100 46456 48724 46556 48725 46561 49265 46562 49266 46563 141053 46564 141054
d1jj2u_ d2bhua1 65 97 46456 48724 46556 48725 46561 81296 46562 81282 46563 49224 46564 141019
d1jj2u_ d1f97a2 65 105 46456 48724 46556 48725 46561 48726 46562 49159 46563 49186 46564 49187
d1jj2u_ d2hyma2 65 103 46456 48724 46556 48725 46561 49265 46562 49266 46563 89199 46564 89200
d1jj2u_ d4kbpa1 65 112 46456 48724 46556 48725 46561 49363 46562 49364 46563 49365 46564 49366
d1jj2u_ d2cuia1 65 101 46456 48724 46556 48725 46561 49265 46562 49266 46563 141045 46564 141046
d1jj2u_ d1eh9a1 65 90 46456 48724 46556 48725 46561 81296 46562 81282 46563 49224 46564 49225
d1jj2u_ d1fn4b1 65 116 46456 48724 46556 48725 46561 48726 46562 48727 46563 88543 46564 88560
d1jj2u_ d1hc3a3 65 244 46456 48724 46556 48725 46561 81296 46562 81283 46563 49228 46564 49230
d1jj2u_ d1r4xa1 65 163 46456 48724 46556 48725 46561 49348 46562 101536 46563 101537 46564 101538
d1jj2u_ d1l3wa3 65 113 46456 48724 46556 48725 46561 49313 46562 49314 46563 74851 46564 74852
d1jj2u_ d1eaqa_ 65 124 46456 48724 46556 49379 46561 49417 46562 81318 46563 49439 46564 63684
d1jj2u_ d1ze3h1 65 121 46456 48724 46556 49379 46561 49401 46562 49405 46563 49406 46564 49407
d1jj2u_ d1pdkb_ 65 149 46456 48724 46556 49379 46561 49401 46562 49405 46563 49408 46564 49409
d1jj2u_ d2j5wa1 65 192 46456 48724 46556 49502 46561 49503 46562 49550 46563 49559 46564 49560
d1jj2u_ d1hfua2 65 169 46456 48724 46556 49502 46561 49503 46562 49550 46563 49557 46564 49558
d1jj2u_ d1bqka_ 65 124 46456 48724 46556 49502 46561 49503 46562 49504 46563 49522 46564 49525
d1jj2u_ d1fwxa1 65 132 46456 48724 46556 49502 46561 49503 46562 63392 46563 49548 46564 63690
d1jj2u_ d1tjxa_ 65 157 46456 48724 46556 49561 46561 49562 46562 49575 46563 49576 46564 49577
d1jj2u_ d1gmia_ 65 135 46456 48724 46556 49561 46561 49562 46562 49563 46563 69196 46564 69197
d1jj2u_ d1od3a_ 65 132 46456 48724 46556 49784 46561 49785 46562 69213 46563 89239 46564 89240
d1jj2u_ d1kexa_ 65 155 46456 48724 46556 49784 46561 49785 46562 49791 46563 82016 46564 82017
d1jj2u_ d1cx1a_ 65 153 46456 48724 46556 49784 46561 49785 46562 74893 46563 49809 46564 49810
d1jj2u_ d1uwwa_ 65 184 46456 48724 46556 49784 46561 49785 46562 110122 46563 110123 46564 110124
d1jj2u_ d1a8da1 65 247 46456 48724 46556 49898 46561 49899 46562 49956 46563 49957 46564 49958
d1jj2u_ d2nmoa1 65 137 46456 48724 46556 49898 46561 49899 46562 49932 46563 49940 46564 49941
d1jj2u_ d1olra_ 65 224 46456 48724 46556 49898 46561 49899 46562 49978 46563 49991 46564 101655
d1jj2u_ d1uypa1 65 138 46456 48724 46556 49898 46561 49899 46562 101652 46563 101653 46564 101654
d1jj2u_ d1umza_ 65 267 46456 48724 46556 49898 46561 49899 46562 49925 46563 101634 46564 101635
d1jj2u_ d1n7oa3 65 274 46456 48724 46556 49993 46561 74650 46562 50006 46563 50009 46564 50010
d1jj2u_ d1lura_ 65 325 46456 48724 46556 49993 46561 74650 46562 74911 46563 89277 46564 89278
d1jj2u_ d1d0ya1 65 46 46456 48724 46556 50036 46561 50084 46562 50085 46563 50086 46564 50089
d1jj2u_ d2gyan1 65 114 46456 48724 46556 50036 46561 50104 46562 141245 46563 141246 46564 141247
d1jj2u_ d2fmma1 65 68 46456 48724 46556 50036 46561 54160 46562 54165 46563 54166 46564 54167
d1jj2u_ d1kk8a1 65 48 46456 48724 46556 50036 46561 50084 46562 50085 46563 50086 46564 50088
d1jj2u_ d1wiea_ 65 96 46456 48724 46556 50036 46561 50044 46562 50045 46563 117149 46564 117150
d1jj2u_ d1oz2a2 65 108 46456 48724 46556 50036 46561 63748 46562 89299 46563 101686 46564 101687
d1jj2u_ d1wjra_ 65 127 46456 48724 46556 50036 46561 63748 46562 89299 46563 117155 46564 117156
d1jj2u_ d1h3za_ 65 108 46456 48724 46556 50036 46561 63748 46562 69250 46563 89297 46564 89298
d1jj2u_ d1nppa2 65 58 46456 48724 46556 50036 46561 50104 46562 82072 46563 82073 46564 82074
d1jj2u_ d2b2ya2 65 94 46456 48724 46556 50036 46561 54160 46562 54165 46563 141220 46564 141221
d1jj2u_ d1si2a_ 65 120 46456 48724 46556 50036 46561 101690 46562 101691 46563 110165 46564 110166
d1jj2u_ d1uewa_ 65 114 46456 48724 46556 50155 46561 50156 46562 50157 46563 101719 46564 101720
d1jj2u_ d1rgwa_ 65 85 46456 48724 46556 50155 46561 50156 46562 50157 46563 101735 46564 101736
d1jj2u_ d1y7na1 65 79 46456 48724 46556 50155 46561 50156 46562 50157 46563 141282 46564 141283
d1jj2u_ d1uita_ 65 117 46456 48724 46556 50155 46561 50156 46562 50157 46563 101725 46564 101726
d1jj2u_ d1v62a_ 65 117 46456 48724 46556 50155 46561 50156 46562 50157 46563 110180 46564 110181
d1jj2u_ d1fr3a_ 65 67 46456 48724 46556 50198 46561 50331 46562 50332 46563 50333 46564 50334
d1jj2u_ d1quqa_ 65 121 46456 48724 46556 50198 46561 50249 46562 50263 46563 50269 46564 50270
d1jj2u_ d1pxfa_ 65 111 46456 48724 46556 50198 46561 50249 46562 50277 46563 89328 46564 89329
d1jj2u_ d1qb5d_ 65 99 46456 48724 46556 50198 46561 50203 46562 50204 46563 50205 46564 50207
d1jj2u_ d1e1oa1 65 143 46456 48724 46556 50198 46561 50249 46562 50250 46563 50256 46564 50258
d1jj2u_ d1kl9a2 65 74 46456 48724 46556 50198 46561 50249 46562 50282 46563 74950 46564 74951
d1jj2u_ d3tssa1 65 89 46456 48724 46556 50198 46561 50203 46562 50219 46563 50224 46564 50225
d1jj2u_ d1g2913 65 61 46456 48724 46556 50198 46561 50331 46562 50338 46563 63406 46564 50340
d1jj2u_ d1y14b1 65 86 46456 48724 46556 50198 46561 50249 46562 50282 46563 88670 46564 117195
d1jj2u_ d1ue1a_ 65 113 46456 48724 46556 50198 46561 50249 46562 50263 46563 50264 46564 101760
d1jj2u_ d1pyba_ 65 107 46456 48724 46556 50198 46561 50249 46562 50277 46563 89328 46564 101763
d1jj2u_ d1q1ua_ 65 138 46456 48724 46556 50352 46561 50353 46562 50354 46563 101776 46564 101777
d1jj2u_ d1md6a_ 65 154 46456 48724 46556 50352 46561 50353 46562 50362 46563 101780 46564 101781
d1jj2u_ d1dfca4 65 111 46456 48724 46556 50352 46561 50405 46562 50406 46563 50407 46564 50408
d1jj2u_ d1g7sa2 65 125 46456 48724 46556 50412 46561 50447 46562 50448 46563 50458 46564 50459
d1jj2u_ d1kzla2 65 110 46456 48724 46556 50412 46561 63380 46562 63783 46563 63784 46564 82113
d1jj2u_ d2ajta1 65 170 46456 48724 46556 50412 46561 50443 46562 141331 46563 141332 46564 141333
d1jj2u_ d2asfa1 65 125 46456 48724 46556 50474 46561 50475 46562 50476 46563 141362 46564 141363
d1jj2u_ d1ylna1 65 111 46456 48724 46556 50474 46561 141371 46562 141372 46563 141373 46564 141374
d1jj2u_ d1si5h_ 65 227 46456 48724 46556 50493 46561 50494 46562 50514 46563 110239 46564 110240
d1jj2u_ d1autc_ 65 240 46456 48724 46556 50493 46561 50494 46562 50514 46563 50579 46564 50580
d1jj2u_ d1m9ua_ 65 241 46456 48724 46556 50493 46561 50494 46562 50514 46563 50536 46564 74973
d1jj2u_ d1q3xa1 65 242 46456 48724 46556 50493 46561 50494 46562 50514 46563 110241 46564 110242
d1jj2u_ d1zsqa1 65 125 46456 48724 46556 50728 46561 50729 46562 101839 46563 101840 46564 101841
d1jj2u_ d1t77a2 65 110 46456 48724 46556 50728 46561 50729 46562 82146 46563 117263 46564 117264
d1jj2u_ d1q67a_ 65 146 46456 48724 46556 50728 46561 50729 46562 101836 46563 101837 46564 101838
d1jj2u_ d1btka_ 65 160 46456 48724 46556 50728 46561 50729 46562 50730 46563 50738 46564 50739
d1jj2u_ d1upqa_ 65 107 46456 48724 46556 50728 46561 50729 46562 50730 46563 117244 46564 117245
d1jj2u_ d1foea2 65 162 46456 48724 46556 50728 46561 50729 46562 50730 46563 50745 46564 50746
d1jj2u_ d2a0aa1 65 131 46456 48724 46556 50813 46561 50814 46562 50847 46563 141467 46564 141468
d1jj2u_ d1e5pa_ 65 149 46456 48724 46556 50813 46561 50814 46562 50815 46563 63805 46564 63806
d1jj2u_ d2ah2a2 65 399 46456 48724 46556 50938 46561 50939 46562 50940 46563 82164 46564 89371
d1jj2u_ d2hqsa1 65 269 46456 48724 46556 50938 46561 50960 46562 50961 46563 50962 46564 50963
d1jj2u_ d1sqja2 65 343 46456 48724 46556 50964 46561 110296 46562 110297 46563 110298 46564 110299
d1jj2u_ d1nexb2 65 344 46456 48724 46556 50964 46561 50978 46562 50979 46563 82169 46564 82170
d1jj2u_ d1sqja1 65 427 46456 48724 46556 50964 46561 110296 46562 110297 46563 110298 46564 110299
d1jj2u_ d1nofa1 65 106 46456 48724 46556 51010 46561 51011 46562 89388 46563 101922 46564 101923
d1jj2u_ d1hx0a1 65 93 46456 48724 46556 51010 46561 51011 46562 51012 46563 51024 46564 51025
d1jj2u_ d1qw9a1 65 130 46456 48724 46556 51010 46561 51011 46562 89388 46563 101924 46564 101925
d1jj2u_ d1bn8a_ 65 399 46456 48724 46556 51125 46561 51126 46562 51127 46563 51128 46564 51131
d1jj2u_ d1tyva_ 65 542 46456 48724 46556 51125 46561 51126 46562 51150 46563 51151 46564 51152
d1jj2u_ d1o7fa3 65 124 46456 48724 46556 51181 46561 51206 46562 51210 46563 82197 46564 82198
d1jj2u_ d1ds1a_ 65 323 46456 48724 46556 51181 46561 51197 46562 51203 46563 51204 46564 51205
d1jj2u_ d2bgca2 65 131 46456 48724 46556 51181 46561 51206 46562 89419 46563 89420 46564 89421
d1jj2u_ d2gaua2 65 137 46456 48724 46556 51181 46561 51206 46562 51210 46563 141643 46564 141644
d1jj2u_ d1znpa1 65 140 46456 48724 46556 51181 46561 51182 46562 117318 46563 141605 46564 141606
d1jj2u_ d2et1a1 65 201 46456 48724 46556 51181 46561 51182 46562 51187 46563 63853 46564 63854
d1jj2u_ d1j1la_ 65 288 46456 48724 46556 51181 46561 51182 46562 101984 46563 101985 46564 101986
d1jj2u_ d1f7da_ 65 118 46456 48724 46556 51268 46561 51283 46562 51284 46563 51285 46564 51287
d1jj2u_ d1sixa_ 65 153 46456 48724 46556 51268 46561 51283 46562 51284 46563 51285 46564 82213
d1jj2u_ d1nsja_ 65 205 46456 51349 46556 51350 46561 51366 46562 51381 46563 51382 46564 51384
d1jj2u_ d1tv5a1 65 371 46456 51349 46556 51350 46561 51395 46562 51396 46563 51397 46564 141759
d1jj2u_ d1o94a1 65 340 46456 51349 46556 51350 46561 51395 46562 51396 46563 51406 46564 51407
d1jj2u_ d1xp3a1 65 297 46456 51349 46556 51350 46561 51658 46562 51659 46563 51660 46564 141851
d1jj2u_ d1ur3m_ 65 298 46456 51349 46556 51350 46561 51430 46562 51431 46563 89459 46564 89460
d1jj2u_ d1o5ka_ 65 295 46456 51349 46556 51350 46561 51569 46562 51570 46563 51574 46564 102090
d1jj2u_ d1ep3a_ 65 311 46456 51349 46556 51350 46561 51395 46562 51396 46563 51397 46564 51399
d1jj2u_ d2f6ua1 65 231 46456 51349 46556 51350 46561 51395 46562 51396 46563 141765 46564 141766
d1jj2u_ d1wdda1 65 325 46456 51349 46556 51350 46561 51649 46562 51650 46563 51651 46564 117390
d1jj2u_ d1d8wa_ 65 402 46456 51349 46556 51350 46561 51658 46562 51662 46563 51663 46564 51664
d1jj2u_ d1hl9a2 65 329 46456 51349 46556 51350 46561 51445 46562 102079 46563 102080 46564 102081
d1jj2u_ d1tvla_ 65 390 46456 51349 46556 51350 46561 51679 46562 82275 46563 110380 46564 110381
d1jj2u_ d1a53a_ 65 247 46456 51349 46556 51350 46561 51366 46562 51381 46563 51385 46564 51387
d1jj2u_ d1odza_ 65 379 46456 51349 46556 51350 46561 51445 46562 51487 46563 63908 46564 63909
d1jj2u_ d1xxxa1 65 296 46456 51349 46556 51350 46561 51569 46562 51570 46563 51574 46564 141831
d1jj2u_ d1u1ja2 65 352 46456 51349 46556 51350 46561 51726 46562 110384 46563 110385 46564 110386
d1jj2u_ d1uasa2 65 273 46456 51349 46556 51350 46561 51445 46562 51446 46563 75064 46564 89468
d1jj2u_ d1nqka_ 65 345 46456 51349 46556 51350 46561 51679 46562 82275 46563 82276 46564 82277
d1jj2u_ d1bd0a2 65 233 46456 51349 46556 51350 46561 51419 46562 51420 46563 51421 46564 51422
d1jj2u_ d2ftwa2 65 334 46456 51349 46556 51350 46561 51556 46562 75073 46563 141805 46564 141807
d1jj2u_ d1sr9a2 65 310 46456 51349 46556 51350 46561 51569 46562 89494 46563 110364 46564 110365
d1jj2u_ d1vlia2 65 286 46456 51349 46556 51350 46561 51569 46562 110368 46563 110369 46564 110370
d1jj2u_ d1yeya1 65 248 46456 51349 46556 51350 46561 51604 46562 51609 46563 117386 46564 117387
d1jj2u_ d1of8a_ 65 339 46456 51349 46556 51350 46561 51569 46562 51599 46563 51600 46564 82272
d1jj2u_ d1uoka2 65 479 46456 51349 46556 51350 46561 51445 46562 51446 46563 51476 46564 51477
d1jj2u_ d1wcga1 65 462 46456 51349 46556 51350 46561 51445 46562 51521 46563 141786 46564 141787
d1jj2u_ d2choa2 65 310 46456 51349 46556 51350 46561 51445 46562 82253 46563 141790 46564 141791
d1jj2u_ d1i1wa_ 65 303 46456 51349 46556 51350 46561 51445 46562 51487 46563 51514 46564 51518
d1jj2u_ d1qnra_ 65 344 46456 51349 46556 51350 46561 51445 46562 51487 46563 51502 46564 51504
d1jj2u_ d1gega_ 65 255 46456 51349 46556 51734 46561 51735 46562 51751 46563 51786 46564 51787
d1jj2u_ d1cyda_ 65 242 46456 51349 46556 51734 46561 51735 46562 51751 46563 51765 46564 51766
d1jj2u_ d1gu7a2 65 189 46456 51349 46556 51734 46561 51735 46562 51736 46563 89517 46564 89518
d1jj2u_ d2naca1 65 188 46456 51349 46556 51734 46561 51735 46562 51830 46563 51831 46564 51832
d1jj2u_ d1hyha1 65 139 46456 51349 46556 51734 46561 51735 46562 51848 46563 51857 46564 51858
d1jj2u_ d1zk4a1 65 251 46456 51349 46556 51734 46561 51735 46562 51751 46563 89521 46564 89522
d1jj2u_ d1gz3a1 65 294 46456 51349 46556 51734 46561 51735 46562 51883 46563 51898 46564 51899
d1jj2u_ d1xc2a2 65 152 46456 51349 46556 51734 46561 51735 46562 51868 46563 117434 46564 117435
d1jj2u_ d1ooea_ 65 235 46456 51349 46556 51734 46561 51735 46562 51751 46563 51769 46564 89520
d1jj2u_ d1hyea1 65 145 46456 51349 46556 51734 46561 51735 46562 51848 46563 63941 46564 63942
d1jj2u_ d1vj0a2 65 182 46456 51349 46556 51734 46561 51735 46562 51736 46563 102124 46564 102125
d1jj2u_ d1gdha1 65 191 46456 51349 46556 51734 46561 51735 46562 51830 46563 51837 46564 51838
d1jj2u_ d1ek6a_ 65 346 46456 51349 46556 51734 46561 51735 46562 51751 46563 51752 46564 51754
d1jj2u_ d1e6ua_ 65 315 46456 51349 46556 51734 46561 51735 46562 51751 46563 51757 46564 51758
d1jj2u_ d1tlta1 65 164 46456 51349 46556 51734 46561 51735 46562 51800 46563 110421 46564 110422
d1jj2u_ d1hdca_ 65 253 46456 51349 46556 51734 46561 51735 46562 51751 46563 51776 46564 51777
d1jj2u_ d1hxha_ 65 253 46456 51349 46556 51734 46561 51735 46562 51751 46563 82290 46564 82291
d1jj2u_ d1o94a2 65 156 46456 51349 46556 51904 46561 51905 46562 51906 46563 51907 46564 51908
d1jj2u_ d1d7ya1 65 183 46456 51349 46556 51904 46561 51905 46562 51943 46563 51957 46564 51958
d1jj2u_ d1vg0a1 65 375 46456 51349 46556 51904 46561 51905 46562 51931 46563 89546 46564 89547
d1jj2u_ d3lada2 65 119 46456 51349 46556 51904 46561 51905 46562 51943 46563 51959 46564 51962
d1jj2u_ d1trba1 65 190 46456 51349 46556 51904 46561 51905 46562 51943 46563 51950 46564 51951
d1jj2u_ d1xhca2 65 122 46456 51349 46556 51904 46561 51905 46562 51943 46563 117442 46564 117443
d1jj2u_ d1ogqa_ 65 313 46456 51349 46556 52046 46561 52058 46562 89569 46563 89570 46564 89571
d1jj2u_ d1ozna_ 65 284 46456 51349 46556 52046 46561 52058 46562 75142 46563 89567 46564 89568
d1jj2u_ d1wdka4 65 310 46456 51349 46556 52095 46561 52096 46562 52103 46563 110450 46564 110451
d1jj2u_ d1fc6a4 65 294 46456 51349 46556 52095 46561 52096 46562 52100 46563 68935 46564 52102
d1jj2u_ d2ayya1 65 117 46456 51349 46556 52171 46561 52172 46562 142037 46563 142038 46564 142039
d1jj2u_ d1qkka_ 65 140 46456 51349 46556 52171 46561 52172 46562 52173 46563 52184 46564 52185
d1jj2u_ d1k68a_ 65 140 46456 51349 46556 52171 46561 52172 46562 52173 46563 75152 46564 102226
d1jj2u_ d1dz3a_ 65 123 46456 51349 46556 52171 46561 52172 46562 52173 46563 52186 46564 52187
d1jj2u_ d1gpma2 65 205 46456 51349 46556 52171 46561 52317 46562 52318 46563 52319 46564 52320
d1jj2u_ d1i7qb_ 65 192 46456 51349 46556 52171 46561 52317 46562 52318 46563 52323 46564 63970
d1jj2u_ d1ygya2 65 130 46456 51349 46556 52171 46561 52283 46562 52284 46563 52293 46564 142063
d1jj2u_ d7reqa2 65 168 46456 51349 46556 52171 46561 52242 46562 52243 46563 88717 46564 88718
d1jj2u_ d1qvza_ 65 236 46456 51349 46556 52171 46561 52317 46562 52325 46563 102253 46564 102254
d1jj2u_ d1vcoa1 65 242 46456 51349 46556 52171 46561 52317 46562 52318 46563 110481 46564 110483
d1jj2u_ d1kwga3 65 197 46456 51349 46556 52171 46561 52317 46562 82351 46563 82352 46564 82353
d1jj2u_ d1ni5a1 65 227 46456 51349 46556 52373 46561 52402 46562 82359 46563 82360 46564 82361
d1jj2u_ d1f9aa_ 65 164 46456 51349 46556 52373 46561 52374 46562 52397 46563 52400 46564 52401
d1jj2u_ d1kama_ 65 180 46456 51349 46556 52373 46561 52374 46562 52397 46563 52400 46564 75164
d1jj2u_ d1o97d1 65 192 46456 51349 46556 52373 46561 52402 46562 52432 46563 81393 46564 82362
d1jj2u_ d1gpma1 65 175 46456 51349 46556 52373 46561 52402 46562 52403 46563 52404 46564 52405
d1jj2u_ d1zpda3 65 204 46456 51349 46556 52517 46561 52518 46562 88749 46563 88750 46564 88753
d1jj2u_ d1pvda2 65 172 46456 51349 46556 52517 46561 52518 46562 88724 46563 88725 46564 88727
d1jj2u_ d1htwa_ 65 158 46456 51349 46556 52539 46561 52540 46562 75213 46563 75214 46564 75215
d1jj2u_ d1jj7a_ 65 251 46456 51349 46556 52539 46561 52540 46562 52686 46563 64029 46564 64030
d1jj2u_ d2ak3a1 65 189 46456 51349 46556 52539 46561 52540 46562 52541 46563 52554 46564 52557
d1jj2u_ d2b2na1 65 308 46456 51349 46556 52539 46561 52540 46562 81268 46563 142320 46564 142321
d1jj2u_ d2eyqa5 65 211 46456 51349 46556 52539 46561 52540 46562 81268 46563 142320 46564 142321
d1jj2u_ d1e2ka_ 65 308 46456 51349 46556 52539 46561 52540 46562 52541 46563 52552 46564 52553
d1jj2u_ d1m7ga_ 65 208 46456 51349 46556 52539 46561 52540 46562 52572 46563 52573 46564 52574
d1jj2u_ d1jqlb_ 65 140 46456 51349 46556 52539 46561 52540 46562 81269 46563 64033 46564 64034
d1jj2u_ d1t6na_ 65 207 46456 51349 46556 52539 46561 52540 46562 81268 46563 110562 46564 110563
d1jj2u_ d2g0ta1 65 336 46456 51349 46556 52539 46561 52540 46562 52652 46563 142299 46564 142300
d1jj2u_ d1eg7a_ 65 549 46456 51349 46556 52539 46561 52540 46562 52652 46563 52659 46564 52660
d1jj2u_ d1xewy1 65 160 46456 51349 46556 52539 46561 52540 46562 52686 46563 52693 46564 117545
d1jj2u_ d1uaaa1 65 306 46456 51349 46556 52539 46561 52540 46562 81268 46563 52701 46564 52703
d1jj2u_ d1h65a_ 65 257 46456 51349 46556 52539 46561 52540 46562 52592 46563 69485 46564 69486
d1jj2u_ d1z3ix1 65 346 46456 51349 46556 52539 46561 52540 46562 81268 46563 142316 46564 142317
d1jj2u_ d1rifa_ 65 282 46456 51349 46556 52539 46561 52540 46562 102396 46563 102397 46564 102398
d1jj2u_ d2gnoa2 65 198 46456 51349 46556 52539 46561 52540 46562 81269 46563 64031 46564 142324
d1jj2u_ d1odfa_ 65 280 46456 51349 46556 52539 46561 52540 46562 52584 46563 102356 46564 102357
d1jj2u_ d1g6oa_ 65 323 46456 51349 46556 52539 46561 52540 46562 52670 46563 52719 46564 52720
d1jj2u_ d1w36d2 65 190 46456 51349 46556 52539 46561 52540 46562 81268 46563 117554 46564 117555
d1jj2u_ d1t0hb_ 65 187 46456 51349 46556 52539 46561 52540 46562 52541 46563 110527 46564 110528
d1jj2u_ d1a8la1 65 119 46456 51349 46556 52832 46561 52833 46562 52849 46563 52850 46564 52852
d1jj2u_ d2b5ea2 65 98 46456 51349 46556 52832 46561 52833 46562 52849 46563 52850 46564 142358
d1jj2u_ d1beda_ 65 181 46456 51349 46556 52832 46561 52833 46562 100953 46563 100954 46564 100956
d1jj2u_ d2fa8a1 65 86 46456 51349 46556 52832 46561 52833 46562 142411 46563 142414 46564 142415
d1jj2u_ d1woua_ 65 119 46456 51349 46556 52832 46561 52833 46562 110612 46563 110613 46564 110615
d1jj2u_ d2es7a1 65 103 46456 51349 46556 52832 46561 52833 46562 142401 46563 142402 46564 142404
d1jj2u_ d1ti3a_ 65 113 46456 51349 46556 52832 46561 52833 46562 52834 46563 52835 46564 117590
d1jj2u_ d1xvqa_ 65 160 46456 51349 46556 52832 46561 52833 46562 52901 46563 102452 46564 117600
d1jj2u_ d1eeja1 65 156 46456 51349 46556 52832 46561 52833 46562 52898 46563 52899 46564 52900
d1jj2u_ d1hc7a1 65 127 46456 51349 46556 52953 46561 52954 46562 52955 46563 64071 46564 64072
d1jj2u_ d1wu7a1 65 97 46456 51349 46556 52953 46561 52954 46562 52955 46563 52956 46564 142418
d1jj2u_ d1y1oa_ 65 168 46456 51349 46556 52979 46561 52980 46562 117631 46563 117632 46564 117634
d1jj2u_ d1wdja_ 65 186 46456 51349 46556 52979 46561 52980 46562 117628 46563 117629 46564 117630
d1jj2u_ d3pvia_ 65 156 46456 51349 46556 52979 46561 52980 46562 52996 46563 52997 46564 52998
d1jj2u_ d2nrha1 65 75 46456 51349 46556 53066 46561 53067 46562 142484 46563 142485 46564 142488
d1jj2u_ d1w0ha_ 65 200 46456 51349 46556 53066 46561 53098 46562 53118 46563 117648 46564 117649
d1jj2u_ d1iv0a_ 65 98 46456 51349 46556 53066 46561 53098 46562 102485 46563 102490 46564 102491
d1jj2u_ d2bh1a1 65 94 46456 51349 46556 53066 46561 53067 46562 117644 46563 117645 46564 117646
d1jj2u_ d1mwma1 65 153 46456 51349 46556 53066 46561 53067 46562 53068 46563 82438 46564 82439
d1jj2u_ d2d0oa3 65 203 46456 51349 46556 53066 46561 53067 46562 82440 46563 142464 46564 142465
d1jj2u_ d1qnta2 65 81 46456 51349 46556 53066 46561 53155 46562 53156 46563 53159 46564 53160
d1jj2u_ d1saza2 65 203 46456 51349 46556 53066 46561 53067 46562 53080 46563 142460 46564 142461
d1jj2u_ d1nu0a_ 65 131 46456 51349 46556 53066 46561 53098 46562 102485 46563 102486 46564 102487
d1jj2u_ d1jcea1 65 137 46456 51349 46556 53066 46561 53067 46562 53068 46563 64087 46564 64088
d1jj2u_ d1yqea1 65 278 46456 51349 46556 53162 46561 142535 46562 142536 46563 142539 46564 142540
d1jj2u_ d1cfza_ 65 162 46456 51349 46556 53162 46561 53163 46562 53164 46563 53165 46564 53166
d1jj2u_ d1q7la1 65 192 46456 51349 46556 53162 46561 53187 46562 53204 46563 102511 46564 102512
d1jj2u_ d1vgya1 65 262 46456 51349 46556 53162 46561 53187 46562 53204 46563 102509 46564 102510
d1jj2u_ d1z7ga1 65 199 46456 51349 46556 53270 46561 53271 46562 53272 46563 53283 46564 53284
d1jj2u_ d1wd5a_ 65 208 46456 51349 46556 53270 46561 53271 46562 53272 46563 117673 46564 117674
d1jj2u_ d2h00a1 65 225 46456 51349 46556 53334 46561 53335 46562 142651 46563 142652 46564 142653
d1jj2u_ d1im8a_ 65 225 46456 51349 46556 53334 46561 53335 46562 69544 46563 69545 46564 69546
d1jj2u_ d1zq9a1 65 278 46456 51349 46556 53334 46561 53335 46562 88784 46563 142575 46564 142576
d1jj2u_ d1dcta_ 65 324 46456 51349 46556 53334 46561 53335 46562 88786 46563 53371 46564 53372
d1jj2u_ d2i6ga1 65 177 46456 51349 46556 53334 46561 53335 46562 142603 46563 142604 46564 142605
d1jj2u_ d1qyra_ 65 252 46456 51349 46556 53334 46561 53335 46562 88784 46563 110662 46564 110663
d1jj2u_ d1xxla_ 65 234 46456 51349 46556 53334 46561 53335 46562 110671 46563 117683 46564 117684
d1jj2u_ d2igta1 65 306 46456 51349 46556 53334 46561 53335 46562 142635 46563 142636 46564 142637
d1jj2u_ d1vjoa_ 65 377 46456 51349 46556 53382 46561 53383 46562 53402 46563 89757 46564 102598
d1jj2u_ d1xi9a_ 65 388 46456 51349 46556 53382 46561 53383 46562 53384 46563 117693 46564 117694
d1jj2u_ d2gsaa_ 65 427 46456 51349 46556 53382 46561 53383 46562 53417 46563 53420 46564 53421
d1jj2u_ d1iuga_ 65 348 46456 51349 46556 53382 46561 53383 46562 53402 46563 102599 46564 102600
d1jj2u_ d1js3a_ 65 464 46456 51349 46556 53382 46561 53383 46562 69565 46563 69566 46564 69567
d1jj2u_ d1ezia_ 65 216 46456 51349 46556 53447 46561 53448 46562 68901 46563 53456 46564 53457
d1jj2u_ d1s4na_ 65 337 46456 51349 46556 53447 46561 53448 46562 102609 46563 102610 46564 102611
d1jj2u_ d1ispa_ 65 179 46456 51349 46556 53473 46561 53474 46562 53570 46563 64145 46564 64146
d1jj2u_ d1a8qa_ 65 274 46456 51349 46556 53473 46561 53474 46562 53531 46563 53534 46564 53535
d1jj2u_ d1whta1 65 256 46456 51349 46556 53473 46561 53474 46562 53499 46563 53500 46564 53501
d1jj2u_ d3tgla_ 65 265 46456 51349 46556 53473 46561 53474 46562 53558 46563 53559 46564 53561
d1jj2u_ d2h7xa1 65 278 46456 51349 46556 53473 46561 53474 46562 69584 46563 82513 46564 82514
d1jj2u_ d1fj2a_ 65 229 46456 51349 46556 53473 46561 53474 46562 53547 46563 53550 46564 53551
d1jj2u_ d2jfga3 65 204 46456 51349 46556 53612 46561 53623 46562 53624 46563 53625 46564 53626
d1jj2u_ d1vm7a_ 65 299 46456 51349 46556 53612 46561 53613 46562 53614 46563 53615 46564 110706
d1jj2u_ d1xs5a_ 65 240 46456 51349 46556 53849 46561 53850 46562 53851 46563 102700 46564 117746
d1jj2u_ d1p99a_ 65 255 46456 51349 46556 53849 46561 53850 46562 53851 46563 102700 46564 102701
d1jj2u_ d1uqwa_ 65 487 46456 51349 46556 53849 46561 53850 46562 53851 46563 102692 46564 102693
d1jj2u_ d1r9la_ 65 309 46456 51349 46556 53849 46561 53850 46562 53851 46563 102702 46564 102703
d1jj2u_ d1u6ea2 65 148 46456 51349 46556 53900 46561 53901 46562 53914 46563 53912 46564 64196
d1jj2u_ d1teda_ 65 368 46456 51349 46556 53900 46561 53901 46562 53914 46563 110758 46564 110759
d1jj2u_ d2evra2 65 148 46456 53931 46556 54000 46561 54001 46562 142873 46563 142874 46564 142875
d1jj2u_ d3gcba_ 65 458 46456 53931 46556 54000 46561 54001 46562 54002 46563 54017 46564 54018
d1jj2u_ d1y08a_ 65 286 46456 53931 46556 54000 46561 54001 46562 117762 46563 117763 46564 117764
d1jj2u_ d1pvga1 65 139 46456 53931 46556 54210 46561 54211 46562 54224 46563 102751 46564 102752
d1jj2u_ d1a6fa_ 65 113 46456 53931 46556 54210 46561 54211 46562 54220 46563 54221 46564 54222
d1jj2u_ d1wdta3 65 115 46456 53931 46556 54210 46561 54211 46562 54212 46563 54213 46564 142925
d1jj2u_ d1wxva1 65 81 46456 53931 46556 54235 46561 54236 46562 54237 46563 142932 46564 142933
d1jj2u_ d2cs4a1 65 84 46456 53931 46556 54235 46561 54236 46562 54263 46563 142962 46564 142963
d1jj2u_ d1v5ta_ 65 90 46456 53931 46556 54235 46561 54236 46562 54237 46563 110798 46564 110799
d1jj2u_ d1nyra2 65 59 46456 53931 46556 54235 46561 81271 46562 81270 46563 55176 46564 102798
d1jj2u_ d3tssa2 65 101 46456 53931 46556 54235 46561 54334 46562 54335 46563 54340 46564 54341
d1jj2u_ d1m94a_ 65 73 46456 53931 46556 54235 46561 54236 46562 54237 46563 82579 46564 82580
d1jj2u_ d1tifa_ 65 76 46456 53931 46556 54235 46561 54364 46562 54365 46563 54366 46564 54367
d1jj2u_ d1k8rb_ 65 82 46456 53931 46556 54235 46561 54236 46562 54263 46563 69662 46564 69663
d1jj2u_ d1z2ma2 65 76 46456 53931 46556 54235 46561 54236 46562 54237 46563 142936 46564 142937
d1jj2u_ d1qqra_ 65 138 46456 53931 46556 54235 46561 54328 46562 54329 46563 54332 46564 54333
d1jj2u_ d2a15a1 65 132 46456 53931 46556 54402 46561 54427 46562 54434 46563 142994 46564 142995
d1jj2u_ d2cx1a2 65 90 46456 53931 46556 54402 46561 88802 46562 143004 46563 143005 46564 143006
d1jj2u_ d1gy7a_ 65 121 46456 53931 46556 54402 46561 54427 46562 54431 46563 54432 46564 75374
d1jj2u_ d1jkga_ 65 139 46456 53931 46556 54402 46561 54427 46562 54431 46563 69675 46564 69676
d1jj2u_ d1jnda2 65 92 46456 53931 46556 54533 46561 54556 46562 54557 46563 75392 46564 75393
d1jj2u_ d1kfwa2 65 61 46456 53931 46556 54533 46561 54556 46562 54557 46563 82626 46564 82627
d1jj2u_ d1xrka_ 65 120 46456 53931 46556 54592 46561 54593 46562 54598 46563 54599 46564 54601
d1jj2u_ d1ss4a_ 65 149 46456 53931 46556 54592 46561 54593 46562 110880 46563 110881 46564 110882
d1jj2u_ d2alia1 65 130 46456 53931 46556 54636 46561 54637 46562 54638 46563 143162 46564 143163
d1jj2u_ d1mkaa_ 65 171 46456 53931 46556 54636 46561 54637 46562 54641 46563 54642 46564 54643
d1jj2u_ d2c2ia1 65 149 46456 53931 46556 54636 46561 54637 46562 82636 46563 143173 46564 143174
d1jj2u_ d1ixla_ 65 130 46456 53931 46556 54636 46561 54637 46562 89902 46563 102916 46564 102917
d1jj2u_ d1x4fa1 65 99 46456 53931 46556 54861 46561 54928 46562 54929 46563 143306 46564 143307
d1jj2u_ d1sqea_ 65 101 46456 53931 46556 54861 46561 54909 46562 102959 46563 110955 46564 110956
d1jj2u_ d2a6oa1 65 130 46456 53931 46556 54861 46561 143422 46562 143423 46563 143426 46564 143427
d1jj2u_ d1naqa_ 65 106 46456 53931 46556 54861 46561 54913 46562 75434 46563 89931 46564 102973
d1jj2u_ d1fx2a_ 65 235 46456 53931 46556 54861 46561 55073 46562 55074 46563 55081 46564 55082
d1jj2u_ d1o0pa_ 65 104 46456 53931 46556 54861 46561 54928 46562 54929 46563 54936 46564 54937
d1jj2u_ d2cpfa1 65 85 46456 53931 46556 54861 46561 54928 46562 54929 46563 117969 46564 117970
d1jj2u_ d2dita1 65 99 46456 53931 46556 54861 46561 54928 46562 54929 46563 143290 46564 143291
d1jj2u_ d1wdta4 65 96 46456 53931 46556 54861 46561 54980 46562 54981 46563 54982 46564 143371
d1jj2u_ d1m1ha2 65 101 46456 53931 46556 54861 46561 82679 46562 82680 46563 82681 46564 82682
d1jj2u_ d1k0va_ 65 73 46456 53931 46556 54861 46561 55008 46562 55009 46563 55017 46564 69736
d1jj2u_ d2cyya2 65 86 46456 53931 46556 54861 46561 54909 46562 69733 46563 102968 46564 102969
d1jj2u_ d1wc3a_ 65 199 46456 53931 46556 54861 46561 55073 46562 55074 46563 117982 46564 117983
d1jj2u_ d1rwua_ 65 87 46456 53931 46556 54861 46561 117991 46562 117992 46563 117993 46564 117994
d1jj2u_ d1hfel2 65 85 46456 53931 46556 54861 46561 54862 46562 54884 46563 54887 46564 54888
d1jj2u_ d1koha2 65 96 46456 53931 46556 54861 46561 54928 46562 54954 46563 54955 46564 54956
d1jj2u_ d1wf0a_ 65 88 46456 53931 46556 54861 46561 54928 46562 54929 46563 117957 46564 117958
d1jj2u_ d1l3ka1 65 84 46456 53931 46556 54861 46561 54928 46562 54929 46563 54930 46564 54931
d1jj2u_ d1fxla1 65 82 46456 53931 46556 54861 46561 54928 46562 54929 46563 54942 46564 54943
d1jj2u_ d1fnoa3 65 113 46456 53931 46556 54861 46561 55031 46562 55032 46563 75443 46564 75444
d1jj2u_ d1vfja_ 65 116 46456 53931 46556 54861 46561 54913 46562 54914 46563 54915 46564 102972
d1jj2u_ d1lxna_ 65 99 46456 53931 46556 54861 46561 89957 46562 89958 46563 89959 46564 89960
d1jj2u_ d1tdja3 65 75 46456 53931 46556 54861 46561 55021 46562 55025 46563 55026 46564 55027
d1jj2u_ d1vk8a_ 65 93 46456 53931 46556 54861 46561 89957 46562 89958 46563 110985 46564 110986
d1jj2u_ d1l3ka2 65 79 46456 53931 46556 54861 46561 54928 46562 54929 46563 54930 46564 54931
d1jj2u_ d2fzcb1 65 99 46456 53931 46556 54861 46561 54893 46562 54894 46563 54895 46564 54896
d1jj2u_ d2d69a2 65 126 46456 53931 46556 54861 46561 54966 46562 54967 46563 54968 46564 143363
d1jj2u_ d1w5ba2 65 123 46456 53931 46556 55297 46561 55307 46562 55308 46563 55309 46564 55310
d1jj2u_ d1h7ma_ 65 99 46456 53931 46556 55297 46561 55315 46562 55316 46563 55317 46564 89986
d1jj2u_ d2czca1 65 162 46456 53931 46556 55346 46561 55347 46562 55348 46563 55349 46564 143537
d1jj2u_ d2cvoa2 65 165 46456 53931 46556 55346 46561 55347 46562 55348 46563 143540 46564 143541
d1jj2u_ d1p1ja2 65 115 46456 53931 46556 55346 46561 55347 46562 55368 46563 75484 46564 75486
d1jj2u_ d1oz9a_ 65 141 46456 53931 46556 55485 46561 55486 46562 103132 46563 103133 46564 103134
d1jj2u_ d1r55a_ 65 203 46456 53931 46556 55485 46561 55486 46562 55519 46563 118046 46564 118047
d1jj2u_ d1kjoa_ 65 316 46456 53931 46556 55485 46561 55486 46562 55490 46563 63414 46564 55494
d1jj2u_ d1qf6a4 65 291 46456 53931 46556 55680 46561 55681 46562 55682 46563 55694 46564 55695
d1jj2u_ d1atia2 65 326 46456 53931 46556 55680 46561 55681 46562 55682 46563 55692 46564 55693
d1jj2u_ d1yx0a1 65 151 46456 53931 46556 55728 46561 55729 46562 55730 46563 143654 46564 143655
d1jj2u_ d2fiwa1 65 156 46456 53931 46556 55728 46561 55729 46562 55730 46563 143708 46564 143709
d1jj2u_ d1mk4a_ 65 157 46456 53931 46556 55728 46561 55729 46562 55730 46563 90013 46564 90014
d1jj2u_ d1ghea_ 65 170 46456 53931 46556 55728 46561 55729 46562 55730 46563 82747 46564 82748
d1jj2u_ d1s3za_ 65 147 46456 53931 46556 55728 46561 55729 46562 55730 46563 111098 46564 111099
d1jj2u_ d1tgqa_ 65 96 46456 53931 46556 55769 46561 103196 46562 103197 46563 118074 46564 118075
d1jj2u_ d1ifqa_ 65 127 46456 53931 46556 55769 46561 64356 46562 64357 46563 64358 46564 64359
d1jj2u_ d1nwza_ 65 125 46456 53931 46556 55769 46561 55785 46562 55786 46563 55787 46564 55788
d1jj2u_ d2fb1a2 65 147 46456 53931 46556 55810 46561 55811 46562 143772 46563 143775 46564 143776
d1jj2u_ d1puna_ 65 129 46456 53931 46556 55810 46561 55811 46562 55812 46563 55813 46564 55814
d1jj2u_ d1kcma_ 65 256 46456 53931 46556 55944 46561 55961 46562 64388 46563 64389 46564 75549
d1jj2u_ d2fpna1 65 205 46456 53931 46556 55944 46561 143842 46562 143843 46563 143844 46564 143845
d1jj2u_ d1txca1 65 147 46456 53931 46556 55944 46561 55961 46562 55962 46563 75543 46564 143818
d1jj2u_ d1dmla1 65 141 46456 53931 46556 55978 46561 55979 46562 55983 46563 55987 46564 55988
d1jj2u_ d1b77a2 65 118 46456 53931 46556 55978 46561 55979 46562 55983 46563 55984 46564 55985
d1jj2u_ d2io8a3 65 297 46456 53931 46556 56058 46561 56059 46562 143890 46563 143891 46564 143892
d1jj2u_ d1dv1a3 65 204 46456 53931 46556 56058 46561 56059 46562 56067 46563 56068 46564 56069
d1jj2u_ d1ia9a_ 65 276 46456 53931 46556 56111 46561 56112 46562 64408 46563 64409 46564 64410
d1jj2u_ d1o6ya_ 65 261 46456 53931 46556 56111 46561 56112 46562 88854 46563 82793 46564 82794
d1jj2u_ d1zara2 65 178 46456 53931 46556 56111 46561 56112 46562 111204 46563 111205 46564 111206
d1jj2u_ d1vjya_ 65 299 46456 53931 46556 56111 46561 56112 46562 88854 46563 56144 46564 56145
d1jj2u_ d1g0ul_ 65 222 46456 53931 46556 56234 46561 56235 46562 56251 46563 56252 46564 56254
d1jj2u_ d1ct9a2 65 192 46456 53931 46556 56234 46561 56235 46562 56236 46563 56242 46564 56243
d1jj2u_ d2ntka1 65 202 46456 53931 46556 56234 46561 75569 46562 75570 46563 75571 46564 75572
d1jj2u_ d1t61a2 65 111 46456 53931 46556 56435 46561 56436 46562 75585 46563 75586 46564 82820
d1jj2u_ d1j34a_ 65 129 46456 53931 46556 56435 46561 56436 46562 56437 46563 88861 46564 88862
d1jj2u_ d1t61a1 65 109 46456 53931 46556 56435 46561 56436 46562 75585 46563 75586 46564 82820
d1jj2u_ d1es5a_ 65 260 46456 56572 46556 56600 46561 56601 46562 56602 46563 56603 46564 56604
d1jj2u_ d1u60a_ 65 309 46456 56572 46556 56600 46561 56601 46562 90084 46563 111291 46564 111292
d1jj2u_ d1mswd_ 65 863 46456 56572 46556 56671 46561 56672 46562 56691 46563 56692 46564 56693
d1jj2u_ d1jiha2 65 389 46456 56572 46556 56671 46561 56672 46562 100888 46563 100892 46564 100893
d1jj2u_ d2fdra1 65 222 46456 51349 46556 56783 46561 56784 46562 75173 46563 142141 46564 142142
d1jj2u_ d1nf2a_ 65 267 46456 51349 46556 56783 46561 56784 46562 82388 46563 102313 46564 102314
d1jj2u_ d1rkua_ 65 206 46456 51349 46556 56783 46561 56784 46562 102304 46563 102305 46564 102306
d1jj2u_ d2c4na1 65 250 46456 51349 46556 56783 46561 56784 46562 102317 46563 142169 46564 142170
d1jj2u_ d1q9ba_ 65 43 46456 56992 46556 57015 46561 57016 46562 57017 46563 57022 46564 57023
d1jj2u_ d1skza1 65 52 46456 56992 46556 57015 46561 57262 46562 57263 46563 57268 46564 57269
d1jj2u_ d1m1xb5 65 43 46456 56992 46556 57015 46561 57196 46562 69940 46563 69941 46564 69942
d1jj2u_ d1g1ta2 65 39 46456 56992 46556 57015 46561 57196 46562 57197 46563 57203 46564 57204
d1jj2u_ d1yy9a4 65 32 46456 56992 46556 57015 46561 57184 46562 57185 46563 82887 46564 82888
d1jj2u_ d2j5ha1 65 39 46456 56992 46556 57015 46561 57196 46562 144100 46563 144101 46564 144102
d1jj2u_ d1icaa_ 65 40 46456 56992 46556 57015 46561 57095 46562 57163 46563 57166 46564 57167
d1jj2u_ d1ijqa2 65 50 46456 56992 46556 57015 46561 57196 46562 57197 46563 64539 46564 64540
d1jj2u_ d1cixa_ 65 44 46456 56992 46556 57015 46561 57059 46562 57072 46563 75666 46564 75667
d1jj2u_ d1lmra_ 65 35 46456 56992 46556 57015 46561 57059 46562 69930 46563 103535 46564 103536
d1jj2u_ d1szba2 65 45 46456 56992 46556 57015 46561 57196 46562 57197 46563 90141 46564 111402
d1jj2u_ d1h03p1 65 62 46456 56992 46556 57534 46561 57535 46562 57536 46563 90172 46564 90173
d1jj2u_ d1ok3a2 65 64 46456 56992 46556 57534 46561 57535 46562 57536 46563 90172 46564 90173
d1jj2u_ d1a1ia1 65 29 46456 56992 46556 57666 46561 57667 46562 57668 46563 57669 46564 57670
d1jj2u_ d2glia2 65 33 46456 56992 46556 57666 46561 57667 46562 57668 46563 57683 46564 57684
d1jj2u_ d1njqa_ 65 37 46456 56992 46556 57666 46561 57667 46562 90198 46563 90199 46564 90200
d1jj2u_ d1x6ha1 65 37 46456 56992 46556 57666 46561 57667 46562 57668 46563 144153 46564 144154
d1jj2u_ d1v6ga1 65 41 46456 56992 46556 57715 46561 57716 46562 57736 46563 111441 46564 111442
d1jj2u_ d1rutx4 65 33 46456 56992 46556 57715 46561 57716 46562 57736 46563 90205 46564 90206
d1jj2u_ d1y0ja1 65 39 46456 56992 46556 57715 46561 57716 46562 57717 46563 57718 46564 57720
d1jj2u_ d1ibia1 65 28 46456 56992 46556 57715 46561 57716 46562 57736 46563 57737 46564 57739
d1jj2u_ d1nypa1 65 31 46456 56992 46556 57715 46561 57716 46562 57736 46563 57741 46564 57742
d1jj2u_ d1qxfa_ 65 58 46456 56992 46556 57769 46561 57829 46562 90217 46563 90218 46564 90219
d1jj2u_ d1vd4a_ 65 62 46456 56992 46556 57769 46561 57783 46562 57784 46563 118283 46564 118284
d1jj2u_ d2akla2 65 38 46456 56992 46556 57769 46561 57783 46562 144191 46563 144192 46564 144193
d1jj2u_ d1lkoa2 65 44 46456 56992 46556 57769 46561 57802 46562 57803 46563 57811 46564 57812
d1jj2u_ d2i5nh2 65 36 46456 56835 46556 81407 46561 81490 46562 81489 46563 81488 46564 81485
d1jj2u_ d1eysh2 65 37 46456 56835 46556 81407 46561 81490 46562 81489 46563 81488 46564 81487
d1jj2u_ d1rkla_ 65 36 46456 56835 46556 81407 46561 103464 46562 103465 46563 103466 46564 103467
d1jj2u_ d1c8na_ 65 189 46456 48724 46556 88632 46561 88633 46562 88643 46563 49637 46564 49638
d1jj2u_ d1m3ya1 65 197 46456 48724 46556 88632 46561 49749 46562 82013 46563 82014 46564 82015
d1jj2u_ d1pvc1_ 65 279 46456 48724 46556 88632 46561 88633 46562 88634 46563 49666 46564 49669
d1jj2u_ d1s58a_ 65 523 46456 48724 46556 88632 46561 88645 46562 88646 46563 49661 46564 110116
d1jj2u_ d1ny721 65 182 46456 48724 46556 88632 46561 88633 46562 88636 46563 49627 46564 89227
d1jj2u_ d2apoa1 65 85 46456 48724 46556 88696 46561 88697 46562 88698 46563 88699 46564 141698
d1jj2u_ d1jhda1 65 173 46456 48724 46556 88696 46561 88697 46562 63801 46563 63802 46564 69296
d1jj2u_ d1k6da_ 65 217 46456 51349 46556 100949 46561 100950 46562 74656 46563 75257 46564 75258
d1jj2u_ d1ooya2 65 242 46456 51349 46556 100949 46561 100950 46562 74656 46563 82464 46564 82465
d1m70a2 d1ycca_ 98 108 46456 46456 46625 46625 46626 46626 46680 46627 46681 46642 46682 46643
d1m70a2 d1wvec1 98 74 46456 46456 46625 46625 46626 46626 46680 46627 46681 46669 46682 46670
d1m70a2 d1w0ua_ 98 55 46456 46456 46625 46688 46626 46689 46680 46745 46681 116784 46682 116785
d1m70a2 d2g7ga1 98 65 46456 46456 46625 46688 46626 46689 46680 46764 46681 140195 46682 140196
d1m70a2 d1cf7b_ 98 82 46456 46456 46625 46688 46626 46785 46680 46847 46681 88654 46682 88655
d1m70a2 d2ga1a1 98 102 46456 46456 46625 46688 46626 46689 46680 140216 46681 140217 46682 140218
d1m70a2 d2fbha1 98 137 46456 46456 46625 46688 46626 46785 46680 63379 46681 140249 46682 140250
d1m70a2 d1or7a1 98 68 46456 46456 46625 46688 46626 88659 46680 88665 46681 88993 46682 88994
d1m70a2 d1s3ja_ 98 143 46456 46456 46625 46688 46626 46785 46680 63379 46681 101012 46682 101013
d1m70a2 d2a61a1 98 139 46456 46456 46625 46688 46626 46785 46680 63379 46681 140253 46682 140254
d1m70a2 d2dt5a1 98 74 46456 46456 46625 46688 46626 46785 46680 101007 46681 101008 46682 101009
d1m70a2 d1t33a1 98 88 46456 46456 46625 46688 46626 46689 46680 46764 46681 109655 46682 109656
d1m70a2 d1v4ra1 98 100 46456 46456 46625 46688 46626 46785 46680 46804 46681 140257 46682 140258
d1m70a2 d1lvaa3 98 64 46456 46456 46625 46688 46626 46785 46680 74683 46681 74684 46682 74685
d1m70a2 d1qbja_ 98 65 46456 46456 46625 46688 46626 46785 46680 46853 46681 46854 46682 46855
d1m70a2 d2np3a1 98 38 46456 46456 46625 46688 46626 46689 46680 46764 46681 140207 46682 140208
d1m70a2 d2cjja1 98 63 46456 46456 46625 46688 46626 46689 46680 46739 46681 140167 46682 140168
d1m70a2 d1kkxa_ 98 102 46456 46456 46625 46688 46626 46774 46680 46775 46681 74672 46682 74673
d1m70a2 d1in4a1 98 75 46456 46456 46625 46688 46626 46785 46680 46819 46681 46820 46682 63474
d1m70a2 d1ys7a1 98 103 46456 46456 46625 46688 46626 46894 46680 46895 46681 140315 46682 140316
d1m70a2 d1ylfa1 98 117 46456 46456 46625 46688 46626 46785 46680 109699 46681 140275 46682 140276
d1m70a2 d1jgsa_ 98 138 46456 46456 46625 46688 46626 46785 46680 63379 46681 68970 46682 68971
d1m70a2 d1jhga_ 98 101 46456 46456 46625 46688 46626 48295 46680 48296 46681 48297 46682 48298
d1m70a2 d1e3ha1 98 83 46456 46456 46625 46688 46626 46915 46680 46916 46681 46917 46682 46918
d1m70a2 d1rq6a_ 98 62 46456 46456 46625 46688 46626 116820 46680 116821 46681 116822 46682 116823
d1m70a2 d1p7ia_ 98 53 46456 46456 46625 46688 46626 46689 46680 46690 46681 46691 46682 46692
d1m70a2 d1z0xa1 98 68 46456 46456 46625 46688 46626 46689 46680 46764 46681 140183 46682 140184
d1m70a2 d1r5la1 98 66 46456 46456 46625 46928 46626 46938 46680 46939 46681 101069 46682 101070
d1m70a2 d1cuka1 98 48 46456 46456 46625 46928 46626 46929 46680 46930 46681 46931 46682 46932
d1m70a2 d1otra_ 98 49 46456 46456 46625 46928 46626 46934 46680 88995 46681 88998 46682 88999
d1m70a2 d1neka1 98 138 46456 46456 46625 46965 46626 46977 46680 46978 46681 81708 46682 81709
d1m70a2 d1quua2 98 124 46456 46456 46625 46965 46626 46966 46680 46967 46681 46971 46682 46972
d1m70a2 d1hx1b_ 98 112 46456 46456 46625 46965 46626 63491 46680 63492 46681 63493 46682 63494
d1m70a2 d1ufaa1 98 105 46456 46456 46625 46996 46626 88688 46680 101086 46681 101087 46682 101088
d1m70a2 d1qwna1 98 111 46456 46456 46625 46996 46626 88688 46680 88693 46681 88694 46682 88695
d1m70a2 d1cgme_ 98 160 46456 46456 46625 47161 46626 47195 46680 47196 46681 47199 46682 47200
d1m70a2 d2ap3a1 98 181 46456 46456 46625 47161 46626 140423 46680 140424 46681 140425 46682 140426
d1m70a2 d1st6a6 98 72 46456 46456 46625 47161 46626 47220 46680 47221 46681 47224 46682 47225
d1m70a2 d1ei7a_ 98 158 46456 46456 46625 47161 46626 47195 46680 47196 46681 47197 46682 47198
d1m70a2 d1jr8a_ 98 105 46456 46456 46625 47161 46626 69000 46680 69001 46681 69002 46682 69003
d1m70a2 d1o3ua_ 98 120 46456 46456 46625 47161 46626 81593 46680 89022 46681 89023 46682 89024
d1m70a2 d1umna_ 98 151 46456 46456 46625 47239 46626 47240 46680 47241 46681 47250 46682 101134
d1m70a2 d1euma_ 98 161 46456 46456 46625 47239 46626 47240 46680 47241 46681 63524 46682 63525
d1m70a2 d2fjca1 98 151 46456 46456 46625 47239 46626 47240 46680 47241 46681 47250 46682 140435
d1m70a2 d2gmfa_ 98 121 46456 46456 46625 47265 46626 47266 46680 47286 46681 47289 46682 47290
d1m70a2 d1f6fa_ 98 183 46456 46456 46625 47265 46626 47266 46680 47267 46681 47278 46682 47279
d1m70a2 d2fefa1 98 124 46456 46456 46625 47363 46626 140486 46680 140487 46681 140488 46682 140489
d1m70a2 d1eqfa2 98 128 46456 46456 46625 47363 46626 47370 46680 47371 46681 47377 46682 47378
d1m70a2 d2bnma1 98 71 46456 46456 46625 47412 46626 47413 46680 47432 46681 140516 46682 140517
d1m70a2 d2auwa1 98 67 46456 46456 46625 47412 46626 47413 46680 140523 46681 140524 46682 140525
d1m70a2 d1h8ba_ 98 73 46456 46456 46625 47472 46626 47473 46680 47547 46681 63553 46682 63554
d1m70a2 d1k94a_ 98 165 46456 46456 46625 47472 46626 47473 46680 63550 46681 47550 46682 47551
d1m70a2 d1eg3a1 98 125 46456 46456 46625 47472 46626 47473 46680 47547 46681 47559 46682 47560
d1m70a2 d1tiza_ 98 67 46456 46456 46625 47472 46626 47473 46680 47502 46681 109823 46682 109824
d1m70a2 d1alva_ 98 173 46456 46456 46625 47472 46626 47473 46680 63550 46681 47552 46682 47555
d1m70a2 d1n2aa1 98 121 46456 46456 46625 47615 46626 47616 46680 47617 46681 81357 46682 47638
d1m70a2 d1k3ya1 98 142 46456 46456 46625 47615 46626 47616 46680 47617 46681 81349 46682 47625
d1m70a2 d2hbja1 98 96 46456 46456 46625 47768 46626 47819 46680 140646 46681 140647 46682 140648
d1m70a2 d2bcqa1 98 76 46456 46456 46625 47768 46626 47802 46680 47803 46681 101251 46682 101252
d1m70a2 d1sxea_ 98 97 46456 46456 46625 47768 46626 47769 46680 47770 46681 109869 46682 109870
d1m70a2 d1dgsa1 98 181 46456 46456 46625 47768 46626 47781 46680 47786 46681 47787 46682 47788
d1m70a2 d1xo1a1 98 105 46456 46456 46625 47768 46626 47807 46680 47808 46681 47813 46682 47814
d1m70a2 d1x40a1 98 78 46456 46456 46625 47768 46626 47769 46680 47773 46681 140624 46682 140625
d1m70a2 d1pgpa1 98 297 46456 46456 46625 48178 46626 48179 46680 48180 46681 48181 46682 48182
d1m70a2 d2f1ka1 98 114 46456 46456 46625 48178 46626 48179 46680 140780 46681 140781 46682 140783
d1m70a2 d1hn0a1 98 384 46456 46456 46625 48207 46626 48230 46680 48234 46681 89113 46682 89114
d1m70a2 d1h12a_ 98 404 46456 46456 46625 48207 46626 48208 46680 48213 46681 89105 46682 89106
d1m70a2 d1x9da1 98 452 46456 46456 46625 48207 46626 48225 46680 48226 46681 48227 46682 48229
d1m70a2 d2bpta1 98 860 46456 46456 46625 48370 46626 48371 46680 48372 46681 48378 46682 140814
d1m70a2 d1h6ka2 98 190 46456 46456 46625 48370 46626 48371 46680 100908 46681 63606 46682 63607
d1m70a2 d1ku1a_ 98 211 46456 46456 46625 48370 46626 48425 46680 48426 46681 74776 46682 74777
d1m70a2 d1elwa_ 98 117 46456 46456 46625 48370 46626 48452 46680 48453 46681 48456 46682 48457
d1m70a2 d1w9ca_ 98 321 46456 46456 46625 48370 46626 48371 46680 117002 46681 117003 46682 117004
d1m70a2 d1p5qa1 98 170 46456 46456 46625 48370 46626 48452 46680 48453 46681 109971 46682 109972
d1m70a2 d1xm9a1 98 420 46456 46456 46625 48370 46626 48371 46680 140833 46681 140834 46682 140835
d1m70a2 d2ajaa1 98 342 46456 46456 46625 48370 46626 140860 46680 140861 46681 140862 46682 140863
d1m70a2 d2i10a2 98 110 46456 46456 46625 48497 46626 48498 46680 48499 46681 140879 46682 140880
d1m70a2 d1zk8a2 98 105 46456 46456 46625 48497 46626 48498 46680 48499 46681 140891 46682 140892
d1m70a2 d1jnia_ 98 64 46456 46456 46625 48694 46626 48695 46680 48711 46681 74805 46682 74806
d1m70a2 d1j0pa_ 98 108 46456 46456 46625 48694 46626 48695 46680 48696 46681 48697 46682 48699
d1m70a2 d1uadc_ 98 92 46456 48724 46625 48725 46626 81296 46680 89191 46681 89192 46682 89193
d1m70a2 d1hnfa1 98 101 46456 48724 46625 48725 46626 48726 46680 48727 46681 48740 46682 48741
d1m70a2 d1wj3a_ 98 117 46456 48724 46625 48725 46626 49265 46680 49266 46681 117055 46682 117056
d1m70a2 d1o0va1 98 104 46456 48724 46625 48725 46626 48726 46680 48942 46681 88594 46682 88595
d1m70a2 d1y6kr2 98 106 46456 48724 46625 48725 46626 49265 46680 49266 46681 63670 46682 63671
d1m70a2 d1fltx_ 98 95 46456 48724 46625 48725 46626 48726 46680 49159 46681 49188 46682 49189
d1m70a2 d1ehxa_ 98 94 46456 48724 46625 48725 46626 81296 46680 81293 46681 49263 46682 49264
d1m70a2 d1x5fa1 98 107 46456 48724 46625 48725 46626 49265 46680 49266 46681 141053 46682 141054
d1m70a2 d1fnha1 98 90 46456 48724 46625 48725 46626 49265 46680 49266 46681 49270 46682 49271
d1m70a2 d1fyhb2 98 103 46456 48724 46625 48725 46626 49265 46680 49266 46681 49293 46682 49294
d1m70a2 d1va9a1 98 109 46456 48724 46625 48725 46626 49265 46680 49266 46681 141055 46682 141056
d1m70a2 d1nkra1 98 96 46456 48724 46625 48725 46626 48726 46680 49159 46681 49202 46682 49204
d1m70a2 d2h7wa1 98 108 46456 48724 46625 48725 46626 141066 46680 141067 46681 141068 46682 141069
d1m70a2 d2cuha1 98 102 46456 48724 46625 48725 46626 49265 46680 49266 46681 141045 46682 141046
d1m70a2 d1vcaa2 98 90 46456 48724 46625 48725 46626 48726 46680 49159 46681 49160 46682 49161
d1m70a2 d1wisa1 98 111 46456 48724 46625 48725 46626 49265 46680 49266 46681 141051 46682 141052
d1m70a2 d1x4xa1 98 93 46456 48724 46625 48725 46626 49265 46680 49266 46681 117057 46682 117058
d1m70a2 d1txvb1 98 135 46456 48724 46625 48725 46626 69179 46680 69180 46681 69183 46682 69184
d1m70a2 d1wfoa1 98 117 46456 48724 46625 48725 46626 49265 46680 49266 46681 141051 46682 141052
d1m70a2 d2cuma1 98 93 46456 48724 46625 48725 46626 49265 46680 49266 46681 141045 46682 141046
d1m70a2 d1l6za2 98 96 46456 48724 46625 48725 46626 48726 46680 49159 46681 81956 46682 81957
d1m70a2 d2crza1 98 97 46456 48724 46625 48725 46626 49265 46680 49266 46681 117057 46682 117058
d1m70a2 d1x5ja1 98 100 46456 48724 46625 48725 46626 49265 46680 49266 46681 141053 46682 141054
d1m70a2 d2bhua1 98 97 46456 48724 46625 48725 46626 81296 46680 81282 46681 49224 46682 141019
d1m70a2 d1f97a2 98 105 46456 48724 46625 48725 46626 48726 46680 49159 46681 49186 46682 49187
d1m70a2 d2hyma2 98 103 46456 48724 46625 48725 46626 49265 46680 49266 46681 89199 46682 89200
d1m70a2 d4kbpa1 98 112 46456 48724 46625 48725 46626 49363 46680 49364 46681 49365 46682 49366
d1m70a2 d2cuia1 98 101 46456 48724 46625 48725 46626 49265 46680 49266 46681 141045 46682 141046
d1m70a2 d1eh9a1 98 90 46456 48724 46625 48725 46626 81296 46680 81282 46681 49224 46682 49225
d1m70a2 d1fn4b1 98 116 46456 48724 46625 48725 46626 48726 46680 48727 46681 88543 46682 88560
d1m70a2 d1hc3a3 98 244 46456 48724 46625 48725 46626 81296 46680 81283 46681 49228 46682 49230
d1m70a2 d1r4xa1 98 163 46456 48724 46625 48725 46626 49348 46680 101536 46681 101537 46682 101538
d1m70a2 d1l3wa3 98 113 46456 48724 46625 48725 46626 49313 46680 49314 46681 74851 46682 74852
d1m70a2 d1eaqa_ 98 124 46456 48724 46625 49379 46626 49417 46680 81318 46681 49439 46682 63684
d1m70a2 d1ze3h1 98 121 46456 48724 46625 49379 46626 49401 46680 49405 46681 49406 46682 49407
d1m70a2 d1pdkb_ 98 149 46456 48724 46625 49379 46626 49401 46680 49405 46681 49408 46682 49409
d1m70a2 d2j5wa1 98 192 46456 48724 46625 49502 46626 49503 46680 49550 46681 49559 46682 49560
d1m70a2 d1hfua2 98 169 46456 48724 46625 49502 46626 49503 46680 49550 46681 49557 46682 49558
d1m70a2 d1bqka_ 98 124 46456 48724 46625 49502 46626 49503 46680 49504 46681 49522 46682 49525
d1m70a2 d1fwxa1 98 132 46456 48724 46625 49502 46626 49503 46680 63392 46681 49548 46682 63690
d1m70a2 d1tjxa_ 98 157 46456 48724 46625 49561 46626 49562 46680 49575 46681 49576 46682 49577
d1m70a2 d1gmia_ 98 135 46456 48724 46625 49561 46626 49562 46680 49563 46681 69196 46682 69197
d1m70a2 d1od3a_ 98 132 46456 48724 46625 49784 46626 49785 46680 69213 46681 89239 46682 89240
d1m70a2 d1kexa_ 98 155 46456 48724 46625 49784 46626 49785 46680 49791 46681 82016 46682 82017
d1m70a2 d1cx1a_ 98 153 46456 48724 46625 49784 46626 49785 46680 74893 46681 49809 46682 49810
d1m70a2 d1uwwa_ 98 184 46456 48724 46625 49784 46626 49785 46680 110122 46681 110123 46682 110124
d1m70a2 d1a8da1 98 247 46456 48724 46625 49898 46626 49899 46680 49956 46681 49957 46682 49958
d1m70a2 d2nmoa1 98 137 46456 48724 46625 49898 46626 49899 46680 49932 46681 49940 46682 49941
d1m70a2 d1olra_ 98 224 46456 48724 46625 49898 46626 49899 46680 49978 46681 49991 46682 101655
d1m70a2 d1uypa1 98 138 46456 48724 46625 49898 46626 49899 46680 101652 46681 101653 46682 101654
d1m70a2 d1umza_ 98 267 46456 48724 46625 49898 46626 49899 46680 49925 46681 101634 46682 101635
d1m70a2 d1n7oa3 98 274 46456 48724 46625 49993 46626 74650 46680 50006 46681 50009 46682 50010
d1m70a2 d1lura_ 98 325 46456 48724 46625 49993 46626 74650 46680 74911 46681 89277 46682 89278
d1m70a2 d1d0ya1 98 46 46456 48724 46625 50036 46626 50084 46680 50085 46681 50086 46682 50089
d1m70a2 d2gyan1 98 114 46456 48724 46625 50036 46626 50104 46680 141245 46681 141246 46682 141247
d1m70a2 d2fmma1 98 68 46456 48724 46625 50036 46626 54160 46680 54165 46681 54166 46682 54167
d1m70a2 d1kk8a1 98 48 46456 48724 46625 50036 46626 50084 46680 50085 46681 50086 46682 50088
d1m70a2 d1wiea_ 98 96 46456 48724 46625 50036 46626 50044 46680 50045 46681 117149 46682 117150
d1m70a2 d1oz2a2 98 108 46456 48724 46625 50036 46626 63748 46680 89299 46681 101686 46682 101687
d1m70a2 d1wjra_ 98 127 46456 48724 46625 50036 46626 63748 46680 89299 46681 117155 46682 117156
d1m70a2 d1h3za_ 98 108 46456 48724 46625 50036 46626 63748 46680 69250 46681 89297 46682 89298
d1m70a2 d1nppa2 98 58 46456 48724 46625 50036 46626 50104 46680 82072 46681 82073 46682 82074
d1m70a2 d2b2ya2 98 94 46456 48724 46625 50036 46626 54160 46680 54165 46681 141220 46682 141221
d1m70a2 d1si2a_ 98 120 46456 48724 46625 50036 46626 101690 46680 101691 46681 110165 46682 110166
d1m70a2 d1uewa_ 98 114 46456 48724 46625 50155 46626 50156 46680 50157 46681 101719 46682 101720
d1m70a2 d1rgwa_ 98 85 46456 48724 46625 50155 46626 50156 46680 50157 46681 101735 46682 101736
d1m70a2 d1y7na1 98 79 46456 48724 46625 50155 46626 50156 46680 50157 46681 141282 46682 141283
d1m70a2 d1uita_ 98 117 46456 48724 46625 50155 46626 50156 46680 50157 46681 101725 46682 101726
d1m70a2 d1v62a_ 98 117 46456 48724 46625 50155 46626 50156 46680 50157 46681 110180 46682 110181
d1m70a2 d1fr3a_ 98 67 46456 48724 46625 50198 46626 50331 46680 50332 46681 50333 46682 50334
d1m70a2 d1quqa_ 98 121 46456 48724 46625 50198 46626 50249 46680 50263 46681 50269 46682 50270
d1m70a2 d1pxfa_ 98 111 46456 48724 46625 50198 46626 50249 46680 50277 46681 89328 46682 89329
d1m70a2 d1qb5d_ 98 99 46456 48724 46625 50198 46626 50203 46680 50204 46681 50205 46682 50207
d1m70a2 d1e1oa1 98 143 46456 48724 46625 50198 46626 50249 46680 50250 46681 50256 46682 50258
d1m70a2 d1kl9a2 98 74 46456 48724 46625 50198 46626 50249 46680 50282 46681 74950 46682 74951
d1m70a2 d3tssa1 98 89 46456 48724 46625 50198 46626 50203 46680 50219 46681 50224 46682 50225
d1m70a2 d1g2913 98 61 46456 48724 46625 50198 46626 50331 46680 50338 46681 63406 46682 50340
d1m70a2 d1y14b1 98 86 46456 48724 46625 50198 46626 50249 46680 50282 46681 88670 46682 117195
d1m70a2 d1ue1a_ 98 113 46456 48724 46625 50198 46626 50249 46680 50263 46681 50264 46682 101760
d1m70a2 d1pyba_ 98 107 46456 48724 46625 50198 46626 50249 46680 50277 46681 89328 46682 101763
d1m70a2 d1q1ua_ 98 138 46456 48724 46625 50352 46626 50353 46680 50354 46681 101776 46682 101777
d1m70a2 d1md6a_ 98 154 46456 48724 46625 50352 46626 50353 46680 50362 46681 101780 46682 101781
d1m70a2 d1dfca4 98 111 46456 48724 46625 50352 46626 50405 46680 50406 46681 50407 46682 50408
d1m70a2 d1g7sa2 98 125 46456 48724 46625 50412 46626 50447 46680 50448 46681 50458 46682 50459
d1m70a2 d1kzla2 98 110 46456 48724 46625 50412 46626 63380 46680 63783 46681 63784 46682 82113
d1m70a2 d2ajta1 98 170 46456 48724 46625 50412 46626 50443 46680 141331 46681 141332 46682 141333
d1m70a2 d2asfa1 98 125 46456 48724 46625 50474 46626 50475 46680 50476 46681 141362 46682 141363
d1m70a2 d1ylna1 98 111 46456 48724 46625 50474 46626 141371 46680 141372 46681 141373 46682 141374
d1m70a2 d1si5h_ 98 227 46456 48724 46625 50493 46626 50494 46680 50514 46681 110239 46682 110240
d1m70a2 d1autc_ 98 240 46456 48724 46625 50493 46626 50494 46680 50514 46681 50579 46682 50580
d1m70a2 d1m9ua_ 98 241 46456 48724 46625 50493 46626 50494 46680 50514 46681 50536 46682 74973
d1m70a2 d1q3xa1 98 242 46456 48724 46625 50493 46626 50494 46680 50514 46681 110241 46682 110242
d1m70a2 d1zsqa1 98 125 46456 48724 46625 50728 46626 50729 46680 101839 46681 101840 46682 101841
d1m70a2 d1t77a2 98 110 46456 48724 46625 50728 46626 50729 46680 82146 46681 117263 46682 117264
d1m70a2 d1q67a_ 98 146 46456 48724 46625 50728 46626 50729 46680 101836 46681 101837 46682 101838
d1m70a2 d1btka_ 98 160 46456 48724 46625 50728 46626 50729 46680 50730 46681 50738 46682 50739
d1m70a2 d1upqa_ 98 107 46456 48724 46625 50728 46626 50729 46680 50730 46681 117244 46682 117245
d1m70a2 d1foea2 98 162 46456 48724 46625 50728 46626 50729 46680 50730 46681 50745 46682 50746
d1m70a2 d2a0aa1 98 131 46456 48724 46625 50813 46626 50814 46680 50847 46681 141467 46682 141468
d1m70a2 d1e5pa_ 98 149 46456 48724 46625 50813 46626 50814 46680 50815 46681 63805 46682 63806
d1m70a2 d2ah2a2 98 399 46456 48724 46625 50938 46626 50939 46680 50940 46681 82164 46682 89371
d1m70a2 d2hqsa1 98 269 46456 48724 46625 50938 46626 50960 46680 50961 46681 50962 46682 50963
d1m70a2 d1sqja2 98 343 46456 48724 46625 50964 46626 110296 46680 110297 46681 110298 46682 110299
d1m70a2 d1nexb2 98 344 46456 48724 46625 50964 46626 50978 46680 50979 46681 82169 46682 82170
d1m70a2 d1sqja1 98 427 46456 48724 46625 50964 46626 110296 46680 110297 46681 110298 46682 110299
d1m70a2 d1nofa1 98 106 46456 48724 46625 51010 46626 51011 46680 89388 46681 101922 46682 101923
d1m70a2 d1hx0a1 98 93 46456 48724 46625 51010 46626 51011 46680 51012 46681 51024 46682 51025
d1m70a2 d1qw9a1 98 130 46456 48724 46625 51010 46626 51011 46680 89388 46681 101924 46682 101925
d1m70a2 d1bn8a_ 98 399 46456 48724 46625 51125 46626 51126 46680 51127 46681 51128 46682 51131
d1m70a2 d1tyva_ 98 542 46456 48724 46625 51125 46626 51126 46680 51150 46681 51151 46682 51152
d1m70a2 d1o7fa3 98 124 46456 48724 46625 51181 46626 51206 46680 51210 46681 82197 46682 82198
d1m70a2 d1ds1a_ 98 323 46456 48724 46625 51181 46626 51197 46680 51203 46681 51204 46682 51205
d1m70a2 d2bgca2 98 131 46456 48724 46625 51181 46626 51206 46680 89419 46681 89420 46682 89421
d1m70a2 d2gaua2 98 137 46456 48724 46625 51181 46626 51206 46680 51210 46681 141643 46682 141644
d1m70a2 d1znpa1 98 140 46456 48724 46625 51181 46626 51182 46680 117318 46681 141605 46682 141606
d1m70a2 d2et1a1 98 201 46456 48724 46625 51181 46626 51182 46680 51187 46681 63853 46682 63854
d1m70a2 d1j1la_ 98 288 46456 48724 46625 51181 46626 51182 46680 101984 46681 101985 46682 101986
d1m70a2 d1f7da_ 98 118 46456 48724 46625 51268 46626 51283 46680 51284 46681 51285 46682 51287
d1m70a2 d1sixa_ 98 153 46456 48724 46625 51268 46626 51283 46680 51284 46681 51285 46682 82213
d1m70a2 d1nsja_ 98 205 46456 51349 46625 51350 46626 51366 46680 51381 46681 51382 46682 51384
d1m70a2 d1tv5a1 98 371 46456 51349 46625 51350 46626 51395 46680 51396 46681 51397 46682 141759
d1m70a2 d1o94a1 98 340 46456 51349 46625 51350 46626 51395 46680 51396 46681 51406 46682 51407
d1m70a2 d1xp3a1 98 297 46456 51349 46625 51350 46626 51658 46680 51659 46681 51660 46682 141851
d1m70a2 d1ur3m_ 98 298 46456 51349 46625 51350 46626 51430 46680 51431 46681 89459 46682 89460
d1m70a2 d1o5ka_ 98 295 46456 51349 46625 51350 46626 51569 46680 51570 46681 51574 46682 102090
d1m70a2 d1ep3a_ 98 311 46456 51349 46625 51350 46626 51395 46680 51396 46681 51397 46682 51399
d1m70a2 d2f6ua1 98 231 46456 51349 46625 51350 46626 51395 46680 51396 46681 141765 46682 141766
d1m70a2 d1wdda1 98 325 46456 51349 46625 51350 46626 51649 46680 51650 46681 51651 46682 117390
d1m70a2 d1d8wa_ 98 402 46456 51349 46625 51350 46626 51658 46680 51662 46681 51663 46682 51664
d1m70a2 d1hl9a2 98 329 46456 51349 46625 51350 46626 51445 46680 102079 46681 102080 46682 102081
d1m70a2 d1tvla_ 98 390 46456 51349 46625 51350 46626 51679 46680 82275 46681 110380 46682 110381
d1m70a2 d1a53a_ 98 247 46456 51349 46625 51350 46626 51366 46680 51381 46681 51385 46682 51387
d1m70a2 d1odza_ 98 379 46456 51349 46625 51350 46626 51445 46680 51487 46681 63908 46682 63909
d1m70a2 d1xxxa1 98 296 46456 51349 46625 51350 46626 51569 46680 51570 46681 51574 46682 141831
d1m70a2 d1u1ja2 98 352 46456 51349 46625 51350 46626 51726 46680 110384 46681 110385 46682 110386
d1m70a2 d1uasa2 98 273 46456 51349 46625 51350 46626 51445 46680 51446 46681 75064 46682 89468
d1m70a2 d1nqka_ 98 345 46456 51349 46625 51350 46626 51679 46680 82275 46681 82276 46682 82277
d1m70a2 d1bd0a2 98 233 46456 51349 46625 51350 46626 51419 46680 51420 46681 51421 46682 51422
d1m70a2 d2ftwa2 98 334 46456 51349 46625 51350 46626 51556 46680 75073 46681 141805 46682 141807
d1m70a2 d1sr9a2 98 310 46456 51349 46625 51350 46626 51569 46680 89494 46681 110364 46682 110365
d1m70a2 d1vlia2 98 286 46456 51349 46625 51350 46626 51569 46680 110368 46681 110369 46682 110370
d1m70a2 d1yeya1 98 248 46456 51349 46625 51350 46626 51604 46680 51609 46681 117386 46682 117387
d1m70a2 d1of8a_ 98 339 46456 51349 46625 51350 46626 51569 46680 51599 46681 51600 46682 82272
d1m70a2 d1uoka2 98 479 46456 51349 46625 51350 46626 51445 46680 51446 46681 51476 46682 51477
d1m70a2 d1wcga1 98 462 46456 51349 46625 51350 46626 51445 46680 51521 46681 141786 46682 141787
d1m70a2 d2choa2 98 310 46456 51349 46625 51350 46626 51445 46680 82253 46681 141790 46682 141791
d1m70a2 d1i1wa_ 98 303 46456 51349 46625 51350 46626 51445 46680 51487 46681 51514 46682 51518
d1m70a2 d1qnra_ 98 344 46456 51349 46625 51350 46626 51445 46680 51487 46681 51502 46682 51504
d1m70a2 d1gega_ 98 255 46456 51349 46625 51734 46626 51735 46680 51751 46681 51786 46682 51787
d1m70a2 d1cyda_ 98 242 46456 51349 46625 51734 46626 51735 46680 51751 46681 51765 46682 51766
d1m70a2 d1gu7a2 98 189 46456 51349 46625 51734 46626 51735 46680 51736 46681 89517 46682 89518
d1m70a2 d2naca1 98 188 46456 51349 46625 51734 46626 51735 46680 51830 46681 51831 46682 51832
d1m70a2 d1hyha1 98 139 46456 51349 46625 51734 46626 51735 46680 51848 46681 51857 46682 51858
d1m70a2 d1zk4a1 98 251 46456 51349 46625 51734 46626 51735 46680 51751 46681 89521 46682 89522
d1m70a2 d1gz3a1 98 294 46456 51349 46625 51734 46626 51735 46680 51883 46681 51898 46682 51899
d1m70a2 d1xc2a2 98 152 46456 51349 46625 51734 46626 51735 46680 51868 46681 117434 46682 117435
d1m70a2 d1ooea_ 98 235 46456 51349 46625 51734 46626 51735 46680 51751 46681 51769 46682 89520
d1m70a2 d1hyea1 98 145 46456 51349 46625 51734 46626 51735 46680 51848 46681 63941 46682 63942
d1m70a2 d1vj0a2 98 182 46456 51349 46625 51734 46626 51735 46680 51736 46681 102124 46682 102125
d1m70a2 d1gdha1 98 191 46456 51349 46625 51734 46626 51735 46680 51830 46681 51837 46682 51838
d1m70a2 d1ek6a_ 98 346 46456 51349 46625 51734 46626 51735 46680 51751 46681 51752 46682 51754
d1m70a2 d1e6ua_ 98 315 46456 51349 46625 51734 46626 51735 46680 51751 46681 51757 46682 51758
d1m70a2 d1tlta1 98 164 46456 51349 46625 51734 46626 51735 46680 51800 46681 110421 46682 110422
d1m70a2 d1hdca_ 98 253 46456 51349 46625 51734 46626 51735 46680 51751 46681 51776 46682 51777
d1m70a2 d1hxha_ 98 253 46456 51349 46625 51734 46626 51735 46680 51751 46681 82290 46682 82291
d1m70a2 d1o94a2 98 156 46456 51349 46625 51904 46626 51905 46680 51906 46681 51907 46682 51908
d1m70a2 d1d7ya1 98 183 46456 51349 46625 51904 46626 51905 46680 51943 46681 51957 46682 51958
d1m70a2 d1vg0a1 98 375 46456 51349 46625 51904 46626 51905 46680 51931 46681 89546 46682 89547
d1m70a2 d3lada2 98 119 46456 51349 46625 51904 46626 51905 46680 51943 46681 51959 46682 51962
d1m70a2 d1trba1 98 190 46456 51349 46625 51904 46626 51905 46680 51943 46681 51950 46682 51951
d1m70a2 d1xhca2 98 122 46456 51349 46625 51904 46626 51905 46680 51943 46681 117442 46682 117443
d1m70a2 d1ogqa_ 98 313 46456 51349 46625 52046 46626 52058 46680 89569 46681 89570 46682 89571
d1m70a2 d1ozna_ 98 284 46456 51349 46625 52046 46626 52058 46680 75142 46681 89567 46682 89568
d1m70a2 d1wdka4 98 310 46456 51349 46625 52095 46626 52096 46680 52103 46681 110450 46682 110451
d1m70a2 d1fc6a4 98 294 46456 51349 46625 52095 46626 52096 46680 52100 46681 68935 46682 52102
d1m70a2 d2ayya1 98 117 46456 51349 46625 52171 46626 52172 46680 142037 46681 142038 46682 142039
d1m70a2 d1qkka_ 98 140 46456 51349 46625 52171 46626 52172 46680 52173 46681 52184 46682 52185
d1m70a2 d1k68a_ 98 140 46456 51349 46625 52171 46626 52172 46680 52173 46681 75152 46682 102226
d1m70a2 d1dz3a_ 98 123 46456 51349 46625 52171 46626 52172 46680 52173 46681 52186 46682 52187
d1m70a2 d1gpma2 98 205 46456 51349 46625 52171 46626 52317 46680 52318 46681 52319 46682 52320
d1m70a2 d1i7qb_ 98 192 46456 51349 46625 52171 46626 52317 46680 52318 46681 52323 46682 63970
d1m70a2 d1ygya2 98 130 46456 51349 46625 52171 46626 52283 46680 52284 46681 52293 46682 142063
d1m70a2 d7reqa2 98 168 46456 51349 46625 52171 46626 52242 46680 52243 46681 88717 46682 88718
d1m70a2 d1qvza_ 98 236 46456 51349 46625 52171 46626 52317 46680 52325 46681 102253 46682 102254
d1m70a2 d1vcoa1 98 242 46456 51349 46625 52171 46626 52317 46680 52318 46681 110481 46682 110483
d1m70a2 d1kwga3 98 197 46456 51349 46625 52171 46626 52317 46680 82351 46681 82352 46682 82353
d1m70a2 d1ni5a1 98 227 46456 51349 46625 52373 46626 52402 46680 82359 46681 82360 46682 82361
d1m70a2 d1f9aa_ 98 164 46456 51349 46625 52373 46626 52374 46680 52397 46681 52400 46682 52401
d1m70a2 d1kama_ 98 180 46456 51349 46625 52373 46626 52374 46680 52397 46681 52400 46682 75164
d1m70a2 d1o97d1 98 192 46456 51349 46625 52373 46626 52402 46680 52432 46681 81393 46682 82362
d1m70a2 d1gpma1 98 175 46456 51349 46625 52373 46626 52402 46680 52403 46681 52404 46682 52405
d1m70a2 d1zpda3 98 204 46456 51349 46625 52517 46626 52518 46680 88749 46681 88750 46682 88753
d1m70a2 d1pvda2 98 172 46456 51349 46625 52517 46626 52518 46680 88724 46681 88725 46682 88727
d1m70a2 d1htwa_ 98 158 46456 51349 46625 52539 46626 52540 46680 75213 46681 75214 46682 75215
d1m70a2 d1jj7a_ 98 251 46456 51349 46625 52539 46626 52540 46680 52686 46681 64029 46682 64030
d1m70a2 d2ak3a1 98 189 46456 51349 46625 52539 46626 52540 46680 52541 46681 52554 46682 52557
d1m70a2 d2b2na1 98 308 46456 51349 46625 52539 46626 52540 46680 81268 46681 142320 46682 142321
d1m70a2 d2eyqa5 98 211 46456 51349 46625 52539 46626 52540 46680 81268 46681 142320 46682 142321
d1m70a2 d1e2ka_ 98 308 46456 51349 46625 52539 46626 52540 46680 52541 46681 52552 46682 52553
d1m70a2 d1m7ga_ 98 208 46456 51349 46625 52539 46626 52540 46680 52572 46681 52573 46682 52574
d1m70a2 d1jqlb_ 98 140 46456 51349 46625 52539 46626 52540 46680 81269 46681 64033 46682 64034
d1m70a2 d1t6na_ 98 207 46456 51349 46625 52539 46626 52540 46680 81268 46681 110562 46682 110563
d1m70a2 d2g0ta1 98 336 46456 51349 46625 52539 46626 52540 46680 52652 46681 142299 46682 142300
d1m70a2 d1eg7a_ 98 549 46456 51349 46625 52539 46626 52540 46680 52652 46681 52659 46682 52660
d1m70a2 d1xewy1 98 160 46456 51349 46625 52539 46626 52540 46680 52686 46681 52693 46682 117545
d1m70a2 d1uaaa1 98 306 46456 51349 46625 52539 46626 52540 46680 81268 46681 52701 46682 52703
d1m70a2 d1h65a_ 98 257 46456 51349 46625 52539 46626 52540 46680 52592 46681 69485 46682 69486
d1m70a2 d1z3ix1 98 346 46456 51349 46625 52539 46626 52540 46680 81268 46681 142316 46682 142317
d1m70a2 d1rifa_ 98 282 46456 51349 46625 52539 46626 52540 46680 102396 46681 102397 46682 102398
d1m70a2 d2gnoa2 98 198 46456 51349 46625 52539 46626 52540 46680 81269 46681 64031 46682 142324
d1m70a2 d1odfa_ 98 280 46456 51349 46625 52539 46626 52540 46680 52584 46681 102356 46682 102357
d1m70a2 d1g6oa_ 98 323 46456 51349 46625 52539 46626 52540 46680 52670 46681 52719 46682 52720
d1m70a2 d1w36d2 98 190 46456 51349 46625 52539 46626 52540 46680 81268 46681 117554 46682 117555
d1m70a2 d1t0hb_ 98 187 46456 51349 46625 52539 46626 52540 46680 52541 46681 110527 46682 110528
d1m70a2 d1a8la1 98 119 46456 51349 46625 52832 46626 52833 46680 52849 46681 52850 46682 52852
d1m70a2 d2b5ea2 98 98 46456 51349 46625 52832 46626 52833 46680 52849 46681 52850 46682 142358
d1m70a2 d1beda_ 98 181 46456 51349 46625 52832 46626 52833 46680 100953 46681 100954 46682 100956
d1m70a2 d2fa8a1 98 86 46456 51349 46625 52832 46626 52833 46680 142411 46681 142414 46682 142415
d1m70a2 d1woua_ 98 119 46456 51349 46625 52832 46626 52833 46680 110612 46681 110613 46682 110615
d1m70a2 d2es7a1 98 103 46456 51349 46625 52832 46626 52833 46680 142401 46681 142402 46682 142404
d1m70a2 d1ti3a_ 98 113 46456 51349 46625 52832 46626 52833 46680 52834 46681 52835 46682 117590
d1m70a2 d1xvqa_ 98 160 46456 51349 46625 52832 46626 52833 46680 52901 46681 102452 46682 117600
d1m70a2 d1eeja1 98 156 46456 51349 46625 52832 46626 52833 46680 52898 46681 52899 46682 52900
d1m70a2 d1hc7a1 98 127 46456 51349 46625 52953 46626 52954 46680 52955 46681 64071 46682 64072
d1m70a2 d1wu7a1 98 97 46456 51349 46625 52953 46626 52954 46680 52955 46681 52956 46682 142418
d1m70a2 d1y1oa_ 98 168 46456 51349 46625 52979 46626 52980 46680 117631 46681 117632 46682 117634
d1m70a2 d1wdja_ 98 186 46456 51349 46625 52979 46626 52980 46680 117628 46681 117629 46682 117630
d1m70a2 d3pvia_ 98 156 46456 51349 46625 52979 46626 52980 46680 52996 46681 52997 46682 52998
d1m70a2 d2nrha1 98 75 46456 51349 46625 53066 46626 53067 46680 142484 46681 142485 46682 142488
d1m70a2 d1w0ha_ 98 200 46456 51349 46625 53066 46626 53098 46680 53118 46681 117648 46682 117649
d1m70a2 d1iv0a_ 98 98 46456 51349 46625 53066 46626 53098 46680 102485 46681 102490 46682 102491
d1m70a2 d2bh1a1 98 94 46456 51349 46625 53066 46626 53067 46680 117644 46681 117645 46682 117646
d1m70a2 d1mwma1 98 153 46456 51349 46625 53066 46626 53067 46680 53068 46681 82438 46682 82439
d1m70a2 d2d0oa3 98 203 46456 51349 46625 53066 46626 53067 46680 82440 46681 142464 46682 142465
d1m70a2 d1qnta2 98 81 46456 51349 46625 53066 46626 53155 46680 53156 46681 53159 46682 53160
d1m70a2 d1saza2 98 203 46456 51349 46625 53066 46626 53067 46680 53080 46681 142460 46682 142461
d1m70a2 d1nu0a_ 98 131 46456 51349 46625 53066 46626 53098 46680 102485 46681 102486 46682 102487
d1m70a2 d1jcea1 98 137 46456 51349 46625 53066 46626 53067 46680 53068 46681 64087 46682 64088
d1m70a2 d1yqea1 98 278 46456 51349 46625 53162 46626 142535 46680 142536 46681 142539 46682 142540
d1m70a2 d1cfza_ 98 162 46456 51349 46625 53162 46626 53163 46680 53164 46681 53165 46682 53166
d1m70a2 d1q7la1 98 192 46456 51349 46625 53162 46626 53187 46680 53204 46681 102511 46682 102512
d1m70a2 d1vgya1 98 262 46456 51349 46625 53162 46626 53187 46680 53204 46681 102509 46682 102510
d1m70a2 d1z7ga1 98 199 46456 51349 46625 53270 46626 53271 46680 53272 46681 53283 46682 53284
d1m70a2 d1wd5a_ 98 208 46456 51349 46625 53270 46626 53271 46680 53272 46681 117673 46682 117674
d1m70a2 d2h00a1 98 225 46456 51349 46625 53334 46626 53335 46680 142651 46681 142652 46682 142653
d1m70a2 d1im8a_ 98 225 46456 51349 46625 53334 46626 53335 46680 69544 46681 69545 46682 69546
d1m70a2 d1zq9a1 98 278 46456 51349 46625 53334 46626 53335 46680 88784 46681 142575 46682 142576
d1m70a2 d1dcta_ 98 324 46456 51349 46625 53334 46626 53335 46680 88786 46681 53371 46682 53372
d1m70a2 d2i6ga1 98 177 46456 51349 46625 53334 46626 53335 46680 142603 46681 142604 46682 142605
d1m70a2 d1qyra_ 98 252 46456 51349 46625 53334 46626 53335 46680 88784 46681 110662 46682 110663
d1m70a2 d1xxla_ 98 234 46456 51349 46625 53334 46626 53335 46680 110671 46681 117683 46682 117684
d1m70a2 d2igta1 98 306 46456 51349 46625 53334 46626 53335 46680 142635 46681 142636 46682 142637
d1m70a2 d1vjoa_ 98 377 46456 51349 46625 53382 46626 53383 46680 53402 46681 89757 46682 102598
d1m70a2 d1xi9a_ 98 388 46456 51349 46625 53382 46626 53383 46680 53384 46681 117693 46682 117694
d1m70a2 d2gsaa_ 98 427 46456 51349 46625 53382 46626 53383 46680 53417 46681 53420 46682 53421
d1m70a2 d1iuga_ 98 348 46456 51349 46625 53382 46626 53383 46680 53402 46681 102599 46682 102600
d1m70a2 d1js3a_ 98 464 46456 51349 46625 53382 46626 53383 46680 69565 46681 69566 46682 69567
d1m70a2 d1ezia_ 98 216 46456 51349 46625 53447 46626 53448 46680 68901 46681 53456 46682 53457
d1m70a2 d1s4na_ 98 337 46456 51349 46625 53447 46626 53448 46680 102609 46681 102610 46682 102611
d1m70a2 d1ispa_ 98 179 46456 51349 46625 53473 46626 53474 46680 53570 46681 64145 46682 64146
d1m70a2 d1a8qa_ 98 274 46456 51349 46625 53473 46626 53474 46680 53531 46681 53534 46682 53535
d1m70a2 d1whta1 98 256 46456 51349 46625 53473 46626 53474 46680 53499 46681 53500 46682 53501
d1m70a2 d3tgla_ 98 265 46456 51349 46625 53473 46626 53474 46680 53558 46681 53559 46682 53561
d1m70a2 d2h7xa1 98 278 46456 51349 46625 53473 46626 53474 46680 69584 46681 82513 46682 82514
d1m70a2 d1fj2a_ 98 229 46456 51349 46625 53473 46626 53474 46680 53547 46681 53550 46682 53551
d1m70a2 d2jfga3 98 204 46456 51349 46625 53612 46626 53623 46680 53624 46681 53625 46682 53626
d1m70a2 d1vm7a_ 98 299 46456 51349 46625 53612 46626 53613 46680 53614 46681 53615 46682 110706
d1m70a2 d1xs5a_ 98 240 46456 51349 46625 53849 46626 53850 46680 53851 46681 102700 46682 117746
d1m70a2 d1p99a_ 98 255 46456 51349 46625 53849 46626 53850 46680 53851 46681 102700 46682 102701
d1m70a2 d1uqwa_ 98 487 46456 51349 46625 53849 46626 53850 46680 53851 46681 102692 46682 102693
d1m70a2 d1r9la_ 98 309 46456 51349 46625 53849 46626 53850 46680 53851 46681 102702 46682 102703
d1m70a2 d1u6ea2 98 148 46456 51349 46625 53900 46626 53901 46680 53914 46681 53912 46682 64196
d1m70a2 d1teda_ 98 368 46456 51349 46625 53900 46626 53901 46680 53914 46681 110758 46682 110759
d1m70a2 d2evra2 98 148 46456 53931 46625 54000 46626 54001 46680 142873 46681 142874 46682 142875
d1m70a2 d3gcba_ 98 458 46456 53931 46625 54000 46626 54001 46680 54002 46681 54017 46682 54018
d1m70a2 d1y08a_ 98 286 46456 53931 46625 54000 46626 54001 46680 117762 46681 117763 46682 117764
d1m70a2 d1pvga1 98 139 46456 53931 46625 54210 46626 54211 46680 54224 46681 102751 46682 102752
d1m70a2 d1a6fa_ 98 113 46456 53931 46625 54210 46626 54211 46680 54220 46681 54221 46682 54222
d1m70a2 d1wdta3 98 115 46456 53931 46625 54210 46626 54211 46680 54212 46681 54213 46682 142925
d1m70a2 d1wxva1 98 81 46456 53931 46625 54235 46626 54236 46680 54237 46681 142932 46682 142933
d1m70a2 d2cs4a1 98 84 46456 53931 46625 54235 46626 54236 46680 54263 46681 142962 46682 142963
d1m70a2 d1v5ta_ 98 90 46456 53931 46625 54235 46626 54236 46680 54237 46681 110798 46682 110799
d1m70a2 d1nyra2 98 59 46456 53931 46625 54235 46626 81271 46680 81270 46681 55176 46682 102798
d1m70a2 d3tssa2 98 101 46456 53931 46625 54235 46626 54334 46680 54335 46681 54340 46682 54341
d1m70a2 d1m94a_ 98 73 46456 53931 46625 54235 46626 54236 46680 54237 46681 82579 46682 82580
d1m70a2 d1tifa_ 98 76 46456 53931 46625 54235 46626 54364 46680 54365 46681 54366 46682 54367
d1m70a2 d1k8rb_ 98 82 46456 53931 46625 54235 46626 54236 46680 54263 46681 69662 46682 69663
d1m70a2 d1z2ma2 98 76 46456 53931 46625 54235 46626 54236 46680 54237 46681 142936 46682 142937
d1m70a2 d1qqra_ 98 138 46456 53931 46625 54235 46626 54328 46680 54329 46681 54332 46682 54333
d1m70a2 d2a15a1 98 132 46456 53931 46625 54402 46626 54427 46680 54434 46681 142994 46682 142995
d1m70a2 d2cx1a2 98 90 46456 53931 46625 54402 46626 88802 46680 143004 46681 143005 46682 143006
d1m70a2 d1gy7a_ 98 121 46456 53931 46625 54402 46626 54427 46680 54431 46681 54432 46682 75374
d1m70a2 d1jkga_ 98 139 46456 53931 46625 54402 46626 54427 46680 54431 46681 69675 46682 69676
d1m70a2 d1jnda2 98 92 46456 53931 46625 54533 46626 54556 46680 54557 46681 75392 46682 75393
d1m70a2 d1kfwa2 98 61 46456 53931 46625 54533 46626 54556 46680 54557 46681 82626 46682 82627
d1m70a2 d1xrka_ 98 120 46456 53931 46625 54592 46626 54593 46680 54598 46681 54599 46682 54601
d1m70a2 d1ss4a_ 98 149 46456 53931 46625 54592 46626 54593 46680 110880 46681 110881 46682 110882
d1m70a2 d2alia1 98 130 46456 53931 46625 54636 46626 54637 46680 54638 46681 143162 46682 143163
d1m70a2 d1mkaa_ 98 171 46456 53931 46625 54636 46626 54637 46680 54641 46681 54642 46682 54643
d1m70a2 d2c2ia1 98 149 46456 53931 46625 54636 46626 54637 46680 82636 46681 143173 46682 143174
d1m70a2 d1ixla_ 98 130 46456 53931 46625 54636 46626 54637 46680 89902 46681 102916 46682 102917
d1m70a2 d1x4fa1 98 99 46456 53931 46625 54861 46626 54928 46680 54929 46681 143306 46682 143307
d1m70a2 d1sqea_ 98 101 46456 53931 46625 54861 46626 54909 46680 102959 46681 110955 46682 110956
d1m70a2 d2a6oa1 98 130 46456 53931 46625 54861 46626 143422 46680 143423 46681 143426 46682 143427
d1m70a2 d1naqa_ 98 106 46456 53931 46625 54861 46626 54913 46680 75434 46681 89931 46682 102973
d1m70a2 d1fx2a_ 98 235 46456 53931 46625 54861 46626 55073 46680 55074 46681 55081 46682 55082
d1m70a2 d1o0pa_ 98 104 46456 53931 46625 54861 46626 54928 46680 54929 46681 54936 46682 54937
d1m70a2 d2cpfa1 98 85 46456 53931 46625 54861 46626 54928 46680 54929 46681 117969 46682 117970
d1m70a2 d2dita1 98 99 46456 53931 46625 54861 46626 54928 46680 54929 46681 143290 46682 143291
d1m70a2 d1wdta4 98 96 46456 53931 46625 54861 46626 54980 46680 54981 46681 54982 46682 143371
d1m70a2 d1m1ha2 98 101 46456 53931 46625 54861 46626 82679 46680 82680 46681 82681 46682 82682
d1m70a2 d1k0va_ 98 73 46456 53931 46625 54861 46626 55008 46680 55009 46681 55017 46682 69736
d1m70a2 d2cyya2 98 86 46456 53931 46625 54861 46626 54909 46680 69733 46681 102968 46682 102969
d1m70a2 d1wc3a_ 98 199 46456 53931 46625 54861 46626 55073 46680 55074 46681 117982 46682 117983
d1m70a2 d1rwua_ 98 87 46456 53931 46625 54861 46626 117991 46680 117992 46681 117993 46682 117994
d1m70a2 d1hfel2 98 85 46456 53931 46625 54861 46626 54862 46680 54884 46681 54887 46682 54888
d1m70a2 d1koha2 98 96 46456 53931 46625 54861 46626 54928 46680 54954 46681 54955 46682 54956
d1m70a2 d1wf0a_ 98 88 46456 53931 46625 54861 46626 54928 46680 54929 46681 117957 46682 117958
d1m70a2 d1l3ka1 98 84 46456 53931 46625 54861 46626 54928 46680 54929 46681 54930 46682 54931
d1m70a2 d1fxla1 98 82 46456 53931 46625 54861 46626 54928 46680 54929 46681 54942 46682 54943
d1m70a2 d1fnoa3 98 113 46456 53931 46625 54861 46626 55031 46680 55032 46681 75443 46682 75444
d1m70a2 d1vfja_ 98 116 46456 53931 46625 54861 46626 54913 46680 54914 46681 54915 46682 102972
d1m70a2 d1lxna_ 98 99 46456 53931 46625 54861 46626 89957 46680 89958 46681 89959 46682 89960
d1m70a2 d1tdja3 98 75 46456 53931 46625 54861 46626 55021 46680 55025 46681 55026 46682 55027
d1m70a2 d1vk8a_ 98 93 46456 53931 46625 54861 46626 89957 46680 89958 46681 110985 46682 110986
d1m70a2 d1l3ka2 98 79 46456 53931 46625 54861 46626 54928 46680 54929 46681 54930 46682 54931
d1m70a2 d2fzcb1 98 99 46456 53931 46625 54861 46626 54893 46680 54894 46681 54895 46682 54896
d1m70a2 d2d69a2 98 126 46456 53931 46625 54861 46626 54966 46680 54967 46681 54968 46682 143363
d1m70a2 d1w5ba2 98 123 46456 53931 46625 55297 46626 55307 46680 55308 46681 55309 46682 55310
d1m70a2 d1h7ma_ 98 99 46456 53931 46625 55297 46626 55315 46680 55316 46681 55317 46682 89986
d1m70a2 d2czca1 98 162 46456 53931 46625 55346 46626 55347 46680 55348 46681 55349 46682 143537
d1m70a2 d2cvoa2 98 165 46456 53931 46625 55346 46626 55347 46680 55348 46681 143540 46682 143541
d1m70a2 d1p1ja2 98 115 46456 53931 46625 55346 46626 55347 46680 55368 46681 75484 46682 75486
d1m70a2 d1oz9a_ 98 141 46456 53931 46625 55485 46626 55486 46680 103132 46681 103133 46682 103134
d1m70a2 d1r55a_ 98 203 46456 53931 46625 55485 46626 55486 46680 55519 46681 118046 46682 118047
d1m70a2 d1kjoa_ 98 316 46456 53931 46625 55485 46626 55486 46680 55490 46681 63414 46682 55494
d1m70a2 d1qf6a4 98 291 46456 53931 46625 55680 46626 55681 46680 55682 46681 55694 46682 55695
d1m70a2 d1atia2 98 326 46456 53931 46625 55680 46626 55681 46680 55682 46681 55692 46682 55693
d1m70a2 d1yx0a1 98 151 46456 53931 46625 55728 46626 55729 46680 55730 46681 143654 46682 143655
d1m70a2 d2fiwa1 98 156 46456 53931 46625 55728 46626 55729 46680 55730 46681 143708 46682 143709
d1m70a2 d1mk4a_ 98 157 46456 53931 46625 55728 46626 55729 46680 55730 46681 90013 46682 90014
d1m70a2 d1ghea_ 98 170 46456 53931 46625 55728 46626 55729 46680 55730 46681 82747 46682 82748
d1m70a2 d1s3za_ 98 147 46456 53931 46625 55728 46626 55729 46680 55730 46681 111098 46682 111099
d1m70a2 d1tgqa_ 98 96 46456 53931 46625 55769 46626 103196 46680 103197 46681 118074 46682 118075
d1m70a2 d1ifqa_ 98 127 46456 53931 46625 55769 46626 64356 46680 64357 46681 64358 46682 64359
d1m70a2 d1nwza_ 98 125 46456 53931 46625 55769 46626 55785 46680 55786 46681 55787 46682 55788
d1m70a2 d2fb1a2 98 147 46456 53931 46625 55810 46626 55811 46680 143772 46681 143775 46682 143776
d1m70a2 d1puna_ 98 129 46456 53931 46625 55810 46626 55811 46680 55812 46681 55813 46682 55814
d1m70a2 d1kcma_ 98 256 46456 53931 46625 55944 46626 55961 46680 64388 46681 64389 46682 75549
d1m70a2 d2fpna1 98 205 46456 53931 46625 55944 46626 143842 46680 143843 46681 143844 46682 143845
d1m70a2 d1txca1 98 147 46456 53931 46625 55944 46626 55961 46680 55962 46681 75543 46682 143818
d1m70a2 d1dmla1 98 141 46456 53931 46625 55978 46626 55979 46680 55983 46681 55987 46682 55988
d1m70a2 d1b77a2 98 118 46456 53931 46625 55978 46626 55979 46680 55983 46681 55984 46682 55985
d1m70a2 d2io8a3 98 297 46456 53931 46625 56058 46626 56059 46680 143890 46681 143891 46682 143892
d1m70a2 d1dv1a3 98 204 46456 53931 46625 56058 46626 56059 46680 56067 46681 56068 46682 56069
d1m70a2 d1ia9a_ 98 276 46456 53931 46625 56111 46626 56112 46680 64408 46681 64409 46682 64410
d1m70a2 d1o6ya_ 98 261 46456 53931 46625 56111 46626 56112 46680 88854 46681 82793 46682 82794
d1m70a2 d1zara2 98 178 46456 53931 46625 56111 46626 56112 46680 111204 46681 111205 46682 111206
d1m70a2 d1vjya_ 98 299 46456 53931 46625 56111 46626 56112 46680 88854 46681 56144 46682 56145
d1m70a2 d1g0ul_ 98 222 46456 53931 46625 56234 46626 56235 46680 56251 46681 56252 46682 56254
d1m70a2 d1ct9a2 98 192 46456 53931 46625 56234 46626 56235 46680 56236 46681 56242 46682 56243
d1m70a2 d2ntka1 98 202 46456 53931 46625 56234 46626 75569 46680 75570 46681 75571 46682 75572
d1m70a2 d1t61a2 98 111 46456 53931 46625 56435 46626 56436 46680 75585 46681 75586 46682 82820
d1m70a2 d1j34a_ 98 129 46456 53931 46625 56435 46626 56436 46680 56437 46681 88861 46682 88862
d1m70a2 d1t61a1 98 109 46456 53931 46625 56435 46626 56436 46680 75585 46681 75586 46682 82820
d1m70a2 d1es5a_ 98 260 46456 56572 46625 56600 46626 56601 46680 56602 46681 56603 46682 56604
d1m70a2 d1u60a_ 98 309 46456 56572 46625 56600 46626 56601 46680 90084 46681 111291 46682 111292
d1m70a2 d1mswd_ 98 863 46456 56572 46625 56671 46626 56672 46680 56691 46681 56692 46682 56693
d1m70a2 d1jiha2 98 389 46456 56572 46625 56671 46626 56672 46680 100888 46681 100892 46682 100893
d1m70a2 d2fdra1 98 222 46456 51349 46625 56783 46626 56784 46680 75173 46681 142141 46682 142142
d1m70a2 d1nf2a_ 98 267 46456 51349 46625 56783 46626 56784 46680 82388 46681 102313 46682 102314
d1m70a2 d1rkua_ 98 206 46456 51349 46625 56783 46626 56784 46680 102304 46681 102305 46682 102306
d1m70a2 d2c4na1 98 250 46456 51349 46625 56783 46626 56784 46680 102317 46681 142169 46682 142170
d1m70a2 d1q9ba_ 98 43 46456 56992 46625 57015 46626 57016 46680 57017 46681 57022 46682 57023
d1m70a2 d1skza1 98 52 46456 56992 46625 57015 46626 57262 46680 57263 46681 57268 46682 57269
d1m70a2 d1m1xb5 98 43 46456 56992 46625 57015 46626 57196 46680 69940 46681 69941 46682 69942
d1m70a2 d1g1ta2 98 39 46456 56992 46625 57015 46626 57196 46680 57197 46681 57203 46682 57204
d1m70a2 d1yy9a4 98 32 46456 56992 46625 57015 46626 57184 46680 57185 46681 82887 46682 82888
d1m70a2 d2j5ha1 98 39 46456 56992 46625 57015 46626 57196 46680 144100 46681 144101 46682 144102
d1m70a2 d1icaa_ 98 40 46456 56992 46625 57015 46626 57095 46680 57163 46681 57166 46682 57167
d1m70a2 d1ijqa2 98 50 46456 56992 46625 57015 46626 57196 46680 57197 46681 64539 46682 64540
d1m70a2 d1cixa_ 98 44 46456 56992 46625 57015 46626 57059 46680 57072 46681 75666 46682 75667
d1m70a2 d1lmra_ 98 35 46456 56992 46625 57015 46626 57059 46680 69930 46681 103535 46682 103536
d1m70a2 d1szba2 98 45 46456 56992 46625 57015 46626 57196 46680 57197 46681 90141 46682 111402
d1m70a2 d1h03p1 98 62 46456 56992 46625 57534 46626 57535 46680 57536 46681 90172 46682 90173
d1m70a2 d1ok3a2 98 64 46456 56992 46625 57534 46626 57535 46680 57536 46681 90172 46682 90173
d1m70a2 d1a1ia1 98 29 46456 56992 46625 57666 46626 57667 46680 57668 46681 57669 46682 57670
d1m70a2 d2glia2 98 33 46456 56992 46625 57666 46626 57667 46680 57668 46681 57683 46682 57684
d1m70a2 d1njqa_ 98 37 46456 56992 46625 57666 46626 57667 46680 90198 46681 90199 46682 90200
d1m70a2 d1x6ha1 98 37 46456 56992 46625 57666 46626 57667 46680 57668 46681 144153 46682 144154
d1m70a2 d1v6ga1 98 41 46456 56992 46625 57715 46626 57716 46680 57736 46681 111441 46682 111442
d1m70a2 d1rutx4 98 33 46456 56992 46625 57715 46626 57716 46680 57736 46681 90205 46682 90206
d1m70a2 d1y0ja1 98 39 46456 56992 46625 57715 46626 57716 46680 57717 46681 57718 46682 57720
d1m70a2 d1ibia1 98 28 46456 56992 46625 57715 46626 57716 46680 57736 46681 57737 46682 57739
d1m70a2 d1nypa1 98 31 46456 56992 46625 57715 46626 57716 46680 57736 46681 57741 46682 57742
d1m70a2 d1qxfa_ 98 58 46456 56992 46625 57769 46626 57829 46680 90217 46681 90218 46682 90219
d1m70a2 d1vd4a_ 98 62 46456 56992 46625 57769 46626 57783 46680 57784 46681 118283 46682 118284
d1m70a2 d2akla2 98 38 46456 56992 46625 57769 46626 57783 46680 144191 46681 144192 46682 144193
d1m70a2 d1lkoa2 98 44 46456 56992 46625 57769 46626 57802 46680 57803 46681 57811 46682 57812
d1m70a2 d2i5nh2 98 36 46456 56835 46625 81407 46626 81490 46680 81489 46681 81488 46682 81485
d1m70a2 d1eysh2 98 37 46456 56835 46625 81407 46626 81490 46680 81489 46681 81488 46682 81487
d1m70a2 d1rkla_ 98 36 46456 56835 46625 81407 46626 103464 46680 103465 46681 103466 46682 103467
d1m70a2 d1c8na_ 98 189 46456 48724 46625 88632 46626 88633 46680 88643 46681 49637 46682 49638
d1m70a2 d1m3ya1 98 197 46456 48724 46625 88632 46626 49749 46680 82013 46681 82014 46682 82015
d1m70a2 d1pvc1_ 98 279 46456 48724 46625 88632 46626 88633 46680 88634 46681 49666 46682 49669
d1m70a2 d1s58a_ 98 523 46456 48724 46625 88632 46626 88645 46680 88646 46681 49661 46682 110116
d1m70a2 d1ny721 98 182 46456 48724 46625 88632 46626 88633 46680 88636 46681 49627 46682 89227
d1m70a2 d2apoa1 98 85 46456 48724 46625 88696 46626 88697 46680 88698 46681 88699 46682 141698
d1m70a2 d1jhda1 98 173 46456 48724 46625 88696 46626 88697 46680 63801 46681 63802 46682 69296
d1m70a2 d1k6da_ 98 217 46456 51349 46625 100949 46626 100950 46680 74656 46681 75257 46682 75258
d1m70a2 d1ooya2 98 242 46456 51349 46625 100949 46626 100950 46680 74656 46681 82464 46682 82465
d1ycca_ d1wvec1 108 74 46456 46456 46625 46625 46626 46626 46627 46627 46642 46669 46643 46670
d1ycca_ d1w0ua_ 108 55 46456 46456 46625 46688 46626 46689 46627 46745 46642 116784 46643 116785
d1ycca_ d2g7ga1 108 65 46456 46456 46625 46688 46626 46689 46627 46764 46642 140195 46643 140196
d1ycca_ d1cf7b_ 108 82 46456 46456 46625 46688 46626 46785 46627 46847 46642 88654 46643 88655
d1ycca_ d2ga1a1 108 102 46456 46456 46625 46688 46626 46689 46627 140216 46642 140217 46643 140218
d1ycca_ d2fbha1 108 137 46456 46456 46625 46688 46626 46785 46627 63379 46642 140249 46643 140250
d1ycca_ d1or7a1 108 68 46456 46456 46625 46688 46626 88659 46627 88665 46642 88993 46643 88994
d1ycca_ d1s3ja_ 108 143 46456 46456 46625 46688 46626 46785 46627 63379 46642 101012 46643 101013
d1ycca_ d2a61a1 108 139 46456 46456 46625 46688 46626 46785 46627 63379 46642 140253 46643 140254
d1ycca_ d2dt5a1 108 74 46456 46456 46625 46688 46626 46785 46627 101007 46642 101008 46643 101009
d1ycca_ d1t33a1 108 88 46456 46456 46625 46688 46626 46689 46627 46764 46642 109655 46643 109656
d1ycca_ d1v4ra1 108 100 46456 46456 46625 46688 46626 46785 46627 46804 46642 140257 46643 140258
d1ycca_ d1lvaa3 108 64 46456 46456 46625 46688 46626 46785 46627 74683 46642 74684 46643 74685
d1ycca_ d1qbja_ 108 65 46456 46456 46625 46688 46626 46785 46627 46853 46642 46854 46643 46855
d1ycca_ d2np3a1 108 38 46456 46456 46625 46688 46626 46689 46627 46764 46642 140207 46643 140208
d1ycca_ d2cjja1 108 63 46456 46456 46625 46688 46626 46689 46627 46739 46642 140167 46643 140168
d1ycca_ d1kkxa_ 108 102 46456 46456 46625 46688 46626 46774 46627 46775 46642 74672 46643 74673
d1ycca_ d1in4a1 108 75 46456 46456 46625 46688 46626 46785 46627 46819 46642 46820 46643 63474
d1ycca_ d1ys7a1 108 103 46456 46456 46625 46688 46626 46894 46627 46895 46642 140315 46643 140316
d1ycca_ d1ylfa1 108 117 46456 46456 46625 46688 46626 46785 46627 109699 46642 140275 46643 140276
d1ycca_ d1jgsa_ 108 138 46456 46456 46625 46688 46626 46785 46627 63379 46642 68970 46643 68971
d1ycca_ d1jhga_ 108 101 46456 46456 46625 46688 46626 48295 46627 48296 46642 48297 46643 48298
d1ycca_ d1e3ha1 108 83 46456 46456 46625 46688 46626 46915 46627 46916 46642 46917 46643 46918
d1ycca_ d1rq6a_ 108 62 46456 46456 46625 46688 46626 116820 46627 116821 46642 116822 46643 116823
d1ycca_ d1p7ia_ 108 53 46456 46456 46625 46688 46626 46689 46627 46690 46642 46691 46643 46692
d1ycca_ d1z0xa1 108 68 46456 46456 46625 46688 46626 46689 46627 46764 46642 140183 46643 140184
d1ycca_ d1r5la1 108 66 46456 46456 46625 46928 46626 46938 46627 46939 46642 101069 46643 101070
d1ycca_ d1cuka1 108 48 46456 46456 46625 46928 46626 46929 46627 46930 46642 46931 46643 46932
d1ycca_ d1otra_ 108 49 46456 46456 46625 46928 46626 46934 46627 88995 46642 88998 46643 88999
d1ycca_ d1neka1 108 138 46456 46456 46625 46965 46626 46977 46627 46978 46642 81708 46643 81709
d1ycca_ d1quua2 108 124 46456 46456 46625 46965 46626 46966 46627 46967 46642 46971 46643 46972
d1ycca_ d1hx1b_ 108 112 46456 46456 46625 46965 46626 63491 46627 63492 46642 63493 46643 63494
d1ycca_ d1ufaa1 108 105 46456 46456 46625 46996 46626 88688 46627 101086 46642 101087 46643 101088
d1ycca_ d1qwna1 108 111 46456 46456 46625 46996 46626 88688 46627 88693 46642 88694 46643 88695
d1ycca_ d1cgme_ 108 160 46456 46456 46625 47161 46626 47195 46627 47196 46642 47199 46643 47200
d1ycca_ d2ap3a1 108 181 46456 46456 46625 47161 46626 140423 46627 140424 46642 140425 46643 140426
d1ycca_ d1st6a6 108 72 46456 46456 46625 47161 46626 47220 46627 47221 46642 47224 46643 47225
d1ycca_ d1ei7a_ 108 158 46456 46456 46625 47161 46626 47195 46627 47196 46642 47197 46643 47198
d1ycca_ d1jr8a_ 108 105 46456 46456 46625 47161 46626 69000 46627 69001 46642 69002 46643 69003
d1ycca_ d1o3ua_ 108 120 46456 46456 46625 47161 46626 81593 46627 89022 46642 89023 46643 89024
d1ycca_ d1umna_ 108 151 46456 46456 46625 47239 46626 47240 46627 47241 46642 47250 46643 101134
d1ycca_ d1euma_ 108 161 46456 46456 46625 47239 46626 47240 46627 47241 46642 63524 46643 63525
d1ycca_ d2fjca1 108 151 46456 46456 46625 47239 46626 47240 46627 47241 46642 47250 46643 140435
d1ycca_ d2gmfa_ 108 121 46456 46456 46625 47265 46626 47266 46627 47286 46642 47289 46643 47290
d1ycca_ d1f6fa_ 108 183 46456 46456 46625 47265 46626 47266 46627 47267 46642 47278 46643 47279
d1ycca_ d2fefa1 108 124 46456 46456 46625 47363 46626 140486 46627 140487 46642 140488 46643 140489
d1ycca_ d1eqfa2 108 128 46456 46456 46625 47363 46626 47370 46627 47371 46642 47377 46643 47378
d1ycca_ d2bnma1 108 71 46456 46456 46625 47412 46626 47413 46627 47432 46642 140516 46643 140517
d1ycca_ d2auwa1 108 67 46456 46456 46625 47412 46626 47413 46627 140523 46642 140524 46643 140525
d1ycca_ d1h8ba_ 108 73 46456 46456 46625 47472 46626 47473 46627 47547 46642 63553 46643 63554
d1ycca_ d1k94a_ 108 165 46456 46456 46625 47472 46626 47473 46627 63550 46642 47550 46643 47551
d1ycca_ d1eg3a1 108 125 46456 46456 46625 47472 46626 47473 46627 47547 46642 47559 46643 47560
d1ycca_ d1tiza_ 108 67 46456 46456 46625 47472 46626 47473 46627 47502 46642 109823 46643 109824
d1ycca_ d1alva_ 108 173 46456 46456 46625 47472 46626 47473 46627 63550 46642 47552 46643 47555
d1ycca_ d1n2aa1 108 121 46456 46456 46625 47615 46626 47616 46627 47617 46642 81357 46643 47638
d1ycca_ d1k3ya1 108 142 46456 46456 46625 47615 46626 47616 46627 47617 46642 81349 46643 47625
d1ycca_ d2hbja1 108 96 46456 46456 46625 47768 46626 47819 46627 140646 46642 140647 46643 140648
d1ycca_ d2bcqa1 108 76 46456 46456 46625 47768 46626 47802 46627 47803 46642 101251 46643 101252
d1ycca_ d1sxea_ 108 97 46456 46456 46625 47768 46626 47769 46627 47770 46642 109869 46643 109870
d1ycca_ d1dgsa1 108 181 46456 46456 46625 47768 46626 47781 46627 47786 46642 47787 46643 47788
d1ycca_ d1xo1a1 108 105 46456 46456 46625 47768 46626 47807 46627 47808 46642 47813 46643 47814
d1ycca_ d1x40a1 108 78 46456 46456 46625 47768 46626 47769 46627 47773 46642 140624 46643 140625
d1ycca_ d1pgpa1 108 297 46456 46456 46625 48178 46626 48179 46627 48180 46642 48181 46643 48182
d1ycca_ d2f1ka1 108 114 46456 46456 46625 48178 46626 48179 46627 140780 46642 140781 46643 140783
d1ycca_ d1hn0a1 108 384 46456 46456 46625 48207 46626 48230 46627 48234 46642 89113 46643 89114
d1ycca_ d1h12a_ 108 404 46456 46456 46625 48207 46626 48208 46627 48213 46642 89105 46643 89106
d1ycca_ d1x9da1 108 452 46456 46456 46625 48207 46626 48225 46627 48226 46642 48227 46643 48229
d1ycca_ d2bpta1 108 860 46456 46456 46625 48370 46626 48371 46627 48372 46642 48378 46643 140814
d1ycca_ d1h6ka2 108 190 46456 46456 46625 48370 46626 48371 46627 100908 46642 63606 46643 63607
d1ycca_ d1ku1a_ 108 211 46456 46456 46625 48370 46626 48425 46627 48426 46642 74776 46643 74777
d1ycca_ d1elwa_ 108 117 46456 46456 46625 48370 46626 48452 46627 48453 46642 48456 46643 48457
d1ycca_ d1w9ca_ 108 321 46456 46456 46625 48370 46626 48371 46627 117002 46642 117003 46643 117004
d1ycca_ d1p5qa1 108 170 46456 46456 46625 48370 46626 48452 46627 48453 46642 109971 46643 109972
d1ycca_ d1xm9a1 108 420 46456 46456 46625 48370 46626 48371 46627 140833 46642 140834 46643 140835
d1ycca_ d2ajaa1 108 342 46456 46456 46625 48370 46626 140860 46627 140861 46642 140862 46643 140863
d1ycca_ d2i10a2 108 110 46456 46456 46625 48497 46626 48498 46627 48499 46642 140879 46643 140880
d1ycca_ d1zk8a2 108 105 46456 46456 46625 48497 46626 48498 46627 48499 46642 140891 46643 140892
d1ycca_ d1jnia_ 108 64 46456 46456 46625 48694 46626 48695 46627 48711 46642 74805 46643 74806
d1ycca_ d1j0pa_ 108 108 46456 46456 46625 48694 46626 48695 46627 48696 46642 48697 46643 48699
d1ycca_ d1uadc_ 108 92 46456 48724 46625 48725 46626 81296 46627 89191 46642 89192 46643 89193
d1ycca_ d1hnfa1 108 101 46456 48724 46625 48725 46626 48726 46627 48727 46642 48740 46643 48741
d1ycca_ d1wj3a_ 108 117 46456 48724 46625 48725 46626 49265 46627 49266 46642 117055 46643 117056
d1ycca_ d1o0va1 108 104 46456 48724 46625 48725 46626 48726 46627 48942 46642 88594 46643 88595
d1ycca_ d1y6kr2 108 106 46456 48724 46625 48725 46626 49265 46627 49266 46642 63670 46643 63671
d1ycca_ d1fltx_ 108 95 46456 48724 46625 48725 46626 48726 46627 49159 46642 49188 46643 49189
d1ycca_ d1ehxa_ 108 94 46456 48724 46625 48725 46626 81296 46627 81293 46642 49263 46643 49264
d1ycca_ d1x5fa1 108 107 46456 48724 46625 48725 46626 49265 46627 49266 46642 141053 46643 141054
d1ycca_ d1fnha1 108 90 46456 48724 46625 48725 46626 49265 46627 49266 46642 49270 46643 49271
d1ycca_ d1fyhb2 108 103 46456 48724 46625 48725 46626 49265 46627 49266 46642 49293 46643 49294
d1ycca_ d1va9a1 108 109 46456 48724 46625 48725 46626 49265 46627 49266 46642 141055 46643 141056
d1ycca_ d1nkra1 108 96 46456 48724 46625 48725 46626 48726 46627 49159 46642 49202 46643 49204
d1ycca_ d2h7wa1 108 108 46456 48724 46625 48725 46626 141066 46627 141067 46642 141068 46643 141069
d1ycca_ d2cuha1 108 102 46456 48724 46625 48725 46626 49265 46627 49266 46642 141045 46643 141046
d1ycca_ d1vcaa2 108 90 46456 48724 46625 48725 46626 48726 46627 49159 46642 49160 46643 49161
d1ycca_ d1wisa1 108 111 46456 48724 46625 48725 46626 49265 46627 49266 46642 141051 46643 141052
d1ycca_ d1x4xa1 108 93 46456 48724 46625 48725 46626 49265 46627 49266 46642 117057 46643 117058
d1ycca_ d1txvb1 108 135 46456 48724 46625 48725 46626 69179 46627 69180 46642 69183 46643 69184
d1ycca_ d1wfoa1 108 117 46456 48724 46625 48725 46626 49265 46627 49266 46642 141051 46643 141052
d1ycca_ d2cuma1 108 93 46456 48724 46625 48725 46626 49265 46627 49266 46642 141045 46643 141046
d1ycca_ d1l6za2 108 96 46456 48724 46625 48725 46626 48726 46627 49159 46642 81956 46643 81957
d1ycca_ d2crza1 108 97 46456 48724 46625 48725 46626 49265 46627 49266 46642 117057 46643 117058
d1ycca_ d1x5ja1 108 100 46456 48724 46625 48725 46626 49265 46627 49266 46642 141053 46643 141054
d1ycca_ d2bhua1 108 97 46456 48724 46625 48725 46626 81296 46627 81282 46642 49224 46643 141019
d1ycca_ d1f97a2 108 105 46456 48724 46625 48725 46626 48726 46627 49159 46642 49186 46643 49187
d1ycca_ d2hyma2 108 103 46456 48724 46625 48725 46626 49265 46627 49266 46642 89199 46643 89200
d1ycca_ d4kbpa1 108 112 46456 48724 46625 48725 46626 49363 46627 49364 46642 49365 46643 49366
d1ycca_ d2cuia1 108 101 46456 48724 46625 48725 46626 49265 46627 49266 46642 141045 46643 141046
d1ycca_ d1eh9a1 108 90 46456 48724 46625 48725 46626 81296 46627 81282 46642 49224 46643 49225
d1ycca_ d1fn4b1 108 116 46456 48724 46625 48725 46626 48726 46627 48727 46642 88543 46643 88560
d1ycca_ d1hc3a3 108 244 46456 48724 46625 48725 46626 81296 46627 81283 46642 49228 46643 49230
d1ycca_ d1r4xa1 108 163 46456 48724 46625 48725 46626 49348 46627 101536 46642 101537 46643 101538
d1ycca_ d1l3wa3 108 113 46456 48724 46625 48725 46626 49313 46627 49314 46642 74851 46643 74852
d1ycca_ d1eaqa_ 108 124 46456 48724 46625 49379 46626 49417 46627 81318 46642 49439 46643 63684
d1ycca_ d1ze3h1 108 121 46456 48724 46625 49379 46626 49401 46627 49405 46642 49406 46643 49407
d1ycca_ d1pdkb_ 108 149 46456 48724 46625 49379 46626 49401 46627 49405 46642 49408 46643 49409
d1ycca_ d2j5wa1 108 192 46456 48724 46625 49502 46626 49503 46627 49550 46642 49559 46643 49560
d1ycca_ d1hfua2 108 169 46456 48724 46625 49502 46626 49503 46627 49550 46642 49557 46643 49558
d1ycca_ d1bqka_ 108 124 46456 48724 46625 49502 46626 49503 46627 49504 46642 49522 46643 49525
d1ycca_ d1fwxa1 108 132 46456 48724 46625 49502 46626 49503 46627 63392 46642 49548 46643 63690
d1ycca_ d1tjxa_ 108 157 46456 48724 46625 49561 46626 49562 46627 49575 46642 49576 46643 49577
d1ycca_ d1gmia_ 108 135 46456 48724 46625 49561 46626 49562 46627 49563 46642 69196 46643 69197
d1ycca_ d1od3a_ 108 132 46456 48724 46625 49784 46626 49785 46627 69213 46642 89239 46643 89240
d1ycca_ d1kexa_ 108 155 46456 48724 46625 49784 46626 49785 46627 49791 46642 82016 46643 82017
d1ycca_ d1cx1a_ 108 153 46456 48724 46625 49784 46626 49785 46627 74893 46642 49809 46643 49810
d1ycca_ d1uwwa_ 108 184 46456 48724 46625 49784 46626 49785 46627 110122 46642 110123 46643 110124
d1ycca_ d1a8da1 108 247 46456 48724 46625 49898 46626 49899 46627 49956 46642 49957 46643 49958
d1ycca_ d2nmoa1 108 137 46456 48724 46625 49898 46626 49899 46627 49932 46642 49940 46643 49941
d1ycca_ d1olra_ 108 224 46456 48724 46625 49898 46626 49899 46627 49978 46642 49991 46643 101655
d1ycca_ d1uypa1 108 138 46456 48724 46625 49898 46626 49899 46627 101652 46642 101653 46643 101654
d1ycca_ d1umza_ 108 267 46456 48724 46625 49898 46626 49899 46627 49925 46642 101634 46643 101635
d1ycca_ d1n7oa3 108 274 46456 48724 46625 49993 46626 74650 46627 50006 46642 50009 46643 50010
d1ycca_ d1lura_ 108 325 46456 48724 46625 49993 46626 74650 46627 74911 46642 89277 46643 89278
d1ycca_ d1d0ya1 108 46 46456 48724 46625 50036 46626 50084 46627 50085 46642 50086 46643 50089
d1ycca_ d2gyan1 108 114 46456 48724 46625 50036 46626 50104 46627 141245 46642 141246 46643 141247
d1ycca_ d2fmma1 108 68 46456 48724 46625 50036 46626 54160 46627 54165 46642 54166 46643 54167
d1ycca_ d1kk8a1 108 48 46456 48724 46625 50036 46626 50084 46627 50085 46642 50086 46643 50088
d1ycca_ d1wiea_ 108 96 46456 48724 46625 50036 46626 50044 46627 50045 46642 117149 46643 117150
d1ycca_ d1oz2a2 108 108 46456 48724 46625 50036 46626 63748 46627 89299 46642 101686 46643 101687
d1ycca_ d1wjra_ 108 127 46456 48724 46625 50036 46626 63748 46627 89299 46642 117155 46643 117156
d1ycca_ d1h3za_ 108 108 46456 48724 46625 50036 46626 63748 46627 69250 46642 89297 46643 89298
d1ycca_ d1nppa2 108 58 46456 48724 46625 50036 46626 50104 46627 82072 46642 82073 46643 82074
d1ycca_ d2b2ya2 108 94 46456 48724 46625 50036 46626 54160 46627 54165 46642 141220 46643 141221
d1ycca_ d1si2a_ 108 120 46456 48724 46625 50036 46626 101690 46627 101691 46642 110165 46643 110166
d1ycca_ d1uewa_ 108 114 46456 48724 46625 50155 46626 50156 46627 50157 46642 101719 46643 101720
d1ycca_ d1rgwa_ 108 85 46456 48724 46625 50155 46626 50156 46627 50157 46642 101735 46643 101736
d1ycca_ d1y7na1 108 79 46456 48724 46625 50155 46626 50156 46627 50157 46642 141282 46643 141283
d1ycca_ d1uita_ 108 117 46456 48724 46625 50155 46626 50156 46627 50157 46642 101725 46643 101726
d1ycca_ d1v62a_ 108 117 46456 48724 46625 50155 46626 50156 46627 50157 46642 110180 46643 110181
d1ycca_ d1fr3a_ 108 67 46456 48724 46625 50198 46626 50331 46627 50332 46642 50333 46643 50334
d1ycca_ d1quqa_ 108 121 46456 48724 46625 50198 46626 50249 46627 50263 46642 50269 46643 50270
d1ycca_ d1pxfa_ 108 111 46456 48724 46625 50198 46626 50249 46627 50277 46642 89328 46643 89329
d1ycca_ d1qb5d_ 108 99 46456 48724 46625 50198 46626 50203 46627 50204 46642 50205 46643 50207
d1ycca_ d1e1oa1 108 143 46456 48724 46625 50198 46626 50249 46627 50250 46642 50256 46643 50258
d1ycca_ d1kl9a2 108 74 46456 48724 46625 50198 46626 50249 46627 50282 46642 74950 46643 74951
d1ycca_ d3tssa1 108 89 46456 48724 46625 50198 46626 50203 46627 50219 46642 50224 46643 50225
d1ycca_ d1g2913 108 61 46456 48724 46625 50198 46626 50331 46627 50338 46642 63406 46643 50340
d1ycca_ d1y14b1 108 86 46456 48724 46625 50198 46626 50249 46627 50282 46642 88670 46643 117195
d1ycca_ d1ue1a_ 108 113 46456 48724 46625 50198 46626 50249 46627 50263 46642 50264 46643 101760
d1ycca_ d1pyba_ 108 107 46456 48724 46625 50198 46626 50249 46627 50277 46642 89328 46643 101763
d1ycca_ d1q1ua_ 108 138 46456 48724 46625 50352 46626 50353 46627 50354 46642 101776 46643 101777
d1ycca_ d1md6a_ 108 154 46456 48724 46625 50352 46626 50353 46627 50362 46642 101780 46643 101781
d1ycca_ d1dfca4 108 111 46456 48724 46625 50352 46626 50405 46627 50406 46642 50407 46643 50408
d1ycca_ d1g7sa2 108 125 46456 48724 46625 50412 46626 50447 46627 50448 46642 50458 46643 50459
d1ycca_ d1kzla2 108 110 46456 48724 46625 50412 46626 63380 46627 63783 46642 63784 46643 82113
d1ycca_ d2ajta1 108 170 46456 48724 46625 50412 46626 50443 46627 141331 46642 141332 46643 141333
d1ycca_ d2asfa1 108 125 46456 48724 46625 50474 46626 50475 46627 50476 46642 141362 46643 141363
d1ycca_ d1ylna1 108 111 46456 48724 46625 50474 46626 141371 46627 141372 46642 141373 46643 141374
d1ycca_ d1si5h_ 108 227 46456 48724 46625 50493 46626 50494 46627 50514 46642 110239 46643 110240
d1ycca_ d1autc_ 108 240 46456 48724 46625 50493 46626 50494 46627 50514 46642 50579 46643 50580
d1ycca_ d1m9ua_ 108 241 46456 48724 46625 50493 46626 50494 46627 50514 46642 50536 46643 74973
d1ycca_ d1q3xa1 108 242 46456 48724 46625 50493 46626 50494 46627 50514 46642 110241 46643 110242
d1ycca_ d1zsqa1 108 125 46456 48724 46625 50728 46626 50729 46627 101839 46642 101840 46643 101841
d1ycca_ d1t77a2 108 110 46456 48724 46625 50728 46626 50729 46627 82146 46642 117263 46643 117264
d1ycca_ d1q67a_ 108 146 46456 48724 46625 50728 46626 50729 46627 101836 46642 101837 46643 101838
d1ycca_ d1btka_ 108 160 46456 48724 46625 50728 46626 50729 46627 50730 46642 50738 46643 50739
d1ycca_ d1upqa_ 108 107 46456 48724 46625 50728 46626 50729 46627 50730 46642 117244 46643 117245
d1ycca_ d1foea2 108 162 46456 48724 46625 50728 46626 50729 46627 50730 46642 50745 46643 50746
d1ycca_ d2a0aa1 108 131 46456 48724 46625 50813 46626 50814 46627 50847 46642 141467 46643 141468
d1ycca_ d1e5pa_ 108 149 46456 48724 46625 50813 46626 50814 46627 50815 46642 63805 46643 63806
d1ycca_ d2ah2a2 108 399 46456 48724 46625 50938 46626 50939 46627 50940 46642 82164 46643 89371
d1ycca_ d2hqsa1 108 269 46456 48724 46625 50938 46626 50960 46627 50961 46642 50962 46643 50963
d1ycca_ d1sqja2 108 343 46456 48724 46625 50964 46626 110296 46627 110297 46642 110298 46643 110299
d1ycca_ d1nexb2 108 344 46456 48724 46625 50964 46626 50978 46627 50979 46642 82169 46643 82170
d1ycca_ d1sqja1 108 427 46456 48724 46625 50964 46626 110296 46627 110297 46642 110298 46643 110299
d1ycca_ d1nofa1 108 106 46456 48724 46625 51010 46626 51011 46627 89388 46642 101922 46643 101923
d1ycca_ d1hx0a1 108 93 46456 48724 46625 51010 46626 51011 46627 51012 46642 51024 46643 51025
d1ycca_ d1qw9a1 108 130 46456 48724 46625 51010 46626 51011 46627 89388 46642 101924 46643 101925
d1ycca_ d1bn8a_ 108 399 46456 48724 46625 51125 46626 51126 46627 51127 46642 51128 46643 51131
d1ycca_ d1tyva_ 108 542 46456 48724 46625 51125 46626 51126 46627 51150 46642 51151 46643 51152
d1ycca_ d1o7fa3 108 124 46456 48724 46625 51181 46626 51206 46627 51210 46642 82197 46643 82198
d1ycca_ d1ds1a_ 108 323 46456 48724 46625 51181 46626 51197 46627 51203 46642 51204 46643 51205
d1ycca_ d2bgca2 108 131 46456 48724 46625 51181 46626 51206 46627 89419 46642 89420 46643 89421
d1ycca_ d2gaua2 108 137 46456 48724 46625 51181 46626 51206 46627 51210 46642 141643 46643 141644
d1ycca_ d1znpa1 108 140 46456 48724 46625 51181 46626 51182 46627 117318 46642 141605 46643 141606
d1ycca_ d2et1a1 108 201 46456 48724 46625 51181 46626 51182 46627 51187 46642 63853 46643 63854
d1ycca_ d1j1la_ 108 288 46456 48724 46625 51181 46626 51182 46627 101984 46642 101985 46643 101986
d1ycca_ d1f7da_ 108 118 46456 48724 46625 51268 46626 51283 46627 51284 46642 51285 46643 51287
d1ycca_ d1sixa_ 108 153 46456 48724 46625 51268 46626 51283 46627 51284 46642 51285 46643 82213
d1ycca_ d1nsja_ 108 205 46456 51349 46625 51350 46626 51366 46627 51381 46642 51382 46643 51384
d1ycca_ d1tv5a1 108 371 46456 51349 46625 51350 46626 51395 46627 51396 46642 51397 46643 141759
d1ycca_ d1o94a1 108 340 46456 51349 46625 51350 46626 51395 46627 51396 46642 51406 46643 51407
d1ycca_ d1xp3a1 108 297 46456 51349 46625 51350 46626 51658 46627 51659 46642 51660 46643 141851
d1ycca_ d1ur3m_ 108 298 46456 51349 46625 51350 46626 51430 46627 51431 46642 89459 46643 89460
d1ycca_ d1o5ka_ 108 295 46456 51349 46625 51350 46626 51569 46627 51570 46642 51574 46643 102090
d1ycca_ d1ep3a_ 108 311 46456 51349 46625 51350 46626 51395 46627 51396 46642 51397 46643 51399
d1ycca_ d2f6ua1 108 231 46456 51349 46625 51350 46626 51395 46627 51396 46642 141765 46643 141766
d1ycca_ d1wdda1 108 325 46456 51349 46625 51350 46626 51649 46627 51650 46642 51651 46643 117390
d1ycca_ d1d8wa_ 108 402 46456 51349 46625 51350 46626 51658 46627 51662 46642 51663 46643 51664
d1ycca_ d1hl9a2 108 329 46456 51349 46625 51350 46626 51445 46627 102079 46642 102080 46643 102081
d1ycca_ d1tvla_ 108 390 46456 51349 46625 51350 46626 51679 46627 82275 46642 110380 46643 110381
d1ycca_ d1a53a_ 108 247 46456 51349 46625 51350 46626 51366 46627 51381 46642 51385 46643 51387
d1ycca_ d1odza_ 108 379 46456 51349 46625 51350 46626 51445 46627 51487 46642 63908 46643 63909
d1ycca_ d1xxxa1 108 296 46456 51349 46625 51350 46626 51569 46627 51570 46642 51574 46643 141831
d1ycca_ d1u1ja2 108 352 46456 51349 46625 51350 46626 51726 46627 110384 46642 110385 46643 110386
d1ycca_ d1uasa2 108 273 46456 51349 46625 51350 46626 51445 46627 51446 46642 75064 46643 89468
d1ycca_ d1nqka_ 108 345 46456 51349 46625 51350 46626 51679 46627 82275 46642 82276 46643 82277
d1ycca_ d1bd0a2 108 233 46456 51349 46625 51350 46626 51419 46627 51420 46642 51421 46643 51422
d1ycca_ d2ftwa2 108 334 46456 51349 46625 51350 46626 51556 46627 75073 46642 141805 46643 141807
d1ycca_ d1sr9a2 108 310 46456 51349 46625 51350 46626 51569 46627 89494 46642 110364 46643 110365
d1ycca_ d1vlia2 108 286 46456 51349 46625 51350 46626 51569 46627 110368 46642 110369 46643 110370
d1ycca_ d1yeya1 108 248 46456 51349 46625 51350 46626 51604 46627 51609 46642 117386 46643 117387
d1ycca_ d1of8a_ 108 339 46456 51349 46625 51350 46626 51569 46627 51599 46642 51600 46643 82272
d1ycca_ d1uoka2 108 479 46456 51349 46625 51350 46626 51445 46627 51446 46642 51476 46643 51477
d1ycca_ d1wcga1 108 462 46456 51349 46625 51350 46626 51445 46627 51521 46642 141786 46643 141787
d1ycca_ d2choa2 108 310 46456 51349 46625 51350 46626 51445 46627 82253 46642 141790 46643 141791
d1ycca_ d1i1wa_ 108 303 46456 51349 46625 51350 46626 51445 46627 51487 46642 51514 46643 51518
d1ycca_ d1qnra_ 108 344 46456 51349 46625 51350 46626 51445 46627 51487 46642 51502 46643 51504
d1ycca_ d1gega_ 108 255 46456 51349 46625 51734 46626 51735 46627 51751 46642 51786 46643 51787
d1ycca_ d1cyda_ 108 242 46456 51349 46625 51734 46626 51735 46627 51751 46642 51765 46643 51766
d1ycca_ d1gu7a2 108 189 46456 51349 46625 51734 46626 51735 46627 51736 46642 89517 46643 89518
d1ycca_ d2naca1 108 188 46456 51349 46625 51734 46626 51735 46627 51830 46642 51831 46643 51832
d1ycca_ d1hyha1 108 139 46456 51349 46625 51734 46626 51735 46627 51848 46642 51857 46643 51858
d1ycca_ d1zk4a1 108 251 46456 51349 46625 51734 46626 51735 46627 51751 46642 89521 46643 89522
d1ycca_ d1gz3a1 108 294 46456 51349 46625 51734 46626 51735 46627 51883 46642 51898 46643 51899
d1ycca_ d1xc2a2 108 152 46456 51349 46625 51734 46626 51735 46627 51868 46642 117434 46643 117435
d1ycca_ d1ooea_ 108 235 46456 51349 46625 51734 46626 51735 46627 51751 46642 51769 46643 89520
d1ycca_ d1hyea1 108 145 46456 51349 46625 51734 46626 51735 46627 51848 46642 63941 46643 63942
d1ycca_ d1vj0a2 108 182 46456 51349 46625 51734 46626 51735 46627 51736 46642 102124 46643 102125
d1ycca_ d1gdha1 108 191 46456 51349 46625 51734 46626 51735 46627 51830 46642 51837 46643 51838
d1ycca_ d1ek6a_ 108 346 46456 51349 46625 51734 46626 51735 46627 51751 46642 51752 46643 51754
d1ycca_ d1e6ua_ 108 315 46456 51349 46625 51734 46626 51735 46627 51751 46642 51757 46643 51758
d1ycca_ d1tlta1 108 164 46456 51349 46625 51734 46626 51735 46627 51800 46642 110421 46643 110422
d1ycca_ d1hdca_ 108 253 46456 51349 46625 51734 46626 51735 46627 51751 46642 51776 46643 51777
d1ycca_ d1hxha_ 108 253 46456 51349 46625 51734 46626 51735 46627 51751 46642 82290 46643 82291
d1ycca_ d1o94a2 108 156 46456 51349 46625 51904 46626 51905 46627 51906 46642 51907 46643 51908
d1ycca_ d1d7ya1 108 183 46456 51349 46625 51904 46626 51905 46627 51943 46642 51957 46643 51958
d1ycca_ d1vg0a1 108 375 46456 51349 46625 51904 46626 51905 46627 51931 46642 89546 46643 89547
d1ycca_ d3lada2 108 119 46456 51349 46625 51904 46626 51905 46627 51943 46642 51959 46643 51962
d1ycca_ d1trba1 108 190 46456 51349 46625 51904 46626 51905 46627 51943 46642 51950 46643 51951
d1ycca_ d1xhca2 108 122 46456 51349 46625 51904 46626 51905 46627 51943 46642 117442 46643 117443
d1ycca_ d1ogqa_ 108 313 46456 51349 46625 52046 46626 52058 46627 89569 46642 89570 46643 89571
d1ycca_ d1ozna_ 108 284 46456 51349 46625 52046 46626 52058 46627 75142 46642 89567 46643 89568
d1ycca_ d1wdka4 108 310 46456 51349 46625 52095 46626 52096 46627 52103 46642 110450 46643 110451
d1ycca_ d1fc6a4 108 294 46456 51349 46625 52095 46626 52096 46627 52100 46642 68935 46643 52102
d1ycca_ d2ayya1 108 117 46456 51349 46625 52171 46626 52172 46627 142037 46642 142038 46643 142039
d1ycca_ d1qkka_ 108 140 46456 51349 46625 52171 46626 52172 46627 52173 46642 52184 46643 52185
d1ycca_ d1k68a_ 108 140 46456 51349 46625 52171 46626 52172 46627 52173 46642 75152 46643 102226
d1ycca_ d1dz3a_ 108 123 46456 51349 46625 52171 46626 52172 46627 52173 46642 52186 46643 52187
d1ycca_ d1gpma2 108 205 46456 51349 46625 52171 46626 52317 46627 52318 46642 52319 46643 52320
d1ycca_ d1i7qb_ 108 192 46456 51349 46625 52171 46626 52317 46627 52318 46642 52323 46643 63970
d1ycca_ d1ygya2 108 130 46456 51349 46625 52171 46626 52283 46627 52284 46642 52293 46643 142063
d1ycca_ d7reqa2 108 168 46456 51349 46625 52171 46626 52242 46627 52243 46642 88717 46643 88718
d1ycca_ d1qvza_ 108 236 46456 51349 46625 52171 46626 52317 46627 52325 46642 102253 46643 102254
d1ycca_ d1vcoa1 108 242 46456 51349 46625 52171 46626 52317 46627 52318 46642 110481 46643 110483
d1ycca_ d1kwga3 108 197 46456 51349 46625 52171 46626 52317 46627 82351 46642 82352 46643 82353
d1ycca_ d1ni5a1 108 227 46456 51349 46625 52373 46626 52402 46627 82359 46642 82360 46643 82361
d1ycca_ d1f9aa_ 108 164 46456 51349 46625 52373 46626 52374 46627 52397 46642 52400 46643 52401
d1ycca_ d1kama_ 108 180 46456 51349 46625 52373 46626 52374 46627 52397 46642 52400 46643 75164
d1ycca_ d1o97d1 108 192 46456 51349 46625 52373 46626 52402 46627 52432 46642 81393 46643 82362
d1ycca_ d1gpma1 108 175 46456 51349 46625 52373 46626 52402 46627 52403 46642 52404 46643 52405
d1ycca_ d1zpda3 108 204 46456 51349 46625 52517 46626 52518 46627 88749 46642 88750 46643 88753
d1ycca_ d1pvda2 108 172 46456 51349 46625 52517 46626 52518 46627 88724 46642 88725 46643 88727
d1ycca_ d1htwa_ 108 158 46456 51349 46625 52539 46626 52540 46627 75213 46642 75214 46643 75215
d1ycca_ d1jj7a_ 108 251 46456 51349 46625 52539 46626 52540 46627 52686 46642 64029 46643 64030
d1ycca_ d2ak3a1 108 189 46456 51349 46625 52539 46626 52540 46627 52541 46642 52554 46643 52557
d1ycca_ d2b2na1 108 308 46456 51349 46625 52539 46626 52540 46627 81268 46642 142320 46643 142321
d1ycca_ d2eyqa5 108 211 46456 51349 46625 52539 46626 52540 46627 81268 46642 142320 46643 142321
d1ycca_ d1e2ka_ 108 308 46456 51349 46625 52539 46626 52540 46627 52541 46642 52552 46643 52553
d1ycca_ d1m7ga_ 108 208 46456 51349 46625 52539 46626 52540 46627 52572 46642 52573 46643 52574
d1ycca_ d1jqlb_ 108 140 46456 51349 46625 52539 46626 52540 46627 81269 46642 64033 46643 64034
d1ycca_ d1t6na_ 108 207 46456 51349 46625 52539 46626 52540 46627 81268 46642 110562 46643 110563
d1ycca_ d2g0ta1 108 336 46456 51349 46625 52539 46626 52540 46627 52652 46642 142299 46643 142300
d1ycca_ d1eg7a_ 108 549 46456 51349 46625 52539 46626 52540 46627 52652 46642 52659 46643 52660
d1ycca_ d1xewy1 108 160 46456 51349 46625 52539 46626 52540 46627 52686 46642 52693 46643 117545
d1ycca_ d1uaaa1 108 306 46456 51349 46625 52539 46626 52540 46627 81268 46642 52701 46643 52703
d1ycca_ d1h65a_ 108 257 46456 51349 46625 52539 46626 52540 46627 52592 46642 69485 46643 69486
d1ycca_ d1z3ix1 108 346 46456 51349 46625 52539 46626 52540 46627 81268 46642 142316 46643 142317
d1ycca_ d1rifa_ 108 282 46456 51349 46625 52539 46626 52540 46627 102396 46642 102397 46643 102398
d1ycca_ d2gnoa2 108 198 46456 51349 46625 52539 46626 52540 46627 81269 46642 64031 46643 142324
d1ycca_ d1odfa_ 108 280 46456 51349 46625 52539 46626 52540 46627 52584 46642 102356 46643 102357
d1ycca_ d1g6oa_ 108 323 46456 51349 46625 52539 46626 52540 46627 52670 46642 52719 46643 52720
d1ycca_ d1w36d2 108 190 46456 51349 46625 52539 46626 52540 46627 81268 46642 117554 46643 117555
d1ycca_ d1t0hb_ 108 187 46456 51349 46625 52539 46626 52540 46627 52541 46642 110527 46643 110528
d1ycca_ d1a8la1 108 119 46456 51349 46625 52832 46626 52833 46627 52849 46642 52850 46643 52852
d1ycca_ d2b5ea2 108 98 46456 51349 46625 52832 46626 52833 46627 52849 46642 52850 46643 142358
d1ycca_ d1beda_ 108 181 46456 51349 46625 52832 46626 52833 46627 100953 46642 100954 46643 100956
d1ycca_ d2fa8a1 108 86 46456 51349 46625 52832 46626 52833 46627 142411 46642 142414 46643 142415
d1ycca_ d1woua_ 108 119 46456 51349 46625 52832 46626 52833 46627 110612 46642 110613 46643 110615
d1ycca_ d2es7a1 108 103 46456 51349 46625 52832 46626 52833 46627 142401 46642 142402 46643 142404
d1ycca_ d1ti3a_ 108 113 46456 51349 46625 52832 46626 52833 46627 52834 46642 52835 46643 117590
d1ycca_ d1xvqa_ 108 160 46456 51349 46625 52832 46626 52833 46627 52901 46642 102452 46643 117600
d1ycca_ d1eeja1 108 156 46456 51349 46625 52832 46626 52833 46627 52898 46642 52899 46643 52900
d1ycca_ d1hc7a1 108 127 46456 51349 46625 52953 46626 52954 46627 52955 46642 64071 46643 64072
d1ycca_ d1wu7a1 108 97 46456 51349 46625 52953 46626 52954 46627 52955 46642 52956 46643 142418
d1ycca_ d1y1oa_ 108 168 46456 51349 46625 52979 46626 52980 46627 117631 46642 117632 46643 117634
d1ycca_ d1wdja_ 108 186 46456 51349 46625 52979 46626 52980 46627 117628 46642 117629 46643 117630
d1ycca_ d3pvia_ 108 156 46456 51349 46625 52979 46626 52980 46627 52996 46642 52997 46643 52998
d1ycca_ d2nrha1 108 75 46456 51349 46625 53066 46626 53067 46627 142484 46642 142485 46643 142488
d1ycca_ d1w0ha_ 108 200 46456 51349 46625 53066 46626 53098 46627 53118 46642 117648 46643 117649
d1ycca_ d1iv0a_ 108 98 46456 51349 46625 53066 46626 53098 46627 102485 46642 102490 46643 102491
d1ycca_ d2bh1a1 108 94 46456 51349 46625 53066 46626 53067 46627 117644 46642 117645 46643 117646
d1ycca_ d1mwma1 108 153 46456 51349 46625 53066 46626 53067 46627 53068 46642 82438 46643 82439
d1ycca_ d2d0oa3 108 203 46456 51349 46625 53066 46626 53067 46627 82440 46642 142464 46643 142465
d1ycca_ d1qnta2 108 81 46456 51349 46625 53066 46626 53155 46627 53156 46642 53159 46643 53160
d1ycca_ d1saza2 108 203 46456 51349 46625 53066 46626 53067 46627 53080 46642 142460 46643 142461
d1ycca_ d1nu0a_ 108 131 46456 51349 46625 53066 46626 53098 46627 102485 46642 102486 46643 102487
d1ycca_ d1jcea1 108 137 46456 51349 46625 53066 46626 53067 46627 53068 46642 64087 46643 64088
d1ycca_ d1yqea1 108 278 46456 51349 46625 53162 46626 142535 46627 142536 46642 142539 46643 142540
d1ycca_ d1cfza_ 108 162 46456 51349 46625 53162 46626 53163 46627 53164 46642 53165 46643 53166
d1ycca_ d1q7la1 108 192 46456 51349 46625 53162 46626 53187 46627 53204 46642 102511 46643 102512
d1ycca_ d1vgya1 108 262 46456 51349 46625 53162 46626 53187 46627 53204 46642 102509 46643 102510
d1ycca_ d1z7ga1 108 199 46456 51349 46625 53270 46626 53271 46627 53272 46642 53283 46643 53284
d1ycca_ d1wd5a_ 108 208 46456 51349 46625 53270 46626 53271 46627 53272 46642 117673 46643 117674
d1ycca_ d2h00a1 108 225 46456 51349 46625 53334 46626 53335 46627 142651 46642 142652 46643 142653
d1ycca_ d1im8a_ 108 225 46456 51349 46625 53334 46626 53335 46627 69544 46642 69545 46643 69546
d1ycca_ d1zq9a1 108 278 46456 51349 46625 53334 46626 53335 46627 88784 46642 142575 46643 142576
d1ycca_ d1dcta_ 108 324 46456 51349 46625 53334 46626 53335 46627 88786 46642 53371 46643 53372
d1ycca_ d2i6ga1 108 177 46456 51349 46625 53334 46626 53335 46627 142603 46642 142604 46643 142605
d1ycca_ d1qyra_ 108 252 46456 51349 46625 53334 46626 53335 46627 88784 46642 110662 46643 110663
d1ycca_ d1xxla_ 108 234 46456 51349 46625 53334 46626 53335 46627 110671 46642 117683 46643 117684
d1ycca_ d2igta1 108 306 46456 51349 46625 53334 46626 53335 46627 142635 46642 142636 46643 142637
d1ycca_ d1vjoa_ 108 377 46456 51349 46625 53382 46626 53383 46627 53402 46642 89757 46643 102598
d1ycca_ d1xi9a_ 108 388 46456 51349 46625 53382 46626 53383 46627 53384 46642 117693 46643 117694
d1ycca_ d2gsaa_ 108 427 46456 51349 46625 53382 46626 53383 46627 53417 46642 53420 46643 53421
d1ycca_ d1iuga_ 108 348 46456 51349 46625 53382 46626 53383 46627 53402 46642 102599 46643 102600
d1ycca_ d1js3a_ 108 464 46456 51349 46625 53382 46626 53383 46627 69565 46642 69566 46643 69567
d1ycca_ d1ezia_ 108 216 46456 51349 46625 53447 46626 53448 46627 68901 46642 53456 46643 53457
d1ycca_ d1s4na_ 108 337 46456 51349 46625 53447 46626 53448 46627 102609 46642 102610 46643 102611
d1ycca_ d1ispa_ 108 179 46456 51349 46625 53473 46626 53474 46627 53570 46642 64145 46643 64146
d1ycca_ d1a8qa_ 108 274 46456 51349 46625 53473 46626 53474 46627 53531 46642 53534 46643 53535
d1ycca_ d1whta1 108 256 46456 51349 46625 53473 46626 53474 46627 53499 46642 53500 46643 53501
d1ycca_ d3tgla_ 108 265 46456 51349 46625 53473 46626 53474 46627 53558 46642 53559 46643 53561
d1ycca_ d2h7xa1 108 278 46456 51349 46625 53473 46626 53474 46627 69584 46642 82513 46643 82514
d1ycca_ d1fj2a_ 108 229 46456 51349 46625 53473 46626 53474 46627 53547 46642 53550 46643 53551
d1ycca_ d2jfga3 108 204 46456 51349 46625 53612 46626 53623 46627 53624 46642 53625 46643 53626
d1ycca_ d1vm7a_ 108 299 46456 51349 46625 53612 46626 53613 46627 53614 46642 53615 46643 110706
d1ycca_ d1xs5a_ 108 240 46456 51349 46625 53849 46626 53850 46627 53851 46642 102700 46643 117746
d1ycca_ d1p99a_ 108 255 46456 51349 46625 53849 46626 53850 46627 53851 46642 102700 46643 102701
d1ycca_ d1uqwa_ 108 487 46456 51349 46625 53849 46626 53850 46627 53851 46642 102692 46643 102693
d1ycca_ d1r9la_ 108 309 46456 51349 46625 53849 46626 53850 46627 53851 46642 102702 46643 102703
d1ycca_ d1u6ea2 108 148 46456 51349 46625 53900 46626 53901 46627 53914 46642 53912 46643 64196
d1ycca_ d1teda_ 108 368 46456 51349 46625 53900 46626 53901 46627 53914 46642 110758 46643 110759
d1ycca_ d2evra2 108 148 46456 53931 46625 54000 46626 54001 46627 142873 46642 142874 46643 142875
d1ycca_ d3gcba_ 108 458 46456 53931 46625 54000 46626 54001 46627 54002 46642 54017 46643 54018
d1ycca_ d1y08a_ 108 286 46456 53931 46625 54000 46626 54001 46627 117762 46642 117763 46643 117764
d1ycca_ d1pvga1 108 139 46456 53931 46625 54210 46626 54211 46627 54224 46642 102751 46643 102752
d1ycca_ d1a6fa_ 108 113 46456 53931 46625 54210 46626 54211 46627 54220 46642 54221 46643 54222
d1ycca_ d1wdta3 108 115 46456 53931 46625 54210 46626 54211 46627 54212 46642 54213 46643 142925
d1ycca_ d1wxva1 108 81 46456 53931 46625 54235 46626 54236 46627 54237 46642 142932 46643 142933
d1ycca_ d2cs4a1 108 84 46456 53931 46625 54235 46626 54236 46627 54263 46642 142962 46643 142963
d1ycca_ d1v5ta_ 108 90 46456 53931 46625 54235 46626 54236 46627 54237 46642 110798 46643 110799
d1ycca_ d1nyra2 108 59 46456 53931 46625 54235 46626 81271 46627 81270 46642 55176 46643 102798
d1ycca_ d3tssa2 108 101 46456 53931 46625 54235 46626 54334 46627 54335 46642 54340 46643 54341
d1ycca_ d1m94a_ 108 73 46456 53931 46625 54235 46626 54236 46627 54237 46642 82579 46643 82580
d1ycca_ d1tifa_ 108 76 46456 53931 46625 54235 46626 54364 46627 54365 46642 54366 46643 54367
d1ycca_ d1k8rb_ 108 82 46456 53931 46625 54235 46626 54236 46627 54263 46642 69662 46643 69663
d1ycca_ d1z2ma2 108 76 46456 53931 46625 54235 46626 54236 46627 54237 46642 142936 46643 142937
d1ycca_ d1qqra_ 108 138 46456 53931 46625 54235 46626 54328 46627 54329 46642 54332 46643 54333
d1ycca_ d2a15a1 108 132 46456 53931 46625 54402 46626 54427 46627 54434 46642 142994 46643 142995
d1ycca_ d2cx1a2 108 90 46456 53931 46625 54402 46626 88802 46627 143004 46642 143005 46643 143006
d1ycca_ d1gy7a_ 108 121 46456 53931 46625 54402 46626 54427 46627 54431 46642 54432 46643 75374
d1ycca_ d1jkga_ 108 139 46456 53931 46625 54402 46626 54427 46627 54431 46642 69675 46643 69676
d1ycca_ d1jnda2 108 92 46456 53931 46625 54533 46626 54556 46627 54557 46642 75392 46643 75393
d1ycca_ d1kfwa2 108 61 46456 53931 46625 54533 46626 54556 46627 54557 46642 82626 46643 82627
d1ycca_ d1xrka_ 108 120 46456 53931 46625 54592 46626 54593 46627 54598 46642 54599 46643 54601
d1ycca_ d1ss4a_ 108 149 46456 53931 46625 54592 46626 54593 46627 110880 46642 110881 46643 110882
d1ycca_ d2alia1 108 130 46456 53931 46625 54636 46626 54637 46627 54638 46642 143162 46643 143163
d1ycca_ d1mkaa_ 108 171 46456 53931 46625 54636 46626 54637 46627 54641 46642 54642 46643 54643
d1ycca_ d2c2ia1 108 149 46456 53931 46625 54636 46626 54637 46627 82636 46642 143173 46643 143174
d1ycca_ d1ixla_ 108 130 46456 53931 46625 54636 46626 54637 46627 89902 46642 102916 46643 102917
d1ycca_ d1x4fa1 108 99 46456 53931 46625 54861 46626 54928 46627 54929 46642 143306 46643 143307
d1ycca_ d1sqea_ 108 101 46456 53931 46625 54861 46626 54909 46627 102959 46642 110955 46643 110956
d1ycca_ d2a6oa1 108 130 46456 53931 46625 54861 46626 143422 46627 143423 46642 143426 46643 143427
d1ycca_ d1naqa_ 108 106 46456 53931 46625 54861 46626 54913 46627 75434 46642 89931 46643 102973
d1ycca_ d1fx2a_ 108 235 46456 53931 46625 54861 46626 55073 46627 55074 46642 55081 46643 55082
d1ycca_ d1o0pa_ 108 104 46456 53931 46625 54861 46626 54928 46627 54929 46642 54936 46643 54937
d1ycca_ d2cpfa1 108 85 46456 53931 46625 54861 46626 54928 46627 54929 46642 117969 46643 117970
d1ycca_ d2dita1 108 99 46456 53931 46625 54861 46626 54928 46627 54929 46642 143290 46643 143291
d1ycca_ d1wdta4 108 96 46456 53931 46625 54861 46626 54980 46627 54981 46642 54982 46643 143371
d1ycca_ d1m1ha2 108 101 46456 53931 46625 54861 46626 82679 46627 82680 46642 82681 46643 82682
d1ycca_ d1k0va_ 108 73 46456 53931 46625 54861 46626 55008 46627 55009 46642 55017 46643 69736
d1ycca_ d2cyya2 108 86 46456 53931 46625 54861 46626 54909 46627 69733 46642 102968 46643 102969
d1ycca_ d1wc3a_ 108 199 46456 53931 46625 54861 46626 55073 46627 55074 46642 117982 46643 117983
d1ycca_ d1rwua_ 108 87 46456 53931 46625 54861 46626 117991 46627 117992 46642 117993 46643 117994
d1ycca_ d1hfel2 108 85 46456 53931 46625 54861 46626 54862 46627 54884 46642 54887 46643 54888
d1ycca_ d1koha2 108 96 46456 53931 46625 54861 46626 54928 46627 54954 46642 54955 46643 54956
d1ycca_ d1wf0a_ 108 88 46456 53931 46625 54861 46626 54928 46627 54929 46642 117957 46643 117958
d1ycca_ d1l3ka1 108 84 46456 53931 46625 54861 46626 54928 46627 54929 46642 54930 46643 54931
d1ycca_ d1fxla1 108 82 46456 53931 46625 54861 46626 54928 46627 54929 46642 54942 46643 54943
d1ycca_ d1fnoa3 108 113 46456 53931 46625 54861 46626 55031 46627 55032 46642 75443 46643 75444
d1ycca_ d1vfja_ 108 116 46456 53931 46625 54861 46626 54913 46627 54914 46642 54915 46643 102972
d1ycca_ d1lxna_ 108 99 46456 53931 46625 54861 46626 89957 46627 89958 46642 89959 46643 89960
d1ycca_ d1tdja3 108 75 46456 53931 46625 54861 46626 55021 46627 55025 46642 55026 46643 55027
d1ycca_ d1vk8a_ 108 93 46456 53931 46625 54861 46626 89957 46627 89958 46642 110985 46643 110986
d1ycca_ d1l3ka2 108 79 46456 53931 46625 54861 46626 54928 46627 54929 46642 54930 46643 54931
d1ycca_ d2fzcb1 108 99 46456 53931 46625 54861 46626 54893 46627 54894 46642 54895 46643 54896
d1ycca_ d2d69a2 108 126 46456 53931 46625 54861 46626 54966 46627 54967 46642 54968 46643 143363
d1ycca_ d1w5ba2 108 123 46456 53931 46625 55297 46626 55307 46627 55308 46642 55309 46643 55310
d1ycca_ d1h7ma_ 108 99 46456 53931 46625 55297 46626 55315 46627 55316 46642 55317 46643 89986
d1ycca_ d2czca1 108 162 46456 53931 46625 55346 46626 55347 46627 55348 46642 55349 46643 143537
d1ycca_ d2cvoa2 108 165 46456 53931 46625 55346 46626 55347 46627 55348 46642 143540 46643 143541
d1ycca_ d1p1ja2 108 115 46456 53931 46625 55346 46626 55347 46627 55368 46642 75484 46643 75486
d1ycca_ d1oz9a_ 108 141 46456 53931 46625 55485 46626 55486 46627 103132 46642 103133 46643 103134
d1ycca_ d1r55a_ 108 203 46456 53931 46625 55485 46626 55486 46627 55519 46642 118046 46643 118047
d1ycca_ d1kjoa_ 108 316 46456 53931 46625 55485 46626 55486 46627 55490 46642 63414 46643 55494
d1ycca_ d1qf6a4 108 291 46456 53931 46625 55680 46626 55681 46627 55682 46642 55694 46643 55695
d1ycca_ d1atia2 108 326 46456 53931 46625 55680 46626 55681 46627 55682 46642 55692 46643 55693
d1ycca_ d1yx0a1 108 151 46456 53931 46625 55728 46626 55729 46627 55730 46642 143654 46643 143655
d1ycca_ d2fiwa1 108 156 46456 53931 46625 55728 46626 55729 46627 55730 46642 143708 46643 143709
d1ycca_ d1mk4a_ 108 157 46456 53931 46625 55728 46626 55729 46627 55730 46642 90013 46643 90014
d1ycca_ d1ghea_ 108 170 46456 53931 46625 55728 46626 55729 46627 55730 46642 82747 46643 82748
d1ycca_ d1s3za_ 108 147 46456 53931 46625 55728 46626 55729 46627 55730 46642 111098 46643 111099
d1ycca_ d1tgqa_ 108 96 46456 53931 46625 55769 46626 103196 46627 103197 46642 118074 46643 118075
d1ycca_ d1ifqa_ 108 127 46456 53931 46625 55769 46626 64356 46627 64357 46642 64358 46643 64359
d1ycca_ d1nwza_ 108 125 46456 53931 46625 55769 46626 55785 46627 55786 46642 55787 46643 55788
d1ycca_ d2fb1a2 108 147 46456 53931 46625 55810 46626 55811 46627 143772 46642 143775 46643 143776
d1ycca_ d1puna_ 108 129 46456 53931 46625 55810 46626 55811 46627 55812 46642 55813 46643 55814
d1ycca_ d1kcma_ 108 256 46456 53931 46625 55944 46626 55961 46627 64388 46642 64389 46643 75549
d1ycca_ d2fpna1 108 205 46456 53931 46625 55944 46626 143842 46627 143843 46642 143844 46643 143845
d1ycca_ d1txca1 108 147 46456 53931 46625 55944 46626 55961 46627 55962 46642 75543 46643 143818
d1ycca_ d1dmla1 108 141 46456 53931 46625 55978 46626 55979 46627 55983 46642 55987 46643 55988
d1ycca_ d1b77a2 108 118 46456 53931 46625 55978 46626 55979 46627 55983 46642 55984 46643 55985
d1ycca_ d2io8a3 108 297 46456 53931 46625 56058 46626 56059 46627 143890 46642 143891 46643 143892
d1ycca_ d1dv1a3 108 204 46456 53931 46625 56058 46626 56059 46627 56067 46642 56068 46643 56069
d1ycca_ d1ia9a_ 108 276 46456 53931 46625 56111 46626 56112 46627 64408 46642 64409 46643 64410
d1ycca_ d1o6ya_ 108 261 46456 53931 46625 56111 46626 56112 46627 88854 46642 82793 46643 82794
d1ycca_ d1zara2 108 178 46456 53931 46625 56111 46626 56112 46627 111204 46642 111205 46643 111206
d1ycca_ d1vjya_ 108 299 46456 53931 46625 56111 46626 56112 46627 88854 46642 56144 46643 56145
d1ycca_ d1g0ul_ 108 222 46456 53931 46625 56234 46626 56235 46627 56251 46642 56252 46643 56254
d1ycca_ d1ct9a2 108 192 46456 53931 46625 56234 46626 56235 46627 56236 46642 56242 46643 56243
d1ycca_ d2ntka1 108 202 46456 53931 46625 56234 46626 75569 46627 75570 46642 75571 46643 75572
d1ycca_ d1t61a2 108 111 46456 53931 46625 56435 46626 56436 46627 75585 46642 75586 46643 82820
d1ycca_ d1j34a_ 108 129 46456 53931 46625 56435 46626 56436 46627 56437 46642 88861 46643 88862
d1ycca_ d1t61a1 108 109 46456 53931 46625 56435 46626 56436 46627 75585 46642 75586 46643 82820
d1ycca_ d1es5a_ 108 260 46456 56572 46625 56600 46626 56601 46627 56602 46642 56603 46643 56604
d1ycca_ d1u60a_ 108 309 46456 56572 46625 56600 46626 56601 46627 90084 46642 111291 46643 111292
d1ycca_ d1mswd_ 108 863 46456 56572 46625 56671 46626 56672 46627 56691 46642 56692 46643 56693
d1ycca_ d1jiha2 108 389 46456 56572 46625 56671 46626 56672 46627 100888 46642 100892 46643 100893
d1ycca_ d2fdra1 108 222 46456 51349 46625 56783 46626 56784 46627 75173 46642 142141 46643 142142
d1ycca_ d1nf2a_ 108 267 46456 51349 46625 56783 46626 56784 46627 82388 46642 102313 46643 102314
d1ycca_ d1rkua_ 108 206 46456 51349 46625 56783 46626 56784 46627 102304 46642 102305 46643 102306
d1ycca_ d2c4na1 108 250 46456 51349 46625 56783 46626 56784 46627 102317 46642 142169 46643 142170
d1ycca_ d1q9ba_ 108 43 46456 56992 46625 57015 46626 57016 46627 57017 46642 57022 46643 57023
d1ycca_ d1skza1 108 52 46456 56992 46625 57015 46626 57262 46627 57263 46642 57268 46643 57269
d1ycca_ d1m1xb5 108 43 46456 56992 46625 57015 46626 57196 46627 69940 46642 69941 46643 69942
d1ycca_ d1g1ta2 108 39 46456 56992 46625 57015 46626 57196 46627 57197 46642 57203 46643 57204
d1ycca_ d1yy9a4 108 32 46456 56992 46625 57015 46626 57184 46627 57185 46642 82887 46643 82888
d1ycca_ d2j5ha1 108 39 46456 56992 46625 57015 46626 57196 46627 144100 46642 144101 46643 144102
d1ycca_ d1icaa_ 108 40 46456 56992 46625 57015 46626 57095 46627 57163 46642 57166 46643 57167
d1ycca_ d1ijqa2 108 50 46456 56992 46625 57015 46626 57196 46627 57197 46642 64539 46643 64540
d1ycca_ d1cixa_ 108 44 46456 56992 46625 57015 46626 57059 46627 57072 46642 75666 46643 75667
d1ycca_ d1lmra_ 108 35 46456 56992 46625 57015 46626 57059 46627 69930 46642 103535 46643 103536
d1ycca_ d1szba2 108 45 46456 56992 46625 57015 46626 57196 46627 57197 46642 90141 46643 111402
d1ycca_ d1h03p1 108 62 46456 56992 46625 57534 46626 57535 46627 57536 46642 90172 46643 90173
d1ycca_ d1ok3a2 108 64 46456 56992 46625 57534 46626 57535 46627 57536 46642 90172 46643 90173
d1ycca_ d1a1ia1 108 29 46456 56992 46625 57666 46626 57667 46627 57668 46642 57669 46643 57670
d1ycca_ d2glia2 108 33 46456 56992 46625 57666 46626 57667 46627 57668 46642 57683 46643 57684
d1ycca_ d1njqa_ 108 37 46456 56992 46625 57666 46626 57667 46627 90198 46642 90199 46643 90200
d1ycca_ d1x6ha1 108 37 46456 56992 46625 57666 46626 57667 46627 57668 46642 144153 46643 144154
d1ycca_ d1v6ga1 108 41 46456 56992 46625 57715 46626 57716 46627 57736 46642 111441 46643 111442
d1ycca_ d1rutx4 108 33 46456 56992 46625 57715 46626 57716 46627 57736 46642 90205 46643 90206
d1ycca_ d1y0ja1 108 39 46456 56992 46625 57715 46626 57716 46627 57717 46642 57718 46643 57720
d1ycca_ d1ibia1 108 28 46456 56992 46625 57715 46626 57716 46627 57736 46642 57737 46643 57739
d1ycca_ d1nypa1 108 31 46456 56992 46625 57715 46626 57716 46627 57736 46642 57741 46643 57742
d1ycca_ d1qxfa_ 108 58 46456 56992 46625 57769 46626 57829 46627 90217 46642 90218 46643 90219
d1ycca_ d1vd4a_ 108 62 46456 56992 46625 57769 46626 57783 46627 57784 46642 118283 46643 118284
d1ycca_ d2akla2 108 38 46456 56992 46625 57769 46626 57783 46627 144191 46642 144192 46643 144193
d1ycca_ d1lkoa2 108 44 46456 56992 46625 57769 46626 57802 46627 57803 46642 57811 46643 57812
d1ycca_ d2i5nh2 108 36 46456 56835 46625 81407 46626 81490 46627 81489 46642 81488 46643 81485
d1ycca_ d1eysh2 108 37 46456 56835 46625 81407 46626 81490 46627 81489 46642 81488 46643 81487
d1ycca_ d1rkla_ 108 36 46456 56835 46625 81407 46626 103464 46627 103465 46642 103466 46643 103467
d1ycca_ d1c8na_ 108 189 46456 48724 46625 88632 46626 88633 46627 88643 46642 49637 46643 49638
d1ycca_ d1m3ya1 108 197 46456 48724 46625 88632 46626 49749 46627 82013 46642 82014 46643 82015
d1ycca_ d1pvc1_ 108 279 46456 48724 46625 88632 46626 88633 46627 88634 46642 49666 46643 49669
d1ycca_ d1s58a_ 108 523 46456 48724 46625 88632 46626 88645 46627 88646 46642 49661 46643 110116
d1ycca_ d1ny721 108 182 46456 48724 46625 88632 46626 88633 46627 88636 46642 49627 46643 89227
d1ycca_ d2apoa1 108 85 46456 48724 46625 88696 46626 88697 46627 88698 46642 88699 46643 141698
d1ycca_ d1jhda1 108 173 46456 48724 46625 88696 46626 88697 46627 63801 46642 63802 46643 69296
d1ycca_ d1k6da_ 108 217 46456 51349 46625 100949 46626 100950 46627 74656 46642 75257 46643 75258
d1ycca_ d1ooya2 108 242 46456 51349 46625 100949 46626 100950 46627 74656 46642 82464 46643 82465
d1wvec1 d1w0ua_ 74 55 46456 46456 46625 46688 46626 46689 46627 46745 46669 116784 46670 116785
d1wvec1 d2g7ga1 74 65 46456 46456 46625 46688 46626 46689 46627 46764 46669 140195 46670 140196
d1wvec1 d1cf7b_ 74 82 46456 46456 46625 46688 46626 46785 46627 46847 46669 88654 46670 88655
d1wvec1 d2ga1a1 74 102 46456 46456 46625 46688 46626 46689 46627 140216 46669 140217 46670 140218
d1wvec1 d2fbha1 74 137 46456 46456 46625 46688 46626 46785 46627 63379 46669 140249 46670 140250
d1wvec1 d1or7a1 74 68 46456 46456 46625 46688 46626 88659 46627 88665 46669 88993 46670 88994
d1wvec1 d1s3ja_ 74 143 46456 46456 46625 46688 46626 46785 46627 63379 46669 101012 46670 101013
d1wvec1 d2a61a1 74 139 46456 46456 46625 46688 46626 46785 46627 63379 46669 140253 46670 140254
d1wvec1 d2dt5a1 74 74 46456 46456 46625 46688 46626 46785 46627 101007 46669 101008 46670 101009
d1wvec1 d1t33a1 74 88 46456 46456 46625 46688 46626 46689 46627 46764 46669 109655 46670 109656
d1wvec1 d1v4ra1 74 100 46456 46456 46625 46688 46626 46785 46627 46804 46669 140257 46670 140258
d1wvec1 d1lvaa3 74 64 46456 46456 46625 46688 46626 46785 46627 74683 46669 74684 46670 74685
d1wvec1 d1qbja_ 74 65 46456 46456 46625 46688 46626 46785 46627 46853 46669 46854 46670 46855
d1wvec1 d2np3a1 74 38 46456 46456 46625 46688 46626 46689 46627 46764 46669 140207 46670 140208
d1wvec1 d2cjja1 74 63 46456 46456 46625 46688 46626 46689 46627 46739 46669 140167 46670 140168
d1wvec1 d1kkxa_ 74 102 46456 46456 46625 46688 46626 46774 46627 46775 46669 74672 46670 74673
d1wvec1 d1in4a1 74 75 46456 46456 46625 46688 46626 46785 46627 46819 46669 46820 46670 63474
d1wvec1 d1ys7a1 74 103 46456 46456 46625 46688 46626 46894 46627 46895 46669 140315 46670 140316
d1wvec1 d1ylfa1 74 117 46456 46456 46625 46688 46626 46785 46627 109699 46669 140275 46670 140276
d1wvec1 d1jgsa_ 74 138 46456 46456 46625 46688 46626 46785 46627 63379 46669 68970 46670 68971
d1wvec1 d1jhga_ 74 101 46456 46456 46625 46688 46626 48295 46627 48296 46669 48297 46670 48298
d1wvec1 d1e3ha1 74 83 46456 46456 46625 46688 46626 46915 46627 46916 46669 46917 46670 46918
d1wvec1 d1rq6a_ 74 62 46456 46456 46625 46688 46626 116820 46627 116821 46669 116822 46670 116823
d1wvec1 d1p7ia_ 74 53 46456 46456 46625 46688 46626 46689 46627 46690 46669 46691 46670 46692
d1wvec1 d1z0xa1 74 68 46456 46456 46625 46688 46626 46689 46627 46764 46669 140183 46670 140184
d1wvec1 d1r5la1 74 66 46456 46456 46625 46928 46626 46938 46627 46939 46669 101069 46670 101070
d1wvec1 d1cuka1 74 48 46456 46456 46625 46928 46626 46929 46627 46930 46669 46931 46670 46932
d1wvec1 d1otra_ 74 49 46456 46456 46625 46928 46626 46934 46627 88995 46669 88998 46670 88999
d1wvec1 d1neka1 74 138 46456 46456 46625 46965 46626 46977 46627 46978 46669 81708 46670 81709
d1wvec1 d1quua2 74 124 46456 46456 46625 46965 46626 46966 46627 46967 46669 46971 46670 46972
d1wvec1 d1hx1b_ 74 112 46456 46456 46625 46965 46626 63491 46627 63492 46669 63493 46670 63494
d1wvec1 d1ufaa1 74 105 46456 46456 46625 46996 46626 88688 46627 101086 46669 101087 46670 101088
d1wvec1 d1qwna1 74 111 46456 46456 46625 46996 46626 88688 46627 88693 46669 88694 46670 88695
d1wvec1 d1cgme_ 74 160 46456 46456 46625 47161 46626 47195 46627 47196 46669 47199 46670 47200
d1wvec1 d2ap3a1 74 181 46456 46456 46625 47161 46626 140423 46627 140424 46669 140425 46670 140426
d1wvec1 d1st6a6 74 72 46456 46456 46625 47161 46626 47220 46627 47221 46669 47224 46670 47225
d1wvec1 d1ei7a_ 74 158 46456 46456 46625 47161 46626 47195 46627 47196 46669 47197 46670 47198
d1wvec1 d1jr8a_ 74 105 46456 46456 46625 47161 46626 69000 46627 69001 46669 69002 46670 69003
d1wvec1 d1o3ua_ 74 120 46456 46456 46625 47161 46626 81593 46627 89022 46669 89023 46670 89024
d1wvec1 d1umna_ 74 151 46456 46456 46625 47239 46626 47240 46627 47241 46669 47250 46670 101134
d1wvec1 d1euma_ 74 161 46456 46456 46625 47239 46626 47240 46627 47241 46669 63524 46670 63525
d1wvec1 d2fjca1 74 151 46456 46456 46625 47239 46626 47240 46627 47241 46669 47250 46670 140435
d1wvec1 d2gmfa_ 74 121 46456 46456 46625 47265 46626 47266 46627 47286 46669 47289 46670 47290
d1wvec1 d1f6fa_ 74 183 46456 46456 46625 47265 46626 47266 46627 47267 46669 47278 46670 47279
d1wvec1 d2fefa1 74 124 46456 46456 46625 47363 46626 140486 46627 140487 46669 140488 46670 140489
d1wvec1 d1eqfa2 74 128 46456 46456 46625 47363 46626 47370 46627 47371 46669 47377 46670 47378
d1wvec1 d2bnma1 74 71 46456 46456 46625 47412 46626 47413 46627 47432 46669 140516 46670 140517
d1wvec1 d2auwa1 74 67 46456 46456 46625 47412 46626 47413 46627 140523 46669 140524 46670 140525
d1wvec1 d1h8ba_ 74 73 46456 46456 46625 47472 46626 47473 46627 47547 46669 63553 46670 63554
d1wvec1 d1k94a_ 74 165 46456 46456 46625 47472 46626 47473 46627 63550 46669 47550 46670 47551
d1wvec1 d1eg3a1 74 125 46456 46456 46625 47472 46626 47473 46627 47547 46669 47559 46670 47560
d1wvec1 d1tiza_ 74 67 46456 46456 46625 47472 46626 47473 46627 47502 46669 109823 46670 109824
d1wvec1 d1alva_ 74 173 46456 46456 46625 47472 46626 47473 46627 63550 46669 47552 46670 47555
d1wvec1 d1n2aa1 74 121 46456 46456 46625 47615 46626 47616 46627 47617 46669 81357 46670 47638
d1wvec1 d1k3ya1 74 142 46456 46456 46625 47615 46626 47616 46627 47617 46669 81349 46670 47625
d1wvec1 d2hbja1 74 96 46456 46456 46625 47768 46626 47819 46627 140646 46669 140647 46670 140648
d1wvec1 d2bcqa1 74 76 46456 46456 46625 47768 46626 47802 46627 47803 46669 101251 46670 101252
d1wvec1 d1sxea_ 74 97 46456 46456 46625 47768 46626 47769 46627 47770 46669 109869 46670 109870
d1wvec1 d1dgsa1 74 181 46456 46456 46625 47768 46626 47781 46627 47786 46669 47787 46670 47788
d1wvec1 d1xo1a1 74 105 46456 46456 46625 47768 46626 47807 46627 47808 46669 47813 46670 47814
d1wvec1 d1x40a1 74 78 46456 46456 46625 47768 46626 47769 46627 47773 46669 140624 46670 140625
d1wvec1 d1pgpa1 74 297 46456 46456 46625 48178 46626 48179 46627 48180 46669 48181 46670 48182
d1wvec1 d2f1ka1 74 114 46456 46456 46625 48178 46626 48179 46627 140780 46669 140781 46670 140783
d1wvec1 d1hn0a1 74 384 46456 46456 46625 48207 46626 48230 46627 48234 46669 89113 46670 89114
d1wvec1 d1h12a_ 74 404 46456 46456 46625 48207 46626 48208 46627 48213 46669 89105 46670 89106
d1wvec1 d1x9da1 74 452 46456 46456 46625 48207 46626 48225 46627 48226 46669 48227 46670 48229
d1wvec1 d2bpta1 74 860 46456 46456 46625 48370 46626 48371 46627 48372 46669 48378 46670 140814
d1wvec1 d1h6ka2 74 190 46456 46456 46625 48370 46626 48371 46627 100908 46669 63606 46670 63607
d1wvec1 d1ku1a_ 74 211 46456 46456 46625 48370 46626 48425 46627 48426 46669 74776 46670 74777
d1wvec1 d1elwa_ 74 117 46456 46456 46625 48370 46626 48452 46627 48453 46669 48456 46670 48457
d1wvec1 d1w9ca_ 74 321 46456 46456 46625 48370 46626 48371 46627 117002 46669 117003 46670 117004
d1wvec1 d1p5qa1 74 170 46456 46456 46625 48370 46626 48452 46627 48453 46669 109971 46670 109972
d1wvec1 d1xm9a1 74 420 46456 46456 46625 48370 46626 48371 46627 140833 46669 140834 46670 140835
d1wvec1 d2ajaa1 74 342 46456 46456 46625 48370 46626 140860 46627 140861 46669 140862 46670 140863
d1wvec1 d2i10a2 74 110 46456 46456 46625 48497 46626 48498 46627 48499 46669 140879 46670 140880
d1wvec1 d1zk8a2 74 105 46456 46456 46625 48497 46626 48498 46627 48499 46669 140891 46670 140892
d1wvec1 d1jnia_ 74 64 46456 46456 46625 48694 46626 48695 46627 48711 46669 74805 46670 74806
d1wvec1 d1j0pa_ 74 108 46456 46456 46625 48694 46626 48695 46627 48696 46669 48697 46670 48699
d1wvec1 d1uadc_ 74 92 46456 48724 46625 48725 46626 81296 46627 89191 46669 89192 46670 89193
d1wvec1 d1hnfa1 74 101 46456 48724 46625 48725 46626 48726 46627 48727 46669 48740 46670 48741
d1wvec1 d1wj3a_ 74 117 46456 48724 46625 48725 46626 49265 46627 49266 46669 117055 46670 117056
d1wvec1 d1o0va1 74 104 46456 48724 46625 48725 46626 48726 46627 48942 46669 88594 46670 88595
d1wvec1 d1y6kr2 74 106 46456 48724 46625 48725 46626 49265 46627 49266 46669 63670 46670 63671
d1wvec1 d1fltx_ 74 95 46456 48724 46625 48725 46626 48726 46627 49159 46669 49188 46670 49189
d1wvec1 d1ehxa_ 74 94 46456 48724 46625 48725 46626 81296 46627 81293 46669 49263 46670 49264
d1wvec1 d1x5fa1 74 107 46456 48724 46625 48725 46626 49265 46627 49266 46669 141053 46670 141054
d1wvec1 d1fnha1 74 90 46456 48724 46625 48725 46626 49265 46627 49266 46669 49270 46670 49271
d1wvec1 d1fyhb2 74 103 46456 48724 46625 48725 46626 49265 46627 49266 46669 49293 46670 49294
d1wvec1 d1va9a1 74 109 46456 48724 46625 48725 46626 49265 46627 49266 46669 141055 46670 141056
d1wvec1 d1nkra1 74 96 46456 48724 46625 48725 46626 48726 46627 49159 46669 49202 46670 49204
d1wvec1 d2h7wa1 74 108 46456 48724 46625 48725 46626 141066 46627 141067 46669 141068 46670 141069
d1wvec1 d2cuha1 74 102 46456 48724 46625 48725 46626 49265 46627 49266 46669 141045 46670 141046
d1wvec1 d1vcaa2 74 90 46456 48724 46625 48725 46626 48726 46627 49159 46669 49160 46670 49161
d1wvec1 d1wisa1 74 111 46456 48724 46625 48725 46626 49265 46627 49266 46669 141051 46670 141052
d1wvec1 d1x4xa1 74 93 46456 48724 46625 48725 46626 49265 46627 49266 46669 117057 46670 117058
d1wvec1 d1txvb1 74 135 46456 48724 46625 48725 46626 69179 46627 69180 46669 69183 46670 69184
d1wvec1 d1wfoa1 74 117 46456 48724 46625 48725 46626 49265 46627 49266 46669 141051 46670 141052
d1wvec1 d2cuma1 74 93 46456 48724 46625 48725 46626 49265 46627 49266 46669 141045 46670 141046
d1wvec1 d1l6za2 74 96 46456 48724 46625 48725 46626 48726 46627 49159 46669 81956 46670 81957
d1wvec1 d2crza1 74 97 46456 48724 46625 48725 46626 49265 46627 49266 46669 117057 46670 117058
d1wvec1 d1x5ja1 74 100 46456 48724 46625 48725 46626 49265 46627 49266 46669 141053 46670 141054
d1wvec1 d2bhua1 74 97 46456 48724 46625 48725 46626 81296 46627 81282 46669 49224 46670 141019
d1wvec1 d1f97a2 74 105 46456 48724 46625 48725 46626 48726 46627 49159 46669 49186 46670 49187
d1wvec1 d2hyma2 74 103 46456 48724 46625 48725 46626 49265 46627 49266 46669 89199 46670 89200
d1wvec1 d4kbpa1 74 112 46456 48724 46625 48725 46626 49363 46627 49364 46669 49365 46670 49366
d1wvec1 d2cuia1 74 101 46456 48724 46625 48725 46626 49265 46627 49266 46669 141045 46670 141046
d1wvec1 d1eh9a1 74 90 46456 48724 46625 48725 46626 81296 46627 81282 46669 49224 46670 49225
d1wvec1 d1fn4b1 74 116 46456 48724 46625 48725 46626 48726 46627 48727 46669 88543 46670 88560
d1wvec1 d1hc3a3 74 244 46456 48724 46625 48725 46626 81296 46627 81283 46669 49228 46670 49230
d1wvec1 d1r4xa1 74 163 46456 48724 46625 48725 46626 49348 46627 101536 46669 101537 46670 101538
d1wvec1 d1l3wa3 74 113 46456 48724 46625 48725 46626 49313 46627 49314 46669 74851 46670 74852
d1wvec1 d1eaqa_ 74 124 46456 48724 46625 49379 46626 49417 46627 81318 46669 49439 46670 63684
d1wvec1 d1ze3h1 74 121 46456 48724 46625 49379 46626 49401 46627 49405 46669 49406 46670 49407
d1wvec1 d1pdkb_ 74 149 46456 48724 46625 49379 46626 49401 46627 49405 46669 49408 46670 49409
d1wvec1 d2j5wa1 74 192 46456 48724 46625 49502 46626 49503 46627 49550 46669 49559 46670 49560
d1wvec1 d1hfua2 74 169 46456 48724 46625 49502 46626 49503 46627 49550 46669 49557 46670 49558
d1wvec1 d1bqka_ 74 124 46456 48724 46625 49502 46626 49503 46627 49504 46669 49522 46670 49525
d1wvec1 d1fwxa1 74 132 46456 48724 46625 49502 46626 49503 46627 63392 46669 49548 46670 63690
d1wvec1 d1tjxa_ 74 157 46456 48724 46625 49561 46626 49562 46627 49575 46669 49576 46670 49577
d1wvec1 d1gmia_ 74 135 46456 48724 46625 49561 46626 49562 46627 49563 46669 69196 46670 69197
d1wvec1 d1od3a_ 74 132 46456 48724 46625 49784 46626 49785 46627 69213 46669 89239 46670 89240
d1wvec1 d1kexa_ 74 155 46456 48724 46625 49784 46626 49785 46627 49791 46669 82016 46670 82017
d1wvec1 d1cx1a_ 74 153 46456 48724 46625 49784 46626 49785 46627 74893 46669 49809 46670 49810
d1wvec1 d1uwwa_ 74 184 46456 48724 46625 49784 46626 49785 46627 110122 46669 110123 46670 110124
d1wvec1 d1a8da1 74 247 46456 48724 46625 49898 46626 49899 46627 49956 46669 49957 46670 49958
d1wvec1 d2nmoa1 74 137 46456 48724 46625 49898 46626 49899 46627 49932 46669 49940 46670 49941
d1wvec1 d1olra_ 74 224 46456 48724 46625 49898 46626 49899 46627 49978 46669 49991 46670 101655
d1wvec1 d1uypa1 74 138 46456 48724 46625 49898 46626 49899 46627 101652 46669 101653 46670 101654
d1wvec1 d1umza_ 74 267 46456 48724 46625 49898 46626 49899 46627 49925 46669 101634 46670 101635
d1wvec1 d1n7oa3 74 274 46456 48724 46625 49993 46626 74650 46627 50006 46669 50009 46670 50010
d1wvec1 d1lura_ 74 325 46456 48724 46625 49993 46626 74650 46627 74911 46669 89277 46670 89278
d1wvec1 d1d0ya1 74 46 46456 48724 46625 50036 46626 50084 46627 50085 46669 50086 46670 50089
d1wvec1 d2gyan1 74 114 46456 48724 46625 50036 46626 50104 46627 141245 46669 141246 46670 141247
d1wvec1 d2fmma1 74 68 46456 48724 46625 50036 46626 54160 46627 54165 46669 54166 46670 54167
d1wvec1 d1kk8a1 74 48 46456 48724 46625 50036 46626 50084 46627 50085 46669 50086 46670 50088
d1wvec1 d1wiea_ 74 96 46456 48724 46625 50036 46626 50044 46627 50045 46669 117149 46670 117150
d1wvec1 d1oz2a2 74 108 46456 48724 46625 50036 46626 63748 46627 89299 46669 101686 46670 101687
d1wvec1 d1wjra_ 74 127 46456 48724 46625 50036 46626 63748 46627 89299 46669 117155 46670 117156
d1wvec1 d1h3za_ 74 108 46456 48724 46625 50036 46626 63748 46627 69250 46669 89297 46670 89298
d1wvec1 d1nppa2 74 58 46456 48724 46625 50036 46626 50104 46627 82072 46669 82073 46670 82074
d1wvec1 d2b2ya2 74 94 46456 48724 46625 50036 46626 54160 46627 54165 46669 141220 46670 141221
d1wvec1 d1si2a_ 74 120 46456 48724 46625 50036 46626 101690 46627 101691 46669 110165 46670 110166
d1wvec1 d1uewa_ 74 114 46456 48724 46625 50155 46626 50156 46627 50157 46669 101719 46670 101720
d1wvec1 d1rgwa_ 74 85 46456 48724 46625 50155 46626 50156 46627 50157 46669 101735 46670 101736
d1wvec1 d1y7na1 74 79 46456 48724 46625 50155 46626 50156 46627 50157 46669 141282 46670 141283
d1wvec1 d1uita_ 74 117 46456 48724 46625 50155 46626 50156 46627 50157 46669 101725 46670 101726
d1wvec1 d1v62a_ 74 117 46456 48724 46625 50155 46626 50156 46627 50157 46669 110180 46670 110181
d1wvec1 d1fr3a_ 74 67 46456 48724 46625 50198 46626 50331 46627 50332 46669 50333 46670 50334
d1wvec1 d1quqa_ 74 121 46456 48724 46625 50198 46626 50249 46627 50263 46669 50269 46670 50270
d1wvec1 d1pxfa_ 74 111 46456 48724 46625 50198 46626 50249 46627 50277 46669 89328 46670 89329
d1wvec1 d1qb5d_ 74 99 46456 48724 46625 50198 46626 50203 46627 50204 46669 50205 46670 50207
d1wvec1 d1e1oa1 74 143 46456 48724 46625 50198 46626 50249 46627 50250 46669 50256 46670 50258
d1wvec1 d1kl9a2 74 74 46456 48724 46625 50198 46626 50249 46627 50282 46669 74950 46670 74951
d1wvec1 d3tssa1 74 89 46456 48724 46625 50198 46626 50203 46627 50219 46669 50224 46670 50225
d1wvec1 d1g2913 74 61 46456 48724 46625 50198 46626 50331 46627 50338 46669 63406 46670 50340
d1wvec1 d1y14b1 74 86 46456 48724 46625 50198 46626 50249 46627 50282 46669 88670 46670 117195
d1wvec1 d1ue1a_ 74 113 46456 48724 46625 50198 46626 50249 46627 50263 46669 50264 46670 101760
d1wvec1 d1pyba_ 74 107 46456 48724 46625 50198 46626 50249 46627 50277 46669 89328 46670 101763
d1wvec1 d1q1ua_ 74 138 46456 48724 46625 50352 46626 50353 46627 50354 46669 101776 46670 101777
d1wvec1 d1md6a_ 74 154 46456 48724 46625 50352 46626 50353 46627 50362 46669 101780 46670 101781
d1wvec1 d1dfca4 74 111 46456 48724 46625 50352 46626 50405 46627 50406 46669 50407 46670 50408
d1wvec1 d1g7sa2 74 125 46456 48724 46625 50412 46626 50447 46627 50448 46669 50458 46670 50459
d1wvec1 d1kzla2 74 110 46456 48724 46625 50412 46626 63380 46627 63783 46669 63784 46670 82113
d1wvec1 d2ajta1 74 170 46456 48724 46625 50412 46626 50443 46627 141331 46669 141332 46670 141333
d1wvec1 d2asfa1 74 125 46456 48724 46625 50474 46626 50475 46627 50476 46669 141362 46670 141363
d1wvec1 d1ylna1 74 111 46456 48724 46625 50474 46626 141371 46627 141372 46669 141373 46670 141374
d1wvec1 d1si5h_ 74 227 46456 48724 46625 50493 46626 50494 46627 50514 46669 110239 46670 110240
d1wvec1 d1autc_ 74 240 46456 48724 46625 50493 46626 50494 46627 50514 46669 50579 46670 50580
d1wvec1 d1m9ua_ 74 241 46456 48724 46625 50493 46626 50494 46627 50514 46669 50536 46670 74973
d1wvec1 d1q3xa1 74 242 46456 48724 46625 50493 46626 50494 46627 50514 46669 110241 46670 110242
d1wvec1 d1zsqa1 74 125 46456 48724 46625 50728 46626 50729 46627 101839 46669 101840 46670 101841
d1wvec1 d1t77a2 74 110 46456 48724 46625 50728 46626 50729 46627 82146 46669 117263 46670 117264
d1wvec1 d1q67a_ 74 146 46456 48724 46625 50728 46626 50729 46627 101836 46669 101837 46670 101838
d1wvec1 d1btka_ 74 160 46456 48724 46625 50728 46626 50729 46627 50730 46669 50738 46670 50739
d1wvec1 d1upqa_ 74 107 46456 48724 46625 50728 46626 50729 46627 50730 46669 117244 46670 117245
d1wvec1 d1foea2 74 162 46456 48724 46625 50728 46626 50729 46627 50730 46669 50745 46670 50746
d1wvec1 d2a0aa1 74 131 46456 48724 46625 50813 46626 50814 46627 50847 46669 141467 46670 141468
d1wvec1 d1e5pa_ 74 149 46456 48724 46625 50813 46626 50814 46627 50815 46669 63805 46670 63806
d1wvec1 d2ah2a2 74 399 46456 48724 46625 50938 46626 50939 46627 50940 46669 82164 46670 89371
d1wvec1 d2hqsa1 74 269 46456 48724 46625 50938 46626 50960 46627 50961 46669 50962 46670 50963
d1wvec1 d1sqja2 74 343 46456 48724 46625 50964 46626 110296 46627 110297 46669 110298 46670 110299
d1wvec1 d1nexb2 74 344 46456 48724 46625 50964 46626 50978 46627 50979 46669 82169 46670 82170
d1wvec1 d1sqja1 74 427 46456 48724 46625 50964 46626 110296 46627 110297 46669 110298 46670 110299
d1wvec1 d1nofa1 74 106 46456 48724 46625 51010 46626 51011 46627 89388 46669 101922 46670 101923
d1wvec1 d1hx0a1 74 93 46456 48724 46625 51010 46626 51011 46627 51012 46669 51024 46670 51025
d1wvec1 d1qw9a1 74 130 46456 48724 46625 51010 46626 51011 46627 89388 46669 101924 46670 101925
d1wvec1 d1bn8a_ 74 399 46456 48724 46625 51125 46626 51126 46627 51127 46669 51128 46670 51131
[truncated: 11,662,839 more chars]
